# Supplementary material for: Defining the Distinct Skin and Gut Microbiomes of the Northern Pike (Esox lucius)
Source: Front Microbiol. 2019 Sep 12;10:2118. doi: 10.3389/fmicb.2019.02118 (PMC6751255; doi:10.3389/fmicb.2019.02118)
Supplement: Supplementary file 2 [file Table_1.xlsx]

## Sheet: Family
Supplementary Data S1: Differences in Taxonomic Abundances Between Gut, SMS and Water Microbiomes. Each tab includes the significant LDA and p-values calculated by LEfSe; Tab 1 delineates the family-level data and Tab 2 delineates the phyla-level data.
Families	Site	LDA effect size	p-value
Fusobacteriaceae	Gut	5.36262	0.00186409
Clostridiaceae	Gut	4.98197	0.0130917
Enterobacteriaceae	Gut	4.90418	0.00420263
Brevinemataceae	Gut	4.66055	0.0142949
Pseudomonadaceae	SMS	4.37745	0.00187161
Rhizobiaceae	SMS	4.36559	0.0091638
Caulobacteraceae	SMS	4.26005	0.00110072
Beijerinckiaceae	SMS	4.21264	0.00155219
Paracaedibacteraceae	SMS	4.21145	0.00290964
Xanthobacteraceae	SMS	4.13588	0.000461641
Flavobacteriaceae	SMS	3.98848	0.012663
Moraxellaceae	SMS	3.90655	0.00164677
Nitrosomonadaceae	SMS	3.88151	0.0280371
Xanthomonadaceae	SMS	3.79624	0.000893147
Sphingobacteriaceae	SMS	3.78335	0.00606023
Oligoflexaceae	SMS	3.77933	0.000548661			`
Solibacteraceae Subgroup3	SMS	3.77106	0.00078395
Sphingomonadaceae	SMS	3.73019	0.00302058
Acetobacteraceae	SMS	3.72285	0.00128289
Microscillaceae	SMS	3.61702	0.0152158
Gemmataceae	SMS	3.60535	0.000887318
Spirosomaceae	SMS	3.59562	0.00150012
Streptococcaceae	SMS	3.5223	0.00770624
SC_I_84 (Betaproteobacteriales)	SMS	3.52034	0.016214
Micrococcaceae	SMS	3.52001	0.00358112
Ruminococcaceae	SMS	3.51505	0.0166489
Holophagaceae	SMS	3.50412	0.00683956
Parachlamydiaceae	SMS	3.45088	0.0453088
Intrasporangiaceae	SMS	3.38696	0.016214
Epipyxissp_PR26KG (Oxyphotobacteria)	SMS	3.36945	0.0154812
Pseudanabaenaceae	SMS	3.3213	0.00738732
Rhodocyclaceae	SMS	3.30659	0.000990262
Opitutaceae	SMS	3.28732	0.00120277
Mitochondria (Rickettsiales)	SMS	3.27544	0.000688205
cvE6 (Chlamydiales)	SMS	3.24518	0.0130239
Archangiaceae	SMS	3.2401	0.0130239
Hyphomicrobiaceae	SMS	3.23198	0.00302058
metagenome (Babeliales)	SMS	3.21387	0.00657299
Solimonadaceae	SMS	3.20597	0.016214
Gloeobacteraceae	SMS	3.15146	0.0453088
Bacteriovoracaceae	SMS	3.13506	0.012205
Simkaniaceae	SMS	3.13476	0.00290964
Mycobacteriaceae	SMS	3.13258	0.000887318
Gemmatimonadaceae	SMS	3.12896	0.00358112
Bdellovibrionaceae	SMS	3.12364	0.0089791
Saprospiraceae	SMS	3.12004	0.00286558
f_37_13 (Chitinophagales)	SMS	3.11956	0.0112972
Rickettsiaceae	SMS	3.09139	0.00629508
B1_7BS (Betaproteobacteriales)	SMS	3.05586	0.0248178
Isosphaeraceae	SMS	3.05124	0.00271659
Methylomonaceae	SMS	3.0434	0.0375105
env_OPS17 (Sphingobacteriales)	SMS	3.0128	0.0140766
Weeksellaceae	SMS	3.00915	0.0489709
Spirochaetaceae	SMS	3.00662	0.00036205
A0839 (Rhizobiales)	SMS	3.0041	0.0154812
AKYH767 (Sphingobacteriales)	SMS	2.98368	0.0142516
uncultured (Planctomycetales)	SMS	2.9777	0.00759855
Roseiflexaceae	SMS	2.97699	0.0397064
Rhodobacteraceae	SMS	2.97045	0.0375105
Neisseriaceae	SMS	2.94459	0.0130239
Polyangiaceae	SMS	2.94429	0.0161978
Rubritaleaceae	SMS	2.94363	0.0453088
Rhizobiales Incertae Sedis	SMS	2.92816	0.0140766
Holosporaceae	SMS	2.92579	0.0166618
Diplorickettsiaceae	SMS	2.90387	0.00302885
Deinococcaceae	SMS	2.88961	0.0161978
Methylococcaceae	SMS	2.88885	0.0196731
P3OB_42 (Myxococcales)	SMS	2.85985	0.0089791
Solirubrobacteraceae	SMS	2.84978	0.00738732
Sporichthyaceae	Water	5.19592	0.000461641
Burkholderiaceae	Water	5.15905	0.00110347
Chitinophagaceae	Water	4.54232	0.000548661
Pedosphaeraceae	Water	4.34274	0.00043473
Microbacteriaceae	Water	4.13526	0.00164681
CladeIII (Alphaproteobacteria)	Water	4.12764	0.00139905
Steroidobacteraceae	Water	3.9432	0.00036205
Chthoniobacteraceae	Water	3.91551	0.00110072
Methylophilaceae	Water	3.89897	0.000789493
Armatimonadaceae	Water	3.86426	0.00107094
Ferrovaceae	Water	3.8182	0.00143416
Terrimicrobiaceae	Water	3.79644	0.000717394
Verrucomicrobiaceae	Water	3.79043	0.00420073
f_053A03_B_DI_P58 (Oligoflexales)	Water	3.77901	0.00107094
NS9marinegroup (Flavobacteriales)	Water	3.69445	0.000789493
Pirellulaceae	Water	3.68161	0.000989159
Babeliaceae	Water	3.46732	0.00495001
LiUU_11_161	Water	3.46228	0.0032032
NS11_12marinegroup (Sphingobacteriales)	Water	3.45265	0.00212818
Fimbriimonadaceae	Water	3.42991	0.00231602
unculturedactinobacterium (Acidimicrobiia)	Water	3.42134	0.00107094
unculturedCandidatusSaccharibacteriabacterium	Water	3.36632	0.00478539
Legionellaceae	Water	3.33561	0.00345068
f_0319_6G20 (Oligoflexales)	Water	3.32813	0.000887318
Methylacidiphilaceae	Water	3.277	0.00315148
Phycisphaeraceae	Water	3.20945	0.00141507
Blfdi19 (Myxococcales)	Water	3.15215	0.00495001
Cryptosporangiaceae	Water	3.14141	0.00408665
Cyanobiaceae	Water	3.13103	0.000972311

## Sheet: Phylum
Phyla	Site	LDA effect size	p-value
Fusobacteria	Gut	5.34099	0.00186409
Deinococcus Thermus	SMS	3.97536	0.00103495
Dependentiae	SMS	4.47684	0.0111336
Gemmatimonadetes	SMS	3.70178	0.000643687
Patescibacteria	SMS	3.95785	0.000972311
Acidobacteria	SMS	4.29097	0.000548661
Nitrospirae	SMS	3.73502	0.0280371
Chloroflexi	SMS	3.49711	0.00043473
Planctomycetes	SMS	4.00899	0.00128289
Omnitrophicaeota	SMS	3.98972	0.00558653
Proteobacteria	SMS	5.33783	0.00403714
Chlamydiae	SMS	4.02751	0.000674377
Cyanobacteria	SMS	4.14953	0.000461641
Epsilonbacteraeota	SMS	4.31625	0.0453088
Kiritimatiellaeota	SMS	3.82443	0.0130239
Verrucomicrobia	Water	4.61455	0.000854318
Actinobacteria	Water	5.26093	0.000617793
Armatimonadetes	Water	4.03556	0.000789493
