# Supplementary material for: Defining the Distinct Skin and Gut Microbiomes of the Northern Pike (Esox lucius)
Source: Front Microbiol. 2019 Sep 12;10:2118. doi: 10.3389/fmicb.2019.02118 (PMC6751255; doi:10.3389/fmicb.2019.02118)
Supplement: Supplementary file 3 [file Table_2.xlsx]

## Sheet: Phylum Relative Abundances
Supplementary Data S2: Per-sample Relative Abundance Data. Each tab includes different taxonomic level data; Tab 1 delineates phylum-level data, Tab 2 delineates class-level data, Tab 3 delineates order-level data, Tab 4 delineates family-level data, Tab 5 delineates genus-level data and Tab 6 delineates ASV-level data.
Kingdom	Phylum	SMS01	Gut01	SMS02	Gut02	SMS03	Gut03	SMS04	Gut04	SMS05	Gut05	SMS06	Gut06	SMS07	Gut07	Gut08	Water01	Water02	Water03
Bacteria	Deferribacteres	0	0	0.000553125	0	0	0	0.00053813	0	0.00484302	0	0	0	0	0	0	0	0	0
Bacteria	Epsilonbacteraeota	0.000474533	0	5.02841e-05	0	0	0	0.000215252	0	0.000501002	0	0	0	0	0	0	2.17687e-05	0	0
Bacteria	Patescibacteria	0.000790889	0	0.00100568	0	0.00377789	0	0.00156827	0	0.00317301	0	0.00037138	0	0.00059031	0	0	0.000522449	0.0010111	0.00129328
Archaea	Nanoarchaeaeota	0.00026363	0	0.000402273	0	0.00058572	0	0.000292128	0	0.001002	0	0	0	0	0	0	0	0	0
Archaea	Euryarchaeota	0	0	0	0	0	0	0.000138376	0	0	0	0	0	0.000604708	0	0	2.17687e-05	0	0
Archaea	Thaumarchaeota	0	0	0	0	0.000263574	0	0	0	0	0	0	0	0	0	0	0	0	0
Bacteria	Nitrospinae	0	0	0	0	0	0	0	0	0.00367401	0	0	0	0	0	0	0	0	0
Bacteria	Rokubacteria	0	0	0	0	8.7858e-05	0	0	0	0	0	0.000301747	0	0	0	0	0	0	0
Bacteria	WPS-2	0.00026363	0	0	0	0	0	0	0	0	0	0.000278535	0	0	0	0	0	0	0
Bacteria	Chloroflexi	0.0105715	0	0.000326847	0	0.00275288	0	0.000276753	0	0.011857	0	0.00227471	0	0.000748686	0	0	6.53061e-05	0.000113748	0.000295607
Bacteria	Deinococcus-Thermus	0.00123906	0	0.00201136	0	0.000527148	0	0.00112239	0	0.000334001	0	0.00045262	0	0.000100785	0	0	0	0.000353884	0
Bacteria	Nitrospirae	0.00247812	0	0	0	0.00043929	0	0.000876384	0	0.00601202	3.30767e-05	0.00131144	0	0	0	0	4.35374e-05	0	0
Bacteria	Gemmatimonadetes	0.00363809	0	0.000201136	0	0.00164002	0	0.000138376	2.24324e-05	0.00567802	0	0.00223989	0	0.000950256	0	0	0	0	0
Bacteria	FCPU426	0	0	0	0	0	0	0	0	0.000501002	0	0	0	0	0	0	3.26531e-05	0	0
Bacteria	Dependentiae	0.0594221	0	0.000226278	0	0	0	0.254136	0	0	0	0.000290141	1.4423e-05	0.00249082	0	0	0.000337415	0.000353884	0.000628164
Bacteria	Chlamydiae	0.0007118	0	0.000603409	0	0.00207931	0	0.00144526	0	0.000334001	0	0.000232113	0	0.00204449	0	0	0.000511565	0.000240135	0.000258656
Bacteria	Elusimicrobia	7.90889e-05	0	0	0	0.000263574	0	0.000584256	0	0.000835003	0	0	0	0	0	0	0	0	0.000221705
Bacteria	BRC1	0	0	0	0	0	0	0	0	0.00200401	0	8.12395e-05	0	0	0	0	0	0	0
Bacteria	Omnitrophicaeota	0.00113361	0	0.000402273	0	0	0	0.000722632	0	0.000835003	0	9.28451e-05	0	0.000187172	0	0	0.000195918	0.0003918	0
Bacteria	Verrucomicrobia	0.0567595	0	0.0105345	0	0.023956	2.03739e-05	0.017297	0.000426216	0.0774883	3.30767e-05	0.0177682	0	0.0221582	0	0	0.0770721	0.0800915	0.0756753
Bacteria	Lentisphaerae	0.0007118	0	0	0	5.8572e-05	0	0	0	0	0	0	0	0	0	0	0	0	0
Bacteria	Kiritimatiellaeota	0.00044817	0	0	0	0.000322146	0	0.000338253	0	0.00567802	0	9.28451e-05	0	0	0	0	5.44218e-05	0	0
Bacteria	Planctomycetes	0.0338237	0	0.00603409	0	0.0121244	0	0.00568881	8.97297e-05	0.0636273	0.000231537	0.00640631	0	0.00956015	0	0	0.0107429	0.0133212	0.015778
Bacteria	Proteobacteria	0.460139	0.244857	0.69553	0.149688	0.689627	0.113584	0.536208	0.0570307	0.371409	0.0568175	0.661707	0.0291706	0.551623	0.469291	0.116644	0.436027	0.406966	0.438311
Bacteria	Fibrobacteres	0	0	0	0	0.000175716	0	0.000276753	0	0	0	5.80282e-05	0	0	0	0	0	0	0
Bacteria	Cloacimonetes	0	0	0	0	0	0	0	0	0.00183701	0	0	0	0	0	0	0	0	0
Bacteria	Spirochaetes	0.000896341	0.00186631	0.00100568	0.0265276	0.00319217	0.00063159	0.00135301	0.699525	0.00300601	0	0.000464226	0.000367788	0.00103664	0.000464745	0.0020796	0.000119728	0.000214858	0.000147803
Bacteria	Latescibacteria	0.00276811	0	0	0	0.000761436	0	0	0	0.00985304	0	0.000324958	0	0	0	0	0	0	0
Bacteria	Acidobacteria	0.0541232	0	0.00198622	0	0.0448369	0	0.00324416	0	0.149466	0.000223268	0.0165845	4.32691e-05	0.00231805	0	0	0.000304762	0.000366523	0.000332557
Bacteria	Fusobacteria	0.0119688	0.543811	0.0357771	0.257472	0.00339718	0.500453	0.00498155	0.165813	0.000835003	0.397417	0	0.611068	0.0727953	0.0658485	0.679799	0.00189388	0.00139026	0.000369508
Bacteria	Zixibacteria	0.00100179	0	0	0	0.000117144	0	0	0	0	0	0	0	0	0	0	0	0	0
Bacteria	Armatimonadetes	0.00131815	0	0.000351989	0	0.00421719	0	0	0	0.00450902	0	0.000615099	0	0.00384422	0	0	0.0108299	0.0165314	0.0261612
Bacteria	FBP	0	0	0.000100568	0	0	0	0	0	0	0	8.12395e-05	0	0	0	0	0	0	0
Bacteria	Margulisbacteria	0	0	0	0	0	0	0	0	0.000501002	0	0	0	0.000201569	0	0	0	5.05548e-05	0
Bacteria	Bacteroidetes	0.0774017	0	0.0457083	0	0.0377204	0.382662	0.0476476	0.0764198	0.169506	0.361628	0.226855	0.269862	0.0808437	0.00140876	0	0.0777469	0.0853618	0.135942
Bacteria	Actinobacteria	0.0704946	0	0.0770855	0	0.0926316	0	0.0987085	0.000343964	0.0362391	0.000132307	0.0198108	0.000100961	0.198099	0	0	0.373965	0.385721	0.294498
Bacteria	Cyanobacteria	0.0644575	0	0.0111379	0	0.0462719	0	0.00794895	0	0.0392452	0	0.00807753	5.76922e-05	0.00800518	0	0	0.00687891	0.00476479	0.00314082
Bacteria	Tenericutes	0.00171359	0.00146209	0	0	0	0.000112056	0	0	0	3.30767e-05	0	0	0	0	0	0	0	0
Bacteria	Firmicutes	0.0809079	0.208004	0.108966	0.566313	0.0281731	0.00253655	0.0142528	0.000329009	0.0252171	0.183452	0.0332269	0.0893147	0.0417968	0.462987	0.201477	0.00261224	0.00275524	0.00694675

## Sheet: Class Relative Abundances
Kingdom	Phylum	Class	SMS01	Gut01	SMS02	Gut02	SMS03	Gut03	SMS04	Gut04	SMS05	Gut05	SMS06	Gut06	SMS07	Gut07	Gut08	Water01	Water02	Water03
Bacteria	Deferribacteres	Deferribacteres	0	0	0.000554003	0	0	0	0.000538785	0	0.00488627	0	0	0	0	0	0	0	0	0
Bacteria	Nitrospirae	2001-04-29	0.000713889	0	0	0	0.000439728	0	7.7e-05	0	0	0	0.000487567	0	0	0	0	0	0	0
Bacteria	Acidobacteria	AT-s3-28	0	0	0	0	0	0	0	0	0	0	0	0	0	0	0	3.27e-05	0	0
Bacteria	Acidobacteria	Subgroup 22	0.00285556	0	0	0	0	0	0.000123151	0	0.00117944	0	0.000429523	0	0	0	0	0	0	0
Bacteria	Acidobacteria	Subgroup 17	0.000846091	0	0	0	0.000469043	0	0	0	0	0	0.00046435	0	0	0	0	0	0	0
Bacteria	Acidobacteria	Subgroup 6	0.0077999	0	0	0	0.000938086	0	0.000908237	0	0.00286436	0	0.00103318	4.33e-05	0	0	0	0	7.59e-05	0.000184809
Bacteria	Chlamydiae	LD1-PA32	0	0	0	0	0.000351782	0	0	0	0	0	0	0	0	0	0	0	0	0
Bacteria	Omnitrophicaeota	uncultured bacterium	0.00113693	0	0.000176274	0	0	0	0.000184726	0	0.00084246	0	0	0	0.000187172	0	0	0	0	0
Bacteria	Proteobacteria	Deltaproteobacteria	0.0347162	0	0.053562	0	0.018879	0	0.0171334	1.5e-05	0.0362258	0	0.0170648	2.16e-05	0.00738608	0	0	0.00709042	0.00798078	0.00547034
Bacteria	Epsilonbacteraeota	Campylobacteria	0.000475926	0	5.04e-05	0	0	0	0.000215514	0	0.000505476	0	0	0	0	0	0	2.18e-05	0	0
Bacteria	Patescibacteria	Saccharimonadia	0.000555247	0	0.00100728	0	0.00111398	0	0.000692723	0	0.0020219	0	6.97e-05	0	0	0	0	0.000337639	0.000796813	0.00129366
Bacteria	Patescibacteria	ABY1	0	0	0	0	0.000117261	0	0	0	0	0	8.13e-05	0	0	0	0	0	2.53e-05	0
Archaea	Nanoarchaeaeota	Woesearchaeia	0.000264403	0	0.000402911	0	0.000586304	0	0.000292483	0	0.00101095	0	0	0	0	0	0	0	0	0
Archaea	Euryarchaeota	Methanobacteria	0	0	0	0	0	0	0	0	0	0	0	0	0	0	0	0	0	0
Archaea	Euryarchaeota	Thermoplasmata	0	0	0	0	0	0	0.000138545	0	0	0	0	0	0	0	0	2.18e-05	0	0
Archaea	Euryarchaeota	Halobacteria	0	0	0	0	0	0	0	0	0	0	0	0	0.000604708	0	0	0	0	0
Archaea	Thaumarchaeota	Group 1.1c	0	0	0	0	0.000263837	0	0	0	0	0	0	0	0	0	0	0	0	0
Bacteria	Patescibacteria	Microgenomatia	0	0	0	0	0	0	0.000107757	0	0	0	0	0	0	0	0	0	0	0
Bacteria	Patescibacteria	Parcubacteria	0.000237963	0	0	0	0.00152439	0	0.000384846	0	0.00117944	0	0.000220566	0	0.00059031	0	0	0.000185157	0.000126478	0
Bacteria	Patescibacteria	Gracilibacteria	0	0	0	0	0.00102603	0	0.000384846	0	0	0	0	0	0	0	0	0	6.32e-05	0
Bacteria	Nitrospinae	P9X2b3D02	0	0	0	0	0	0	0	0	0.00370682	0	0	0	0	0	0	0	0	0
Bacteria	Rokubacteria	NC10	0	0	0	0	8.79e-05	0	0	0	0	0	0.000301827	0	0	0	0	0	0	0
Bacteria	Proteobacteria	Alphaproteobacteria	0.177679	0	0.23875	0	0.238303	0.000631648	0.221856	0.00031451	0.0727885	0.000545766	0.271842	0.000692306	0.259002	0	0	0.116039	0.0644786	0.029976
Bacteria	Armatimonadetes	Chthonomonadetes	0.000237963	0	0	0	0.0013485	0	0	0	0	0	9.29e-05	0	0	0	0	0	0	0
Bacteria	WPS-2	uncultured bacterium	0	0	0	0	0	0	0	0	0	0	0.00027861	0	0	0	0	0	0	0
Bacteria	Chloroflexi	Chloroflexia	0.000343724	0	0.000201456	0	0	0	0	0	0.00235889	0	3.48e-05	0	0.000748686	0	0	0	0.00011383	0.000295694
Bacteria	Chloroflexi	Anaerolineae	0.00814362	0	0	0	0.000556989	0	0	0	0.00893008	0	0.00133501	0	0	0	0	0	0	0
Bacteria	Chloroflexi	TK10	0.000211523	0	0	0	0	0	0	0	0	0	0	0	0	0	0	0	0	0
Bacteria	Chloroflexi	JG30-KF-CM66	0	0	0	0	0	0	0.00020012	0	0	0	0	0	0	0	0	0	0	0
Bacteria	BRC1	uncultured organism	0	0	0	0	0	0	0	0	0	0	8.13e-05	0	0	0	0	0	0	0
Bacteria	Chloroflexi	KD4-96	0.000740329	0	0	0	0.000615619	0	0	0	0	0	0.000905482	0	0	0	0	0	0	0
Bacteria	Chloroflexi	Ktedonobacteria	0.000502366	0	0	0	0.00158302	0	0	0	0.000673968	0	0	0	0	0	0	0	0	0
Bacteria	Deinococcus-Thermus	Deinococci	0.0012427	0	0.00201455	0	0.000527674	0	0.00112375	0	0.000336984	0	0.000452741	0	0.000100785	0	0	0	0.000354139	0
Bacteria	Nitrospirae	Nitrospira	0.0015071	0	0	0	0	0	0	0	0.00185341	0	0.000336653	0	0	0	0	0	0	0
Bacteria	Gemmatimonadetes	Gemmatimonadetes	0.00364877	0	0	0	0.00164165	0	0.000138545	2.25e-05	0.00572873	0	0.00224049	0	0.000950256	0	0	0	0	0
Bacteria	Gemmatimonadetes	Longimicrobia	0	0	0.000201456	0	0	0	0	0	0	0	0	0	0	0	0	0	0	0
Bacteria	Chloroflexi	SL56 marine group	0	0	0	0	0	0	7.7e-05	0	0	0	0	0	0	0	0	6.53e-05	0	0
Bacteria	FCPU426	uncultured bacterium	0	0	0	0	0	0	0	0	0.000505476	0	0	0	0	0	0	0	0	0
Bacteria	Dependentiae	Babeliae	0.0595965	0	0.000226637	0	0	0	0.254445	0	0	0	0.000290218	1.44e-05	0.00249082	0	0	0.000337639	0.000354139	0.00062835
Bacteria	Acidobacteria	Blastocatellia (Subgroup 4)	0.00142778	0	0.00078064	0	0.000410413	0	0	0	0.00471778	3.31e-05	0.0038541	0	0	0	0	6.53e-05	6.32e-05	0
Bacteria	Omnitrophicaeota	Omnitrophia	0	0	0.000226637	0	0	0	0	0	0	0	0	0	0	0	0	0.000196049	0	0
Bacteria	Chlamydiae	Chlamydiae	0.000713889	0	0.000604367	0	0.0017296	0	0.00144702	0	0.000336984	0	0.000232175	0	0.00204449	0	0	0.000511905	0.000240309	0.000258732
Bacteria	Acidobacteria	Aminicenantia	0	0	0	0	0.000498358	0	0	0	0	0	0	0	0	0	0	0	0	0
Bacteria	Acidobacteria	Acidobacteriia	0.0294281	0	0.000881368	0	0.0375235	0	0.00172411	0	0.121651	4.13e-05	0.00691881	0	0.00231805	0	0	0.000108916	0.000227661	0
Bacteria	Elusimicrobia	Elusimicrobia	0	0	0	0	0	0	0.000215514	0	0	0	0	0	0	0	0	0	0	0
Bacteria	Elusimicrobia	Endomicrobia	0	0	0	0	0	0	0.000307877	0	0	0	0	0	0	0	0	0	0	0
Bacteria	Elusimicrobia	Lineage IIa	0	0	0	0	0.000263837	0	6.16e-05	0	0	0	0	0	0	0	0	0	0	0
Bacteria	Elusimicrobia	Lineage IIc	7.93e-05	0	0	0	0	0	0	0	0	0	0	0	0	0	0	0	0	0.00022177
Bacteria	Elusimicrobia	Lineage IIb	0	0	0	0	0	0	0	0	0.00084246	0	0	0	0	0	0	0	0	0
Bacteria	BRC1	uncultured candidate division BRC1 bacterium	0	0	0	0	0	0	0	0	0.000336984	0	0	0	0	0	0	0	0	0
Bacteria	Spirochaetes	Leptospirae	0.000264403	0	0	0	0	0	0	0	0	0	0	0	0	0	0	0	0	0
Bacteria	Omnitrophicaeota	uncultured Banisveld landfill bacterium BVC56	0	0	0	0	0	0	0	0	0	0	9.29e-05	0	0	0	0	0	0.000265604	0
Bacteria	Verrucomicrobia	Verrucomicrobiae	0.056926	0	0.0105512	0	0.0239798	2.04e-05	0.0173181	0.000426835	0.0781803	3.31e-05	0.017773	0	0.0221582	0	0	0.0771233	0.0801492	0.0756977
Bacteria	Lentisphaerae	Oligosphaeria	0.000396605	0	0	0	0	0	0	0	0	0	0	0	0	0	0	0	0	0
Bacteria	Lentisphaerae	Lentisphaeria	0.000317284	0	0	0	5.86e-05	0	0	0	0	0	0	0	0	0	0	0	0	0
Bacteria	Kiritimatiellaeota	Kiritimatiellae	0.000449486	0	0	0	0.000322467	0	0.000338665	0	0.00572873	0	9.29e-05	0	0	0	0	5.45e-05	0	0
Bacteria	Planctomycetes	Planctomycetacia	0.0267312	0	0.00486011	0	0.00612688	0	0.00458737	8.99e-05	0.0385847	0.000231537	0.00565346	0	0.00839392	0	0	0.00948657	0.0114336	0.011569
Bacteria	Planctomycetes	BD7-11	0	0	0	0	0	0	0	0	0	0	0.000197349	0	0	0	0	0	0	0
Bacteria	Planctomycetes	Phycisphaerae	0.0043891	0	0.00118355	0	0.00580441	0	0.000923631	0	0.00825611	0	0.000301827	0	0.000115182	0	0	0.00126342	0.00163157	0.00343744
Bacteria	Planctomycetes	OM190	0.00113693	0	0	0	0	0	0.000184726	0	0.00134794	0	0.000139305	0	0	0	0	0	0	0
Bacteria	Planctomycetes	Pla3 lineage	0.000634568	0	0	0	0	0	0	0	0	0	0	0	0	0	0	0	0	0
Bacteria	Planctomycetes	vadinHA49	0.00103117	0	0	0	0.000205206	0	0	0	0.0151643	0	0.000116087	0	0.00105104	0	0	0	0.000265604	0.000776197
Bacteria	Acidobacteria	Thermoanaerobaculia	0.0012427	0	0	0	8.79e-05	0	0.00020012	0	0	0	0	0	0	0	0	0	0	0
Bacteria	Nitrospirae	Thermodesulfovibrionia	0.000264403	0	0	0	0	0	0.00080048	0	0.0042123	3.31e-05	0.000487567	0	0	0	0	4.36e-05	0	0
Bacteria	FCPU426	metagenome	0	0	0	0	0	0	0	0	0	0	0	0	0	0	0	3.27e-05	0	0
Bacteria	Proteobacteria	Gammaproteobacteria	0.247482	0.244857	0.402861	0.149688	0.432135	0.112871	0.297194	0.0553313	0.264532	0.0562718	0.372884	0.0284567	0.285235	0.469291	0.116644	0.312523	0.334206	0.402698
Bacteria	Fibrobacteres	Fibrobacteria	0	0	0	0	0.000175891	0	0.000277089	0	0	0	5.8e-05	0	0	0	0	0	0	0
Bacteria	Spirochaetes	Brachyspirae	0	0	0	0	0	0	0	0	0	0	0	0	0	0	0	0	0	0
Bacteria	Cloacimonetes	Cloacimonadia	0	0	0	0	0	0	0	0	0.00185341	0	0	0	0	0	0	0	0	0
Bacteria	Spirochaetes	Spirochaetia	0.000634568	0.00186631	0.00100728	0.0265276	0.00319536	0.000631648	0.00135466	0.700541	0.00303286	0	0.00046435	0.000367788	0.00103664	0.000464745	0.0020796	0.000119807	0.000215013	0.000147847
Bacteria	Latescibacteria	uncultured bacterium	0.00171862	0	0	0	0.000762195	0	0	0	0.00606571	0	0.000150914	0	0	0	0	0	0	0
Bacteria	Acidobacteria	Holophagae	0.0106819	0	0.000327365	0	0.00495427	0	0.000292483	0	0.0203875	0.000148845	0.00388893	0	0	0	0	9.8e-05	0	0.000147847
Bacteria	Chloroflexi	AD3	0.000661008	0	0	0	0	0	0	0	0	0	0	0	0	0	0	0	0	0
Bacteria	Fusobacteria	Fusobacteriia	0.0120039	0.543811	0.0358339	0.257472	0.00340056	0.500499	0.00498761	0.166054	0.00084246	0.397417	0	0.611068	0.0727953	0.0658485	0.679799	0.00189514	0.00139126	0.000369617
Bacteria	Zixibacteria	uncultured bacterium	0.00100473	0	0	0	0.000117261	0	0	0	0	0	0	0	0	0	0	0	0	0
Bacteria	Bacteroidetes	Ignavibacteria	0.00280268	0	0.000453275	0	0.000967402	0	0.000369452	0	0.00926706	0	0.000673307	0	0.00236124	0	0	0	0	0
Bacteria	Armatimonadetes	Fimbriimonadia	0.00081965	0	0.000352547	0	0.000175891	0	0	0	0.00454928	0	0.000359871	0	0	0	0	0.00321302	0.00450262	0.00654223
Bacteria	Armatimonadetes	Armatimonadia	0.000264403	0	0	0	0.002697	0	0	0	0	0	0.000162522	0	0.00384422	0	0	0.00762411	0.0120407	0.0196267
Bacteria	FBP	uncultured bacterium	0	0	0.000100728	0	0	0	0	0	0	0	8.13e-05	0	0	0	0	0	0	0
Bacteria	Margulisbacteria	uncultured bacterium	0	0	0	0	0	0	0	0	0.000505476	0	0	0	0.000201569	0	0	0	5.06e-05	0
Bacteria	Bacteroidetes	Bacteroidia	0.0748262	0	0.0453275	0	0.0367906	0.382697	0.0473361	0.0765308	0.161752	0.361628	0.226243	0.269862	0.0784825	0.00140876	0	0.0777986	0.0854234	0.135982
Bacteria	Actinobacteria	Coriobacteriia	0.00100473	0	0	0	0.00178823	0	0	0	0	0	0	0	8.64e-05	0	0	0	0	0
Bacteria	Actinobacteria	Actinobacteria	0.0593586	0	0.0751177	0	0.0836363	0	0.0965195	0.000344463	0.0294861	0.000132307	0.0174131	0.000100961	0.19391	0	0	0.367351	0.380459	0.290298
Bacteria	Actinobacteria	Acidimicrobiia	0.00711245	0	0.0015361	0	0.00111398	0	0.00141623	0	0.00151643	0	0.00171809	0	0.00410338	0	0	0.00627355	0.00484412	0.00321567
Bacteria	Cyanobacteria	Melainabacteria	0.00079321	0	0.00012591	0	0	0	0.000169332	0	0.00303286	0	0.000255392	0	0	0	0	0	0	0
Bacteria	Cyanobacteria	Oxyphotobacteria	0.0638005	0	0.0110297	0	0.046318	0	0.00778929	0	0.0352148	0	0.00614102	5.77e-05	0.0079044	0	0	0.00688348	0.00476823	0.00314175
Bacteria	Cyanobacteria	Sericytochromatia	5.29e-05	0	0	0	0	0	0	0	0	0	0.00168327	0	0.000100785	0	0	0	0	0
Bacteria	Firmicutes	Negativicutes	0.00462706	0	0	0	0	0	0.000153939	0	0	0	0.000197349	0	0	0	0	0	0	0
Bacteria	Firmicutes	Erysipelotrichia	0.00235319	0	0	0	0	0	0.000477209	0	0	0	0	0	0.000158376	0	0	0	0	0
Bacteria	Tenericutes	Mollicutes	0.00171862	0.00146209	0	0	0	0.000112067	0	0	0	3.31e-05	0	0	0	0	0	0	0	0
Bacteria	Firmicutes	Bacilli	0.0260966	0	0.0536375	0	0.0182634	0.000112067	0.00885146	0	0.00859309	0.0017696	0.0316686	0.000230769	0.0179829	0	0.000258157	0	7.59e-05	0
Bacteria	Firmicutes	Clostridia	0.0480685	0.208004	0.055501	0.566313	0.00993785	0.00242471	0.00478749	0.000329487	0.0168492	0.181682	0.00136983	0.0890839	0.0236556	0.462987	0.201219	0.00261398	0.00268134	0.00694881
Bacteria	Actinobacteria	Rubrobacteria	0	0	0	0	0	0	0.00020012	0	0	0	0	0	0	0	0	0	0	0
Bacteria	Actinobacteria	Thermoleophilia	0.00322572	0	0.000554003	0	0.00618551	0	0.000692723	0	0.00556024	0	0.000684916	0	0	0	0	0.000588146	0.00069563	0.00107189

## Sheet: Order Relative Abundances
Kingdom	Phylum	Class	Order	SMS01	Gut01	SMS02	Gut02	SMS03	Gut03	SMS04	Gut04	SMS05	Gut05	SMS06	Gut06	SMS07	Gut07	Gut08	Water01	Water02	Water03
Bacteria	Deferribacteres	Deferribacteres	Deferribacterales	0	0	0.000555317	0	0	0	0.000540107	0	0.0049871	0	0	0	0	0	0	0	0	0
Bacteria	Nitrospirae	2001-04-29	uncultured bacterium	0.000730638	0	0	0	0.000442295	0	7.72e-05	0	0	0	0.000488736	0	0	0	0	0	0	0
Bacteria	Proteobacteria	Deltaproteobacteria	Desulfobacterales	0.00140715	0	0	0	0	0	0	0	0.0103181	0	0.000139639	0	0	0	0	0	0	0
Bacteria	Acidobacteria	AT-s3-28	uncultured bacterium	0	0	0	0	0	0	0	0	0	0	0	0	0	0	0	3.29e-05	0	0
Bacteria	Acidobacteria	Subgroup 22	uncultured bacterium	0.000216485	0	0	0	0	0	0	0	0	0	0.000151275	0	0	0	0	0	0	0
Bacteria	Acidobacteria	Subgroup 17	uncultured bacterium	0	0	0	0	0.000294863	0	0	0	0	0	0.000290914	0	0	0	0	0	0	0
Bacteria	Acidobacteria	Subgroup 22	uncultured organism	0.00119067	0	0	0	0	0	0.000123453	0	0	0	0	0	0	0	0	0	0	0
Bacteria	Acidobacteria	Subgroup 6	metagenome	0.00100124	0	0	0	0	0	0	0	0.00292347	0	0.000151275	0	0	0	0	0	7.63e-05	0.000186303
Bacteria	Acidobacteria	Holophagae	Subgroup 7	0.0048168	0	0	0	0.00147432	0	0	0	0	0	0.00158257	0	0	0	0	0	0	0
Bacteria	Proteobacteria	Deltaproteobacteria	Syntrophobacterales	0.00175894	0	0	0	0.000737159	0	0	0	0	0	0.000174549	0	0	0	0	0	0	0
Bacteria	Proteobacteria	Deltaproteobacteria	Desulfuromonadales	0.00248958	0	0	0	0.000678186	0	0.000200611	0	0.00361135	0	0.000349097	0	0	0	0	0	0	0
Bacteria	Proteobacteria	Deltaproteobacteria	MBNT15	0.000568274	0	0	0	0	0	0	0	0	0	0	0	0	0	0	0	0	0
Bacteria	Proteobacteria	Deltaproteobacteria	NKB15	0	0	0	0	0.000383323	0	0	0	0	0	0	0	0	0	0	0	0	0
Bacteria	Proteobacteria	Deltaproteobacteria	Myxococcales	0.0186989	0	0.00116112	0	0.0021525	0	0.00231474	0	0.0182287	0	0.00529464	0	0	0	0	0.000876914	0.000534154	0.000670691
Bacteria	Proteobacteria	Deltaproteobacteria	NB1-j	0.000514153	0	0	0	0.00032435	0	0	0	0	0	9.31e-05	0	0	0	0	0	0	0
Bacteria	Chlamydiae	LD1-PA32	uncultured bacterium	0	0	0	0	0.000353836	0	0	0	0	0	0	0	0	0	0	0	0	0
Bacteria	Omnitrophicaeota	uncultured bacterium	uncultured bacterium	0.00116361	0	0.000176692	0	0	0	0.000185179	0	0.000859845	0	0	0	0.000187282	0	0	0	0	0
Bacteria	Proteobacteria	Alphaproteobacteria	Paracaedibacterales	0.0442171	0	0.0431885	0	0.000412809	0	0.106293	0	0	0	8.15e-05	0	0.000763535	0	0	0.000274036	0.00043241	0.00152768
Bacteria	Proteobacteria	Alphaproteobacteria	Caedibacterales	0.000378849	0	0	0	0	0	0	0	0	0	0	0	0	0	0	0	0.000101744	0
Bacteria	Proteobacteria	Alphaproteobacteria	SAR11 clade	0.00568274	0	0.0233233	0	0.0317863	4.08e-05	0.0199685	6.74e-05	0.00120378	0	0.000558555	0	0.0333794	0	0	0.0520449	0.0227143	0.00499292
Bacteria	Proteobacteria	Deltaproteobacteria	Desulfovibrionales	0.00108243	0	0	0	0.000294863	0	0	0	0	0	0.000128002	0	0	0	0	0	0	0
Bacteria	Proteobacteria	Deltaproteobacteria	Oligoflexales	0.00676517	0	0.0517959	0	0.00943563	0	0.0134409	1.5e-05	0.00395529	0	0.00040728	2.16e-05	0.00505662	0	0	0.00317881	0.00516349	0.00339071
Bacteria	Epsilonbacteraeota	Campylobacteria	Campylobacterales	0.000487092	0	5.05e-05	0	0	0	0.000216043	0	0.000515907	0	0	0	0	0	0	2.19e-05	0	0
Bacteria	Proteobacteria	Deltaproteobacteria	Bdellovibrionales	0	0	0.000227175	0	0.00498319	0	0.0012191	0	0	0	0.00944889	0	0.00233382	0	0	0.00274036	0.00232739	0.00145316
Bacteria	Proteobacteria	Alphaproteobacteria	Holosporales	0.00100124	0	0.00015145	0	0	0	0.000540107	0	0	0	6.98e-05	0	8.64e-05	0	0	9.87e-05	7.63e-05	0
Bacteria	Proteobacteria	Alphaproteobacteria	Rickettsiales	0.0109325	0	0.00489689	0	0.00589727	0	0.00918181	3.74e-05	0.000343938	0	0.000768013	3.61e-05	0.00471086	0	0	0.000657686	0.000470564	0
Bacteria	Patescibacteria	Saccharimonadia	Saccharimonadales	0.000568274	0	0.00100967	0	0.00112048	0	0.000694423	0	0.00206363	0	6.98e-05	0	0	0	0	0.000339804	0.000801231	0.00130412
Bacteria	Patescibacteria	Gracilibacteria	marine metagenome	0	0	0	0	0	0	0	0	0	0	0	0	0	0	0	0	2.54e-05	0
Bacteria	Patescibacteria	ABY1	Candidatus Falkowbacteria	0	0	0	0	0	0	0	0	0	0	4.65e-05	0	0	0	0	0	2.54e-05	0
Archaea	Nanoarchaeaeota	Woesearchaeia	uncultured crenarchaeote	0	0	0	0	0	0	0.000293201	0	0	0	0	0	0	0	0	0	0	0
Archaea	Nanoarchaeaeota	Woesearchaeia	uncultured euryarchaeote	0	0	0	0	0	0	0	0	0.00103181	0	0	0	0	0	0	0	0	0
Archaea	Euryarchaeota	Methanobacteria	Methanobacteriales	0	0	0	0	0	0	0	0	0	0	0	0	0	0	0	0	0	0
Archaea	Euryarchaeota	Thermoplasmata	Methanomassiliicoccales	0	0	0	0	0	0	0.000138885	0	0	0	0	0	0	0	0	0	0	0
Archaea	Euryarchaeota	Thermoplasmata	Marine Benthic Group D and DHVEG-1	0	0	0	0	0	0	0	0	0	0	0	0	0	0	0	2.19e-05	0	0
Archaea	Euryarchaeota	Halobacteria	Halobacteriales	0	0	0	0	0	0	0	0	0	0	0	0	0.000605065	0	0	0	0	0
Bacteria	Patescibacteria	ABY1	Candidatus Kuenenbacteria	0	0	0	0	0	0	0	0	0	0	3.49e-05	0	0	0	0	0	0	0
Bacteria	Patescibacteria	ABY1	Candidatus Kerfeldbacteria	0	0	0	0	0.000117945	0	0	0	0	0	0	0	0	0	0	0	0	0
Bacteria	Patescibacteria	Microgenomatia	Candidatus Woesebacteria	0	0	0	0	0	0	0.000108021	0	0	0	0	0	0	0	0	0	0	0
Bacteria	Patescibacteria	Gracilibacteria	Absconditabacteriales (SR1)	0	0	0	0	0.00103202	0	0	0	0	0	0	0	0	0	0	0	0	0
Bacteria	Patescibacteria	Parcubacteria	Candidatus Yanofskybacteria	0	0	0	0	0.000383323	0	0	0	0	0	0	0	0	0	0	0	0	0
Bacteria	Patescibacteria	Parcubacteria	Candidatus Lloydbacteria	0	0	0	0	0	0	0	0	0	0	0.000151275	0	0	0	0	0	3.82e-05	0
Bacteria	Patescibacteria	Parcubacteria	Candidatus Vogelbacteria	0	0	0	0	0	0	7.72e-05	0	0	0	0	0	0	0	0	0	0	0
Bacteria	Patescibacteria	Parcubacteria	Candidatus Nomurabacteria	0	0	0	0	0.00114997	0	0.000308632	0	0	0	0	0	0	0	0	0	0	0
Bacteria	Patescibacteria	Parcubacteria	uncultured Parcubacteria group bacterium	0	0	0	0	0	0	0	0	0	0	0	0	0	0	0	0	3.82e-05	0
Bacteria	Patescibacteria	Parcubacteria	Candidatus Azambacteria	0	0	0	0	0	0	0	0	0	0	0	0	0	0	0	6.58e-05	0	0
Bacteria	Patescibacteria	Parcubacteria	Candidatus Jorgensenbacteria	0	0	0	0	0	0	0	0	0	0	0	0	0	0	0	0	2.54e-05	0
Bacteria	Patescibacteria	Gracilibacteria	Candidatus Peregrinibacteria	0	0	0	0	0	0	0.000385791	0	0	0	0	0	0	0	0	0	3.82e-05	0
Bacteria	Rokubacteria	NC10	Methylomirabilales	0	0	0	0	8.85e-05	0	0	0	0	0	0.000302551	0	0	0	0	0	0	0
Bacteria	Proteobacteria	Alphaproteobacteria	Elsterales	0.00113655	0	0	0	0.00088459	0	0	0	0.00257954	0	0.000570192	0	0	0	0	0	0	0
Bacteria	Proteobacteria	Alphaproteobacteria	Acetobacterales	0.011582	0	0.00401343	0	0.0137406	0	0.0056634	3e-05	0.0170249	0.000115768	0.00602774	0	0.00442274	0	0	0.0105668	0.00656246	0.00286907
Bacteria	Proteobacteria	Alphaproteobacteria	Azospirillales	0	0	0	0	0.00227045	0	0.000370359	0	0	0	0.000384007	0	0.000115251	0	0	0.000602878	0.000508718	0
Bacteria	Proteobacteria	Alphaproteobacteria	Dongiales	0.000135303	0	0.000227175	0	0	0	0	0	0	0	0	0	0	0	0	0	0	0
Bacteria	Proteobacteria	Alphaproteobacteria	uncultured	0.000324728	0	0	0	0	0	0	0	0.00292347	0	0.000256004	0	0	0	0	0	0	0
Bacteria	Proteobacteria	Alphaproteobacteria	Micropepsales	0.00121773	0	0.0003029	0	0.0017397	0	0	0	0	0	0	0	0.000331345	0	0	0	0	0
Bacteria	Proteobacteria	Alphaproteobacteria	Caulobacterales	0.00868648	0	0.00295328	0	0.0283069	0	0.00233017	0	0.0116939	0	0.195366	0.00059137	0.0111505	0	0	0.007103	0.00534154	0.00398688
Bacteria	Proteobacteria	Alphaproteobacteria	Rhizobiales	0.0890567	0	0.154403	0	0.138409	0.000590896	0.0658776	0.00017972	0.0325022	0.000429997	0.0435557	6.49e-05	0.187858	0	0	0.0426838	0.027776	0.0165437
Bacteria	Proteobacteria	Alphaproteobacteria	Rhodobacterales	0	0	0	0	0.00498319	0	0.000540107	0	0.0022356	0	0.00218768	0	0	0	0	0.00038365	0.000496	0
Bacteria	Proteobacteria	Alphaproteobacteria	Sphingomonadales	0.00416734	0	0.00527551	0	0.00955358	0	0.0111879	0	0	0	0.0224818	0	0.0161063	0	0	0.00106326	0	0
Bacteria	Proteobacteria	Alphaproteobacteria	Micavibrionales	0.000974184	0	0	0	0.000973049	0	0	0	0	0	0	0	0	0	0	0	0	0
Bacteria	Proteobacteria	Alphaproteobacteria	Rhodospirillales	0.00208367	0	0	0	0.000117945	0	0.000447517	0	0	0	0	0	0.000230501	0	0	0.000164421	7.63e-05	0.000298085
Bacteria	Proteobacteria	Alphaproteobacteria	Reyranellales	0	0	0	0	0	0	0	0	0.00309544	0	0.000186185	0	0	0	0	0	7.63e-05	0
Bacteria	Armatimonadetes	Chthonomonadetes	Chthonomonadales	0.000243546	0	0	0	0.00135637	0	0	0	0	0	9.31e-05	0	0	0	0	0	0	0
Bacteria	WPS-2	uncultured bacterium	uncultured bacterium	0	0	0	0	0	0	0	0	0	0	0.000279278	0	0	0	0	0	0	0
Bacteria	Chloroflexi	Anaerolineae	SJA-15	0	0	0	0	0.000560241	0	0	0	0	0	0	0	0	0	0	0	0	0
Bacteria	Chloroflexi	Anaerolineae	uncultured Bellilinea sp.	0.000243546	0	0	0	0	0	0	0	0	0	0	0	0	0	0	0	0	0
Bacteria	Chloroflexi	Anaerolineae	SBR1031	0.00119067	0	0	0	0	0	0	0	0.00189166	0	0.000593465	0	0	0	0	0	0	0
Bacteria	Chloroflexi	Chloroflexia	Chloroflexales	0.000351789	0	0	0	0	0	0	0	0.00240757	0	3.49e-05	0	0.000749128	0	0	0	0.000114462	0.000298085
Bacteria	Chloroflexi	Anaerolineae	Caldilineales	0	0	0	0	0	0	0	0	0.00343938	0	0	0	0	0	0	0	0	0
Bacteria	Chloroflexi	Anaerolineae	Anaerolineales	0.00259782	0	0	0	0	0	0	0	0.00189166	0	0.000500372	0	0	0	0	0	0	0
Bacteria	Chloroflexi	Anaerolineae	RBG-13-54-9	0.00430265	0	0	0	0	0	0	0	0.00189166	0	0.000244368	0	0	0	0	0	0	0
Bacteria	Chloroflexi	TK10	uncultured bacterium	0.000216485	0	0	0	0	0	0	0	0	0	0	0	0	0	0	0	0	0
Bacteria	Chloroflexi	JG30-KF-CM66	uncultured Chloroflexi bacterium	0	0	0	0	0	0	0.000200611	0	0	0	0	0	0	0	0	0	0	0
Bacteria	BRC1	uncultured organism	uncultured organism	0	0	0	0	0	0	0	0	0	0	8.15e-05	0	0	0	0	0	0	0
Bacteria	Chloroflexi	Ktedonobacteria	C0119	0.000514153	0	0	0	8.85e-05	0	0	0	0	0	0	0	0	0	0	0	0	0
Bacteria	Chloroflexi	KD4-96	uncultured bacterium	0.000216485	0	0	0	0	0	0	0	0	0	0.000523646	0	0	0	0	0	0	0
Bacteria	Chloroflexi	Ktedonobacteria	Ktedonobacterales	0	0	0	0	0.0015038	0	0	0	0.000687876	0	0	0	0	0	0	0	0	0
Bacteria	Chloroflexi	Chloroflexia	Kallotenuales	0	0	0.000201934	0	0	0	0	0	0	0	0	0	0	0	0	0	0	0
Bacteria	Chloroflexi	Chloroflexia	Thermomicrobiales	0	0	0	0	0	0	0	0	0	0	0	0	0	0	0	0	0	0
Bacteria	Deinococcus-Thermus	Deinococci	Thermales	0.000514153	0	0.00184264	0	0.000530754	0	0	0	0	0	0	0	0.000100844	0	0	0	0	0
Bacteria	Deinococcus-Thermus	Deinococci	Deinococcales	0.000757699	0	0.000176692	0	0	0	0.00112651	0	0.000343938	0	0.000453826	0	0	0	0	0	0.000356103	0
Bacteria	Nitrospirae	Nitrospira	Nitrospirales	0.00154246	0	0	0	0	0	0	0	0.00189166	0	0.00033746	0	0	0	0	0	0	0
Bacteria	Gemmatimonadetes	Gemmatimonadetes	Gemmatimonadales	0.00373437	0	0	0	0.00165124	0	0.000138885	2.25e-05	0.00584695	0	0.00224586	0	0.000950817	0	0	0	0	0
Bacteria	Gemmatimonadetes	Longimicrobia	Longimicrobiales	0	0	0.000201934	0	0	0	0	0	0	0	0	0	0	0	0	0	0	0
Bacteria	Chloroflexi	SL56 marine group	uncultured bacterium	0	0	0	0	0	0	7.72e-05	0	0	0	0	0	0	0	0	6.58e-05	0	0
Bacteria	Proteobacteria	Deltaproteobacteria	Deltaproteobacteria Incertae Sedis	0.000135303	0	0	0	0	0	0	0	0	0	0.000232731	0	0	0	0	0	0	0
Bacteria	FCPU426	uncultured bacterium	uncultured bacterium	0	0	0	0	0	0	0	0	0.000515907	0	0	0	0	0	0	0	0	0
Bacteria	Dependentiae	Babeliae	Babeliales	0.0609948	0	0.000227175	0	0	0	0.255069	0	0	0	0.000290914	1.44e-05	0.00249229	0	0	0.000339804	0.000356103	0.00063343
Bacteria	Acidobacteria	Blastocatellia (Subgroup 4)	2019-11-24	0.000757699	0	0	0	0	0	0	0	0	0	0.000151275	0	0	0	0	0	0	0
Bacteria	Acidobacteria	Blastocatellia (Subgroup 4)	Pyrinomonadales	0	0	0	0	0.000147432	0	0	0	0	0	0	0	0	0	0	0	0	0
Bacteria	Acidobacteria	Blastocatellia (Subgroup 4)	Blastocatellales	0.000703577	0	0	0	0	0	0	0	0.00481513	3.31e-05	0.00371207	0	0	0	0	6.58e-05	6.36e-05	0
Bacteria	Omnitrophicaeota	Omnitrophia	Omnitrophales	0	0	0.000227175	0	0	0	0	0	0	0	0	0	0	0	0	0.000197306	0	0
Bacteria	Chlamydiae	Chlamydiae	Chlamydiales	0.000730638	0	0.000605801	0	0.0017397	0	0.00145057	0	0.000343938	0	0.000232731	0	0.0020457	0	0	0.000515187	0.000241641	0.000260824
Bacteria	Acidobacteria	Aminicenantia	Aminicenantales	0	0	0	0	0.000501268	0	0	0	0	0	0	0	0	0	0	0	0	0
Bacteria	Acidobacteria	Acidobacteriia	Subgroup 2	0.00308492	0	0	0	0.0025948	0	0	0	0.00877042	0	0.000512009	0	0	0	0	0	0	0
Bacteria	Acidobacteria	Acidobacteriia	Acidobacteriales	0.00987715	0	0.000555317	0	0.0318453	0	0.00152773	0	0.0730868	0	0.00402625	0	0	0	0	0	7.63e-05	0
Bacteria	Acidobacteria	Acidobacteriia	Solibacterales	0.0171565	0	0.000328142	0	0.00330247	0	0.000200611	0	0.0423044	4.13e-05	0.00239713	0	0.00231942	0	0	0.000109614	0.000152615	0
Bacteria	Elusimicrobia	Elusimicrobia	Elusimicrobiales	0	0	0	0	0	0	0	0	0	0	0	0	0	0	0	0	0	0
Bacteria	Elusimicrobia	Elusimicrobia	Lineage IV	0	0	0	0	0	0	0.000216043	0	0	0	0	0	0	0	0	0	0	0
Bacteria	Elusimicrobia	Endomicrobia	Endomicrobiales	0	0	0	0	0	0	0.000308632	0	0	0	0	0	0	0	0	0	0	0
Bacteria	Elusimicrobia	Lineage IIa	uncultured bacterium	0	0	0	0	0.000265377	0	6.17e-05	0	0	0	0	0	0	0	0	0	0	0
Bacteria	Elusimicrobia	Lineage IIc	uncultured bacterium	8.12e-05	0	0	0	0	0	0	0	0	0	0	0	0	0	0	0	0	0.000223564
Bacteria	Elusimicrobia	Lineage IIb	uncultured bacterium	0	0	0	0	0	0	0	0	0.000859845	0	0	0	0	0	0	0	0	0
Bacteria	BRC1	uncultured candidate division BRC1 bacterium	uncultured candidate division BRC1 bacterium	0	0	0	0	0	0	0	0	0.000343938	0	0	0	0	0	0	0	0	0
Bacteria	Spirochaetes	Leptospirae	Leptospirales	0.000270607	0	0	0	0	0	0	0	0	0	0	0	0	0	0	0	0	0
Bacteria	Spirochaetes	Spirochaetia	Spirochaetales	0.000649456	0	0.000403867	0	0.00321401	0	0.000941329	0	0.00309544	0	0.000465463	0	0.00103725	0	0	0.000120576	0.000216205	0.000149042
Bacteria	Omnitrophicaeota	uncultured Banisveld landfill bacterium BVC56	uncultured Banisveld landfill bacterium BVC56	0	0	0	0	0	0	0	0	0	0	9.31e-05	0	0	0	0	0	0.000267077	0
Bacteria	Verrucomicrobia	Verrucomicrobiae	Pedosphaerales	0.0106619	0	0.000605801	0	0.00807926	0	0.00242276	0	0.0343938	0	0.00283932	0	0.0123318	0	0	0.0487783	0.044958	0.0356957
Bacteria	Verrucomicrobia	Verrucomicrobiae	S-BQ2-57 soil group	0.00146128	0	0	0	0	0	0	0	0.00429923	0	0.000360734	0	0	0	0	0	0	0
Bacteria	Verrucomicrobia	Verrucomicrobiae	Chthoniobacterales	0.0369108	0	0.00572986	0	0.0106151	2.04e-05	0.00621894	0.000247115	0.0300946	0	0.0137311	0	0.00610828	0	0	0.0194894	0.0272927	0.0345778
Bacteria	Verrucomicrobia	Verrucomicrobiae	Methylacidiphilales	0.00257076	0	0.00292804	0	0.00209353	0	0.00202154	6.74e-05	0.000515907	0	0	0	0.00368802	0	0	0.0038365	0.0036119	0.00167673
Bacteria	Lentisphaerae	Oligosphaeria	Oligosphaerales	0.00040591	0	0	0	0	0	0	0	0	0	0	0	0	0	0	0	0	0
Bacteria	Lentisphaerae	Lentisphaeria	Victivallales	0.000324728	0	0	0	5.9e-05	0	0	0	0	0	0	0	0	0	0	0	0	0
Bacteria	Verrucomicrobia	Verrucomicrobiae	uncultured	0.000270607	0	0.000656284	0	0	0	0.000185179	0	0	0	0	0	0	0	0	0.000438457	0.000228923	0
Bacteria	Verrucomicrobia	Verrucomicrobiae	Opitutales	0.00146128	0	0.000656284	0	0.00197559	0	0.00192895	0	0.0049871	3.31e-05	0.000360734	0	4.32e-05	0	0	0.00109614	0.000941129	0.000707951
Bacteria	Kiritimatiellaeota	Kiritimatiellae	WCHB1-41	0.000460031	0	0	0	0.00032435	0	0.000339496	0	0.00584695	0	9.31e-05	0	0	0	0	5.48e-05	0	0
Bacteria	Planctomycetes	Planctomycetacia	Pirellulales	0.00346377	0	0.00411439	0	0.000707672	0	0.00415111	8.99e-05	0.00326741	9.92e-05	0.000570192	0	0.00579134	0	0	0.00530533	0.00600287	0.00536553
Bacteria	Planctomycetes	Planctomycetacia	Planctomycetales	0.00257076	0	0	0	0.000235891	0	0.000354927	0	0.0120378	0.000132307	0.00116366	0	0	0	0	0.000131537	0.000114462	0.000260824
Bacteria	Planctomycetes	BD7-11	uncultured bacterium	0	0	0	0	0	0	0	0	0	0	0.000197822	0	0	0	0	0	0	0
Bacteria	Planctomycetes	Planctomycetacia	uncultured	0.000784759	0	0	0	0	0	0	0	0	0	0	0	0	0	0	0	0	0
Bacteria	Planctomycetes	Planctomycetacia	Gemmatales	0.0170482	0	0.000227175	0	0.00271274	0	9.26e-05	0	0.0209802	0	0.00340951	0	0.00223298	0	0	0.00313497	0.00406974	0.0040614
Bacteria	Planctomycetes	Planctomycetacia	Isosphaerales	0.00349083	0	0.000530075	0	0.00250634	0	0	0	0.00309544	0	0.000523646	0	0.000374564	0	0	0.000975567	0.00130995	0.00197481
Bacteria	Planctomycetes	Phycisphaerae	S-70	0.000324728	0	0	0	0	0	0	0	0	0	0	0	0	0	0	0	0	0
Bacteria	Planctomycetes	Phycisphaerae	Phycisphaerales	0.0033014	0	0.00118636	0	0.000914077	0	0.000925897	0	0.000687876	0	0.000267641	0	0	0	0	0.00127153	0.00164062	0.00346524
Bacteria	Planctomycetes	Phycisphaerae	Tepidisphaerales	0.000865941	0	0	0	0.00492422	0	0	0	0.00773861	0	3.49e-05	0	0.000115251	0	0	0	0	0
Bacteria	Planctomycetes	Pla3 lineage	uncultured bacterium	0.000649456	0	0	0	0	0	0	0	0	0	0	0	0	0	0	0	0	0
Bacteria	Planctomycetes	OM190	uncultured bacterium	0.000460031	0	0	0	0	0	0.000185179	0	0.00137575	0	4.65e-05	0	0	0	0	0	0	0
Bacteria	Planctomycetes	vadinHA49	uncultured organism	0	0	0	0	0	0	0	0	0.000687876	0	0	0	0	0	0	0	0	0
Bacteria	Planctomycetes	vadinHA49	metagenome	0	0	0	0	0	0	0	0	0	0	0	0	0.000994036	0	0	0	0	0
Bacteria	Planctomycetes	vadinHA49	uncultured bacterium	0.00105537	0	0	0	0.000206404	0	0	0	0.0049871	0	0.000116366	0	5.76e-05	0	0	0	0.000267077	0.000782473
Bacteria	Acidobacteria	Thermoanaerobaculia	Thermoanaerobaculales	0.00127185	0	0	0	8.85e-05	0	0.000200611	0	0	0	0	0	0	0	0	0	0	0
Bacteria	Nitrospirae	Thermodesulfovibrionia	uncultured	0.000108243	0	0	0	0	0	0.000802444	0	0.00429923	3.31e-05	0.000488736	0	0	0	0	4.38e-05	0	0
Bacteria	Nitrospirae	Thermodesulfovibrionia	Magnetobacteriales	0.000162364	0	0	0	0	0	0	0	0	0	0	0	0	0	0	0	0	0
Bacteria	Proteobacteria	Deltaproteobacteria	SAR324 clade(Marine group B)	0.00211073	0	0.000504834	0	0	0	0	0	0	0	0.000709831	0	0	0	0	0.000339804	0	0
Bacteria	Proteobacteria	Deltaproteobacteria	RCP2-54	0	0	0	0	0	0	0	0	0.000859845	0	0.000128002	0	0	0	0	0	0	0
Bacteria	FCPU426	metagenome	metagenome	0	0	0	0	0	0	0	0	0	0	0	0	0	0	0	3.29e-05	0	0
Bacteria	Proteobacteria	Gammaproteobacteria	MBMPE27	0.000541213	0	0	0	0	0	0	0	0	0	9.31e-05	0	0	0	0	0	0	0
Bacteria	Proteobacteria	Gammaproteobacteria	CCD24	0.000514153	0	0	0	0	0	0	0	0.00171969	0	9.31e-05	0	0	0	0	0	0	0
Bacteria	Proteobacteria	Gammaproteobacteria	Methylococcales	0.00357201	0	0.000126208	0	0.000737159	0	0.000740718	0	0.00240757	0	0.00146621	0	0	0	0	0.000602878	0.000254359	0
Bacteria	Proteobacteria	Gammaproteobacteria	KI89A clade	0	0	0	0	0	0	0	0	0	0	5.82e-05	0	0	0	0	0	0	0
Bacteria	Proteobacteria	Gammaproteobacteria	Enterobacteriales	0.00627808	0.244857	0.171038	0.149688	0.00191661	0.10249	0.00671276	0.053916	0	0.0489949	0.0073194	0.00891383	0.00811076	0.469291	0.116371	0.000252113	0	0
Bacteria	Proteobacteria	Gammaproteobacteria	Aeromonadales	0	0	0	0	0	0.00991279	0.000401222	0.000696415	0	0.00654919	0	0.0176906	0.0018296	0	0	0	0	0
Bacteria	Proteobacteria	Gammaproteobacteria	Vibrionales	0.000541213	0	0	0	0	0	0	0	0	0	0	0	0.000576253	0	0.000272499	0	0	0
Bacteria	Proteobacteria	Gammaproteobacteria	Alteromonadales	0.000595335	0	0.000252417	0	0	0	0	0	0	0	0	0	0.000504221	0	0	0	0	0
Bacteria	Proteobacteria	Gammaproteobacteria	Pasteurellales	0.00121773	0	0	0	0.000353836	0	0.000185179	0	0	0	0	0	0.00298211	0	0	0	0	0
Bacteria	Proteobacteria	Gammaproteobacteria	Betaproteobacteriales	0.160145	0	0.127445	0	0.374329	0	0.219268	0.000658974	0.221324	0.000421728	0.266826	0.00151449	0.172818	0	0	0.293032	0.311552	0.377636
Bacteria	Proteobacteria	Gammaproteobacteria	Oceanospirillales	0	0	0	0	0	0	0	0	0	0	0.000151275	0	0	0	0	0	0	0
Bacteria	Proteobacteria	Gammaproteobacteria	Cellvibrionales	0	0	0	0	0	0	0.000524675	0	0	0	0	0	0.00129657	0	0	0	0	7.45e-05
Bacteria	Proteobacteria	Gammaproteobacteria	EV818SWSAP88	0	0	0	0	0	0	0	0	0	0	8.15e-05	0	0	0	0	0	0	0
Bacteria	Proteobacteria	Gammaproteobacteria	Salinisphaerales	0.00100124	0	0	0	0.005396	0	0.000462949	0	0.000687876	0	0.000512009	4.33e-05	0	0	0	0	0	0
Bacteria	Proteobacteria	Gammaproteobacteria	uncultured	0.000135303	0	0	0	0	0	0	0	0.000687876	0	0	0	0	0	0	0	3.82e-05	0
Bacteria	Proteobacteria	Gammaproteobacteria	Pseudomonadales	0.0518482	0	0.0941767	0	0.0401309	0.000407515	0.0566803	5.99e-05	0.00447119	0.000206729	0.0794428	0.00023799	0.0818711	0	0	0.00061384	0.000267077	0
Bacteria	Proteobacteria	Gammaproteobacteria	Diplorickettsiales	0.00138009	0	0.000782492	0	0.000235891	0	0.00160489	0	0.0022356	0	0.000244368	0	0	0	0	5.48e-05	0.000203487	0
Bacteria	Proteobacteria	Gammaproteobacteria	Legionellales	0.00156952	0	0.00143878	0	0.000235891	0	0.000493812	0	0	0	0	0	0.00361598	0	0	0.00172094	0.00345928	0.00365154
Bacteria	Proteobacteria	Gammaproteobacteria	Acidiferrobacterales	0.00197543	0	0	0	0	0	0	0	0	0	0.000244368	0	0	0	0	0	0	0
Bacteria	Proteobacteria	Gammaproteobacteria	Xanthomonadales	0.00508741	0	0.00721912	0	0.00687032	6.11e-05	0.0084411	0	0.00601892	3.31e-05	0.00940235	0	0.00442274	0	0	0	0	0
Bacteria	Proteobacteria	Gammaproteobacteria	WD260	0.00324728	0	0.00015145	0	0.0019461	0	0	0	0.00343938	0	0.00233895	0	0	0	0	0	0	0
Bacteria	Proteobacteria	Gammaproteobacteria	Steroidobacterales	0.00313904	0	0.000656284	0	0.000589727	0	0.000493812	0	0.00842648	0	0.000826196	0	0.00690062	0	0	0.0142718	0.0161645	0.0206424
Bacteria	Proteobacteria	Gammaproteobacteria	R7C24	0	0	0.00015145	0	0	0	0.000185179	0	0	0	0	0	0.000475408	0	0	0.00253209	0.00277251	0.00357702
Bacteria	Proteobacteria	Gammaproteobacteria	JG36-TzT-191	0.00606159	0	0	0	0.00126791	0	0.000509244	0	0.0149613	6.62e-05	0.00158257	5.77e-05	0	0	0	0.000120576	0.000279795	0
Bacteria	Proteobacteria	Gammaproteobacteria	Gammaproteobacteria Incertae Sedis	0.000893002	0	0	0	0	0	0	0	0	0	0.00218768	0	0	0	0	0	0	0
Bacteria	Proteobacteria	Gammaproteobacteria	JG36-GS-52	0.000216485	0	0	0	0	0	0	0	0.00240757	0	0	0	0	0	0	0	0	0
Bacteria	Proteobacteria	Gammaproteobacteria	KF-JG30-C25	0	0	0	0	0	0	0	0	0	0	0.00037237	0	0	0	0	0	0	0
Bacteria	Proteobacteria	Gammaproteobacteria	Coxiellales	0.000216485	0	0	0	0	0	0	0	0	0	0	0	0	0	0	3.29e-05	0	0
Bacteria	Proteobacteria	Gammaproteobacteria	Ga0077536	0.000947123	0	0	0	0	0	0	0	0	0	0	0	0	0	0	0	0	0
Bacteria	Proteobacteria	Gammaproteobacteria	Beggiatoales	0	0	0	0	0	0	0	0	0	0	0.000290914	0	0	0	0	0	0	0
Bacteria	Fibrobacteres	Fibrobacteria	Fibrobacterales	0	0	0	0	0.000176918	0	0.000277769	0	0	0	5.82e-05	0	0	0	0	0	0	0
Bacteria	Spirochaetes	Brachyspirae	Brachyspirales	0	0	0	0	0	0	0	0	0	0	0	0	0	0	0	0	0	0
Bacteria	Cloacimonetes	Cloacimonadia	Cloacimonadales	0	0	0	0	0	0	0	0	0.00189166	0	0	0	0	0	0	0	0	0
Bacteria	Spirochaetes	Spirochaetia	Brevinematales	0	0.00186631	0.000605801	0.0265276	0	0.000631648	0.000416654	0.700541	0	0	0	0.000367803	0	0.000464745	0.0020796	0	0	0
Bacteria	Latescibacteria	uncultured bacterium	uncultured bacterium	0.00175894	0	0	0	0.000766645	0	0	0	0.00619089	0	0.000151275	0	0	0	0	0	0	0
Bacteria	Acidobacteria	Holophagae	Holophagales	0.00611571	0	0.000328142	0	0.00350887	0	0.000293201	0	0.0208083	0.000148845	0.00231568	0	0	0	0	9.87e-05	0	0.000149042
Bacteria	Chloroflexi	AD3	uncultured bacterium	0.000676517	0	0	0	0	0	0	0	0	0	0	0	0	0	0	0	0	0
Bacteria	Fusobacteria	Fusobacteriia	Fusobacteriales	0.0122855	0.543811	0.0359189	0.257472	0.00342042	0.500499	0.00499985	0.166054	0.000859845	0.397417	0	0.611095	0.0728383	0.0658485	0.679799	0.00190729	0.00139898	0.000372606
Bacteria	Zixibacteria	uncultured bacterium	uncultured bacterium	0.0010283	0	0	0	0.000117945	0	0	0	0	0	0	0	0	0	0	0	0	0
Bacteria	Bacteroidetes	Ignavibacteria	Kryptoniales	0.00184013	0	0.0003029	0	0.000973049	0	0	0	0.00395529	0	0.000465463	0	0	0	0	0	0	0
Bacteria	Bacteroidetes	Ignavibacteria	OPB56	0.000757699	0	0.00015145	0	0	0	0.000339496	0	0.00361135	0	4.65e-05	0	0.00236264	0	0	0	0	0
Bacteria	Bacteroidetes	Ignavibacteria	SJA-28	0.000216485	0	0	0	0	0	0	0	0.00189166	0	0.000162912	0	0	0	0	0	0	0
Bacteria	Bacteroidetes	Ignavibacteria	Ignavibacteriales	5.41e-05	0	0	0	0	0	3.09e-05	0	0	0	0	0	0	0	0	0	0	0
Bacteria	Armatimonadetes	Fimbriimonadia	Fimbriimonadales	0.000838881	0	0.000353384	0	0.000176918	0	0	0	0.00464316	0	0.000360734	0	0	0	0	0.00323362	0.00452759	0.00659513
Bacteria	Armatimonadetes	Armatimonadia	Armatimonadales	0.000270607	0	0	0	0.00271274	0	0	0	0	0	0.000162912	0	0.00384649	0	0	0.007673	0.0121075	0.0197854
Bacteria	FBP	uncultured bacterium	uncultured bacterium	0	0	0.000100967	0	0	0	0	0	0	0	8.15e-05	0	0	0	0	0	0	0
Bacteria	Margulisbacteria	uncultured bacterium	uncultured bacterium	0	0	0	0	0	0	0	0	0.000515907	0	0	0	0.000201688	0	0	0	5.09e-05	0
Bacteria	Bacteroidetes	Bacteroidia	Cytophagales	0.0186448	0	0.0312492	0	0.0116766	2.04e-05	0.00975278	1.5e-05	0.044196	0	0.0280325	0.000230779	0.012231	0	0	0.00895549	0.00745272	0.00670691
Bacteria	Bacteroidetes	Bacteroidia	Bacteroidales	0.033474	0	0.00234748	0	0.00940614	0.382677	0.00609549	0.0763735	0.061049	0.361628	0.00201313	0.268799	0.045596	0.00140876	0	7.67e-05	0.000241641	0.000149042
Bacteria	Bacteroidetes	Bacteroidia	Flavobacteriales	0.00135303	0	0.00111063	0	0.00171021	0	0.00716027	0	0	0	0.120008	0.000576947	0.0018296	0	0	0.00978855	0.00867365	0.0087935
Bacteria	Bacteroidetes	Bacteroidia	Chitinophagales	0.0198084	0	0.00832976	0	0.00710621	0	0.0201228	0.000142278	0.0343938	0	0.00820378	0.000151448	0.0145936	0	0	0.0500389	0.0622162	0.107161
Bacteria	Bacteroidetes	Bacteroidia	Sphingobacteriales	0.0033014	0	0.00239796	0	0.00577932	0	0.00432085	0	0.0216681	0	0.0683532	0.000115389	0.00427868	0	0	0.00895549	0.00649887	0.013153
Bacteria	Bacteroidetes	Bacteroidia	SM1A07	0	0	0	0	0	0	0	0	0.00103181	0	3.49e-05	0	0	0	0	0	0	0
Bacteria	Actinobacteria	Coriobacteriia	Coriobacteriales	0.000920063	0	0	0	0	0	0	0	0	0	0	0	8.64e-05	0	0	0	0	0
Bacteria	Actinobacteria	Coriobacteriia	OPB41	0.000108243	0	0	0	0.00179867	0	0	0	0	0	0	0	0	0	0	0	0	0
Bacteria	Actinobacteria	Actinobacteria	PeM15	0.000297667	0	0.000984426	0	0.000235891	0	0.000709855	0	0.00309544	0	0.000279278	0	0.00105166	0	0	0.00388034	0.00423508	0.00298085
Bacteria	Actinobacteria	Actinobacteria	Frankiales	0.028982	0	0.0519979	0	0.0532229	0	0.0786395	0.000284557	0.0225279	0	0.00288587	0	0.16877	0	0	0.346984	0.351613	0.252888
Bacteria	Actinobacteria	Actinobacteria	Streptomycetales	0.000243546	0	0	0	0	0	0	0	0	0	0	0	0.000432189	0	0	0	0	0
Bacteria	Actinobacteria	Actinobacteria	Micrococcales	0.0113114	0	0.0133529	0	0.0104971	0	0.0124379	5.99e-05	0	0.000132307	0.0134519	0.000100966	0.00910479	0	0	0.0181412	0.0244821	0.0353976
Bacteria	Actinobacteria	Actinobacteria	Kineosporiales	0.00162364	0	0.000126208	0	0.000353836	0	0	0	0	0	0.00033746	0	0	0	0	0	0	0
Bacteria	Actinobacteria	Actinobacteria	Bifidobacteriales	0.00860529	0	0.000126208	0	0.000589727	0	0	0	0	0	6.98e-05	0	0	0	0	0	0	0
Bacteria	Actinobacteria	Actinobacteria	Actinomycetales	0.00138009	0	0.000252417	0	0	0	0.000123453	0	0	0	0	0	0.00116691	0	0	0	0	0
Bacteria	Actinobacteria	Actinobacteria	Streptosporangiales	0.000324728	0	0	0	0	0	0	0	0	0	0	0	0	0	0	0	0	0
Bacteria	Actinobacteria	Actinobacteria	Corynebacteriales	0.00116361	0	0.00360956	0	0.0104677	0	0.00251535	0	0.00447119	0	0.000302551	0	0.00642522	0	0	0.000701531	0.00223836	0.00137864
Bacteria	Actinobacteria	Actinobacteria	Pseudonocardiales	0	0	0	0	0	0	0.000324064	0	0	0	0.000128002	0	0	0	0	0	0	0
Bacteria	Actinobacteria	Actinobacteria	Propionibacteriales	0.00681929	0	0.00461923	0	0.00875745	0	0.00200611	0	0	0	0	0	0.0070735	0	0	0	0	0
Bacteria	Actinobacteria	Acidimicrobiia	Microtrichales	0.0063322	0	0.000782492	0	0.000265377	0	0.000787013	0	0	0	0.000837833	0	0	0	0	0.00099749	0.000852103	0
Bacteria	Actinobacteria	Acidimicrobiia	IMCC26256	0	0	0	0	0.000265377	0	0	0	0.00154772	0	0.000430553	0	0.000922004	0	0	0.00030692	0.000305231	0.00108056
Bacteria	Actinobacteria	Acidimicrobiia	uncultured	0.000947123	0	0.000757251	0	0.000589727	0	0.000632697	0	0	0	0.000453826	0	0.0031838	0	0	0.00500937	0.00371364	0.00216111
Bacteria	Cyanobacteria	Melainabacteria	Obscuribacterales	0.000649456	0	0.000126208	0	0	0	0.000169748	0	0.00309544	0	0.000151275	0	0	0	0	0	0	0
Bacteria	Cyanobacteria	Melainabacteria	Vampirovibrionales	0.000162364	0	0	0	0	0	0	0	0	0	0	0	0	0	0	0	0	0
Bacteria	Cyanobacteria	Oxyphotobacteria	Gloeobacterales	0.0088759	0	0.000201934	0	0	0	0	0	0.00343938	0	0.000174549	0	0	0	0	0	0.000101744	0
Bacteria	Cyanobacteria	Oxyphotobacteria	Pseudanabaenales	0.00500622	0	0.000277659	0	0.000442295	0	0	0	0.0161651	0	0.00171057	0	0	0	0	3.29e-05	0.000496	0.000558909
Bacteria	Cyanobacteria	Oxyphotobacteria	Rhabdogloea smithii SAG 47.91	0.000297667	0	0.000706767	0	0	0	0	0	0	0	0	0	0	0	0	9.87e-05	0	0
Bacteria	Cyanobacteria	Oxyphotobacteria	Nostocales	0.00143422	0	0	0	0.000265377	0	0	0	0.00447119	0	0.00179203	0	0	0	0	0	5.09e-05	0
Bacteria	Cyanobacteria	Oxyphotobacteria	RD011	0	0	0	0	0	0	0	0	0	0	0	0	0	0	0	0	6.36e-05	0
Bacteria	Cyanobacteria	Oxyphotobacteria	Leptolyngbyales	0.00262488	0	0.000201934	0	0	0	0	0	0	0	0.000267641	0	0.000749128	0	0	0	0	0
Bacteria	Cyanobacteria	Oxyphotobacteria	SepB-3	0.00138009	0	0	0	0	0	0	0	0	0	0.000221095	0	0	0	0	0	0	0
Bacteria	Cyanobacteria	Oxyphotobacteria	Oxyphotobacteria Incertae Sedis	0.00595335	0	0	0	0	0	0	0	0	0	0.000128002	0	0.00138301	0	0	0	0	0
Bacteria	Cyanobacteria	Oxyphotobacteria	Synechococcales	0.00170482	0	0.00176692	0	0.000707672	0	0.000879602	0	0.00309544	0	0.000151275	0	0.000633878	0	0	0.00185248	0.00155159	0.00108056
Bacteria	Cyanobacteria	Oxyphotobacteria	Chloroplast	0.028116	0	0.00790065	0	0.0451731	0	0.0069288	0	0.00877042	0	0.00158257	5.77e-05	0.00514305	0	0	0.0049436	0.00253087	0.00152768
Bacteria	Cyanobacteria	Melainabacteria	Gastranaerophilales	0	0	0	0	0	0	0	0	0	0	0.000104729	0	0	0	0	0	0	0
Bacteria	Cyanobacteria	Sericytochromatia	uncultured bacterium	5.41e-05	0	0	0	0	0	0	0	0	0	0.0016873	0	0.000100844	0	0	0	0	0
Bacteria	Tenericutes	Mollicutes	Mollicutes RF39	0	0	0	0	0	0	0	0	0	0	0	0	0	0	0	0	0	0
Bacteria	Firmicutes	Negativicutes	Selenomonadales	0.00473562	0	0	0	0	0	0.000154316	0	0	0	0.000197822	0	0	0	0	0	0	0
Bacteria	Firmicutes	Erysipelotrichia	Erysipelotrichales	0.0024084	0	0	0	0	0	0.00047838	0	0	0	0	0	0.000158469	0	0	0	0	0
Bacteria	Tenericutes	Mollicutes	Anaeroplasmatales	0.00175894	0	0	0	0	0	0	0	0	0	0	0	0	0	0	0	0	0
Bacteria	Tenericutes	Mollicutes	Mycoplasmatales	0	0.00146209	0	0	0	0.000112067	0	0	0	3.31e-05	0	0	0	0	0	0	0	0
Bacteria	Tenericutes	Mollicutes	Izimaplasmatales	0	0	0	0	0	0	0	0	0	0	0	0	0	0	0	0	0	0
Bacteria	Firmicutes	Bacilli	Lactobacillales	0.0146398	0	0.00244844	0	0.00554343	0.000112067	0.00262338	0	0.0022356	4.13e-05	3.49e-05	0	0.0029677	0	0.000258157	0	7.63e-05	0
Bacteria	Firmicutes	Bacilli	Bacillales	0.0120691	0	0.0513164	0	0.0128266	0	0.00624981	0	0.00653482	0.00172826	0.0317096	0.000230779	0.0150258	0	0	0	0	0
Bacteria	Firmicutes	Clostridia	Clostridiales	0.0491963	0.208004	0.0556327	0.566313	0.00999587	0.00242471	0.00479923	0.000329487	0.0171969	0.181682	0.00137312	0.0890878	0.0236696	0.462987	0.201219	0.000328843	0.000152615	0.000707951
Bacteria	Verrucomicrobia	Verrucomicrobiae	Verrucomicrobiales	0.00492504	0	0	0	0.000973049	0	0.00425913	0.000112325	0.00550301	0	0.000523646	0	0	0	0	0.00290478	0.00267077	0.00335345
Bacteria	Actinobacteria	Rubrobacteria	Rubrobacterales	0	0	0	0	0	0	0.000200611	0	0	0	0	0	0	0	0	0	0	0
Bacteria	Actinobacteria	Thermoleophilia	Solirubrobacterales	0.000838881	0	0.000555317	0	0.00477679	0	0.000293201	0	0.00154772	0	0.000290914	0	0	0	0	0.000263074	0.000381539	0.000819733
Bacteria	Actinobacteria	Thermoleophilia	Gaiellales	0.00246252	0	0	0	0.00144483	0	0.000401222	0	0.00412726	0	0.000395643	0	0	0	0	0.000328843	0.000317949	0.000260824

## Sheet: Family Relative Abundances
Kingdom	Phylum	Class	Order	Family	SMS01	Gut01	SMS02	Gut02	SMS03	Gut03	SMS04	Gut04	SMS05	Gut05	SMS06	Gut06	SMS07	Gut07	Gut08	Water01	Water02	Water03
Bacteria	Deferribacteres	Deferribacteres	Deferribacterales	Deferribacteraceae	0	0	0.000558276	0	0	0	0.00054331	0	0.00521583	0	0	0	0	0	0	0	0	0
Bacteria	Nitrospirae	2001-04-29	uncultured bacterium	uncultured bacterium	0.000755266	0	0	0	0.000449586	0	7.76e-05	0	0	0	0.000492865	0	0	0	0	0	0	0
Bacteria	Proteobacteria	Deltaproteobacteria	Syntrophobacterales	Syntrophobacteraceae	0.00089513	0	0	0	0	0	0	0	0	0	0.000176023	0	0	0	0	0	0	0
Bacteria	Proteobacteria	Deltaproteobacteria	Myxococcales	MidBa8	0	0	0	0	0.000269752	0	0	0	0	0	0	0	0	0	0	0	0	0
Bacteria	Proteobacteria	Deltaproteobacteria	Desulfobacterales	Desulfobulbaceae	0.000503511	0	0	0	0	0	0	0	0.00647482	0	0	0	0	0	0	0	0	0
Bacteria	Proteobacteria	Deltaproteobacteria	Desulfobacterales	Desulfobacteraceae	0.000951076	0	0	0	0	0	0	0	0.00431655	0	0.000140819	0	0	0	0	0	0	0
Bacteria	Acidobacteria	AT-s3-28	uncultured bacterium	uncultured bacterium	0	0	0	0	0	0	0	0	0	0	0	0	0	0	0	3.32e-05	0	0
Bacteria	Acidobacteria	Subgroup 22	uncultured bacterium	uncultured bacterium	0.000223782	0	0	0	0	0	0	0	0	0	0.000152554	0	0	0	0	0	0	0
Bacteria	Acidobacteria	Subgroup 17	uncultured bacterium	uncultured bacterium	0	0	0	0	0.000299724	0	0	0	0	0	0.000293372	0	0	0	0	0	0	0
Bacteria	Acidobacteria	Subgroup 22	uncultured organism	uncultured organism	0.0012308	0	0	0	0	0	0.000124185	0	0	0	0	0	0	0	0	0	0	0
Bacteria	Acidobacteria	Subgroup 6	metagenome	metagenome	0.00103499	0	0	0	0	0	0	0	0.00305755	0	0.000152554	0	0	0	0	0	7.69e-05	0.00018814
Bacteria	Acidobacteria	Holophagae	Subgroup 7	uncultured bacterium	0.00430781	0	0	0	0.00149862	0	0	0	0	0	0.00159594	0	0	0	0	0	0	0
Bacteria	Proteobacteria	Deltaproteobacteria	Bdellovibrionales	Bdellovibrionaceae	0	0	0	0	0.00506534	0	0.000900342	0	0	0	0.00335618	0	0.000400665	0	0	0.00139441	0.00160312	0.00131698
Bacteria	Proteobacteria	Deltaproteobacteria	Syntrophobacterales	Syntrophaceae	0.000923103	0	0	0	0.000749311	0	0	0	0	0	0	0	0	0	0	0	0	0
Bacteria	Proteobacteria	Deltaproteobacteria	Desulfuromonadales	Geobacteraceae	0.0025735	0	0	0	0.000689366	0	0.000201801	0	0.00377698	0	0.000352047	0	0	0	0	0	0	0
Bacteria	Proteobacteria	Deltaproteobacteria	Oligoflexales	0319-6G20	0.00276931	0	0.0011673	0	0.00134876	0	0.0026855	0	0.00251799	0	4.69e-05	0	0.00227043	0	0	0.00212481	0.00386031	0.00248344
Bacteria	Proteobacteria	Deltaproteobacteria	Myxococcales	Archangiaceae	0.0086436	0	0.000456772	0	0	0	0.00111767	0	0.0073741	0	0.00262861	0	0	0	0	0	0.00012825	0
Bacteria	Proteobacteria	Deltaproteobacteria	MBNT15	uncultured bacterium	0.000587429	0	0	0	0	0	0	0	0	0	0	0	0	0	0	0	0	0
Bacteria	Proteobacteria	Deltaproteobacteria	NKB15	uncultured bacterium	0	0	0	0	0.000389642	0	0	0	0	0	0	0	0	0	0	0	0	0
Bacteria	Proteobacteria	Deltaproteobacteria	Myxococcales	uncultured	0.00355255	0	0	0	0	0	0	0	0	0	0	0	0	0	0	0	0	0
Bacteria	Proteobacteria	Deltaproteobacteria	Myxococcales	P3OB-42	0.00145459	0	0.000126881	0	0	0	0	0	0.00341727	0	0.000105614	0	0	0	0	0.000177068	0.000153899	0.000150512
Bacteria	Proteobacteria	Deltaproteobacteria	Myxococcales	Haliangiaceae	0.000867157	0	0.000228386	0	0.000959118	0	0	0	0.00251799	0	0.00109134	0	0	0	0	0	0	0
Bacteria	Proteobacteria	Deltaproteobacteria	NB1-j	uncultured delta proteobacterium	0.000531483	0	0	0	0.000329697	0	0	0	0	0	9.39e-05	0	0	0	0	0	0	0
Bacteria	Proteobacteria	Deltaproteobacteria	Myxococcales	BIrii41	0	0	0.000126881	0	0	0	0.000139708	0	0	0	0.000492865	0	0	0	0	0	0	0
Bacteria	Proteobacteria	Deltaproteobacteria	Myxococcales	Eel-36e1D6	0	0	0	0	0	0	0	0	0	0	0	0	0	0	0	0.000343068	7.69e-05	0
Bacteria	Proteobacteria	Deltaproteobacteria	Myxococcales	mle1-27	0	0	0	0	0	0	0	0	0	0	0.000234698	0	0	0	0	0	0	0
Bacteria	Proteobacteria	Deltaproteobacteria	Myxococcales	Polyangiaceae	0.00467146	0	0.000228386	0	0.000959118	0	0.0010711	0	0	0	0.000610214	0	0	0	0	0.000276668	0	0
Bacteria	Proteobacteria	Deltaproteobacteria	Myxococcales	Phaselicystidaceae	0.000139864	0	0	0	0	0	0	0	0.00197842	0	0	0	0	0	0	0	0	0
Bacteria	Proteobacteria	Deltaproteobacteria	Myxococcales	Blfdi19	0	0	0	0	0	0	0	0	0.000719424	0	0	0	0	0	0	8.85e-05	0.00012825	0.000526791
Bacteria	Proteobacteria	Deltaproteobacteria	Myxococcales	Sandaracinaceae	0	0	0	0	0	0	0	0	0.00179856	0	0	0	0	0	0	0	5.13e-05	0
Bacteria	Chlamydiae	LD1-PA32	uncultured bacterium	uncultured bacterium	0	0	0	0	0.000359669	0	0	0	0	0	0	0	0	0	0	0	0	0
Bacteria	Omnitrophicaeota	uncultured bacterium	uncultured bacterium	uncultured bacterium	0.00120283	0	0.000177633	0	0	0	0.000186278	0	0.000899281	0	0	0	0.000192913	0	0	0	0	0
Bacteria	Proteobacteria	Deltaproteobacteria	SAR324 clade(Marine group B)	metagenome	0.000419592	0	0	0	0	0	0	0	0	0	0	0	0	0	0	0	0	0
Bacteria	Proteobacteria	Deltaproteobacteria	SAR324 clade(Marine group B)	uncultured bacterium	0.00137067	0	0.000329891	0	0	0	0	0	0	0	0	0	0	0	0	0.000166001	0	0
Bacteria	Proteobacteria	Alphaproteobacteria	Paracaedibacterales	Paracaedibacteraceae	0.0457076	0	0.0434187	0	0.000419614	0	0.106923	0	0	0	8.21e-05	0	0.00078649	0	0	0.000276668	0.000436048	0.00154275
Bacteria	Proteobacteria	Alphaproteobacteria	Caedibacterales	Caedibacteraceae	0.000391619	0	0	0	0	0	0	0	0	0	0	0	0	0	0	0	0.0001026	0
Bacteria	Proteobacteria	Alphaproteobacteria	SAR11 clade	Clade III	0.00587429	0	0.0234476	0	0.0323103	6.18e-05	0.0200869	7.22e-05	0.00125899	0	0.000563275	0	0.034383	0	0	0.0525448	0.0229054	0.00504214
Bacteria	Proteobacteria	Alphaproteobacteria	Rickettsiales	Rickettsiaceae	0.00433579	0	0.00126881	0	0.00155857	0	0.00386526	4.01e-05	0	0	0.000293372	0	0.0014691	0	0	0.000520136	0.000218024	0
Bacteria	Proteobacteria	Deltaproteobacteria	Desulfovibrionales	Desulfovibrionaceae	0.00111891	0	0	0	0.000299724	0	0	0	0	0	0.000129084	0	0	0	0	0	0	0
Bacteria	Proteobacteria	Deltaproteobacteria	Oligoflexales	Oligoflexaceae	0.00422389	0	0.0509047	0	0.00824242	0	0.0106178	1.6e-05	0.00161871	0	0.000363781	2.46e-05	0.00293821	0	0	0.000309868	0.000359099	7.53e-05
Bacteria	Proteobacteria	Alphaproteobacteria	Rickettsiales	SM2D12	0	0	0.000634405	0	0.000659393	0	0.00119528	0	0	0	0.000305107	4.1e-05	0	0	0	5.53e-05	0	0
Bacteria	Epsilonbacteraeota	Campylobacteria	Campylobacterales	uncultured	0	0	0	0	0	0	0	0	0.000539568	0	0	0	0	0	0	0	0	0
Bacteria	Epsilonbacteraeota	Campylobacteria	Campylobacterales	Helicobacteraceae	0	0	0	0	0	0	0	0	0	0	0	0	0	0	0	0	0	0
Bacteria	Epsilonbacteraeota	Campylobacteria	Campylobacterales	Thiovulaceae	0	0	0	0	0	0	0	0	0	0	0	0	0	0	0	2.21e-05	0	0
Bacteria	Epsilonbacteraeota	Campylobacteria	Campylobacterales	Campylobacteraceae	0.000503511	0	5.08e-05	0	0	0	0.000217324	0	0	0	0	0	0	0	0	0	0	0
Bacteria	Proteobacteria	Deltaproteobacteria	Bdellovibrionales	Bacteriovoracaceae	0	0	0.000228386	0	0	0	0.000325986	0	0	0	0.00617255	0	0.00200332	0	0	0.00137227	0.000743847	0.000150512
Bacteria	Proteobacteria	Alphaproteobacteria	Holosporales	Holosporaceae	0.00103499	0	0.000152257	0	0	0	0.00054331	0	0	0	7.04e-05	0	8.9e-05	0	0	9.96e-05	7.69e-05	0
Bacteria	Proteobacteria	Alphaproteobacteria	Rickettsiales	Midichloriaceae	0	0	0.000126881	0	0	0	0	0	0	0	0	0	0	0	0	0	0	0
Bacteria	Proteobacteria	Alphaproteobacteria	Rickettsiales	Mitochondria	0.00696523	0	0.00289289	0	0.00377653	0	0.00417572	0	0.000359712	0	0.000176023	0	0.00338339	0	0	8.85e-05	0.000256499	0
Bacteria	Patescibacteria	Saccharimonadia	Saccharimonadales	Saccharimonadaceae	0	0	0.000329891	0	0.000209807	0	0.000325986	0	0	0	7.04e-05	0	0	0	0	0	0	0
Bacteria	Patescibacteria	Saccharimonadia	Saccharimonadales	metagenome	0	0	0	0	0	0	0	0	0.00143885	0	0	0	0	0	0	0	0	0
Bacteria	Patescibacteria	Saccharimonadia	Saccharimonadales	uncultured Candidatus Saccharibacteria bacterium	0	0	0.0005329	0	0.000329697	0	0	0	0	0	0	0	0	0	0	0.000276668	0.000679722	0.00131698
Bacteria	Patescibacteria	Saccharimonadia	Saccharimonadales	uncultured bacterium	0	0	0.000152257	0	0	0	0	0	0	0	0	0	0	0	0	0	0	0
Bacteria	Patescibacteria	Gracilibacteria	marine metagenome	marine metagenome	0	0	0	0	0	0	0	0	0	0	0	0	0	0	0	0	2.56e-05	0
Bacteria	Patescibacteria	ABY1	Candidatus Falkowbacteria	uncultured bacterium	0	0	0	0	0	0	0	0	0	0	4.69e-05	0	0	0	0	0	0	0
Archaea	Nanoarchaeaeota	Woesearchaeia	uncultured crenarchaeote	uncultured crenarchaeote	0	0	0	0	0	0	0.000294939	0	0	0	0	0	0	0	0	0	0	0
Archaea	Nanoarchaeaeota	Woesearchaeia	uncultured euryarchaeote	uncultured euryarchaeote	0	0	0	0	0	0	0	0	0.00107914	0	0	0	0	0	0	0	0	0
Archaea	Euryarchaeota	Methanobacteria	Methanobacteriales	Methanobacteriaceae	0	0	0	0	0	0	0	0	0	0	0	0	0	0	0	0	0	0
Archaea	Euryarchaeota	Thermoplasmata	Methanomassiliicoccales	Methanomassiliicoccaceae	0	0	0	0	0	0	0.000139708	0	0	0	0	0	0	0	0	0	0	0
Archaea	Euryarchaeota	Halobacteria	Halobacteriales	Haloferacaceae	0	0	0	0	0	0	0	0	0	0	0	0	0.000623256	0	0	0	0	0
Bacteria	Patescibacteria	ABY1	Candidatus Kuenenbacteria	uncultured bacterium	0	0	0	0	0	0	0	0	0	0	3.52e-05	0	0	0	0	0	0	0
Bacteria	Patescibacteria	ABY1	Candidatus Kerfeldbacteria	uncultured bacterium	0	0	0	0	0.00011989	0	0	0	0	0	0	0	0	0	0	0	0	0
Bacteria	Patescibacteria	Microgenomatia	Candidatus Woesebacteria	uncultured Microgenomates group bacterium	0	0	0	0	0	0	0.000108662	0	0	0	0	0	0	0	0	0	0	0
Bacteria	Patescibacteria	Gracilibacteria	Absconditabacteriales (SR1)	metagenome	0	0	0	0	0.000629421	0	0	0	0	0	0	0	0	0	0	0	0	0
Bacteria	Patescibacteria	Gracilibacteria	Absconditabacteriales (SR1)	uncultured candidate division SR1 bacterium	0	0	0	0	0.000419614	0	0	0	0	0	0	0	0	0	0	0	0	0
Bacteria	Patescibacteria	Parcubacteria	Candidatus Yanofskybacteria	uncultured bacterium	0	0	0	0	0.000389642	0	0	0	0	0	0	0	0	0	0	0	0	0
Bacteria	Patescibacteria	Parcubacteria	Candidatus Lloydbacteria	uncultured bacterium	0	0	0	0	0	0	0	0	0	0	0.000152554	0	0	0	0	0	3.85e-05	0
Bacteria	Patescibacteria	Parcubacteria	Candidatus Vogelbacteria	uncultured bacterium	0	0	0	0	0	0	7.76e-05	0	0	0	0	0	0	0	0	0	0	0
Bacteria	Patescibacteria	Parcubacteria	Candidatus Nomurabacteria	uncultured bacterium	0	0	0	0	0.00116892	0	0.000201801	0	0	0	0	0	0	0	0	0	0	0
Bacteria	Patescibacteria	Parcubacteria	uncultured Parcubacteria group bacterium	uncultured Parcubacteria group bacterium	0	0	0	0	0	0	0	0	0	0	0	0	0	0	0	0	3.85e-05	0
Bacteria	Patescibacteria	Parcubacteria	Candidatus Azambacteria	uncultured bacterium	0	0	0	0	0	0	0	0	0	0	0	0	0	0	0	6.64e-05	0	0
Bacteria	Patescibacteria	Gracilibacteria	Candidatus Peregrinibacteria	metagenome	0	0	0	0	0	0	0	0	0	0	0	0	0	0	0	0	3.85e-05	0
Bacteria	Patescibacteria	Gracilibacteria	Candidatus Peregrinibacteria	uncultured bacterium	0	0	0	0	0	0	0.000388078	0	0	0	0	0	0	0	0	0	0	0
Bacteria	Rokubacteria	NC10	Methylomirabilales	Methylomirabilaceae	0	0	0	0	8.99e-05	0	0	0	0	0	0.000305107	0	0	0	0	0	0	0
Bacteria	Proteobacteria	Alphaproteobacteria	Elsterales	uncultured	0.00117486	0	0	0	0.000899173	0	0	0	0.00269784	0	0.000375516	0	0	0	0	0	0	0
Bacteria	Proteobacteria	Alphaproteobacteria	Elsterales	Elsteraceae	0	0	0	0	0	0	0	0	0	0	0.000199493	0	0	0	0	0	0	0
Bacteria	Proteobacteria	Alphaproteobacteria	Acetobacterales	Acetobacteraceae	0.0119724	0	0.00403482	0	0.0139671	0	0.00569699	3.21e-05	0.0178058	0.000128604	0.00607867	0	0.00455571	0	0	0.0106683	0.00661767	0.00289735
Bacteria	Proteobacteria	Alphaproteobacteria	Azospirillales	Inquilinaceae	0	0	0	0	0.00230788	0	0.000372555	0	0	0	0	0	0.000118715	0	0	0.000442669	0.000410398	0
Bacteria	Proteobacteria	Alphaproteobacteria	Micavibrionales	Micavibrionaceae	0.000391619	0	0	0	0	0	0	0	0	0	0	0	0	0	0	0	0	0
Bacteria	Proteobacteria	Alphaproteobacteria	Dongiales	Dongiaceae	0.000139864	0	0.000228386	0	0	0	0	0	0	0	0	0	0	0	0	0	0	0
Bacteria	Proteobacteria	Alphaproteobacteria	Azospirillales	Azospirillaceae	0	0	0	0	0	0	0	0	0	0	0.000387251	0	0	0	0	0.000166001	0.0001026	0
Bacteria	Proteobacteria	Alphaproteobacteria	Micropepsales	Micropepsaceae	0.00125878	0	0.000304514	0	0.00176837	0	0	0	0	0	0	0	0.000341307	0	0	0	0	0
Bacteria	Proteobacteria	Alphaproteobacteria	Rhizobiales	KF-JG30-B3	0.000251755	0	0	0	0	0	0	0	0	0	0	0	0	0	0	0	0	0
Bacteria	Proteobacteria	Alphaproteobacteria	Rhizobiales	A0839	0.00187418	0	0	0	0.00194821	0	0.000512263	0	0.00197842	0	0.000316842	0	0	0	0	0.00060867	0.000423223	0
Bacteria	Proteobacteria	Alphaproteobacteria	Caulobacterales	Caulobacteraceae	0.00534281	0	0.00182709	0	0.0287735	0	0.00234399	0	0.00791367	0	0.196219	0.000671757	0.0114857	0	0	0.00717123	0.00538648	0.00402619
Bacteria	Proteobacteria	Alphaproteobacteria	Rhizobiales	Devosiaceae	0	0	0.000329891	0	0	0	0	0	0	0	0.000575009	0	0	0	0	0	0	0
Bacteria	Proteobacteria	Alphaproteobacteria	Rhizobiales	Rhizobiales Incertae Sedis	0.00220985	0	0.000558276	0	0	0	0	0	0.00431655	0	0.000739298	0	0.000148394	0	0	4.43e-05	0.000294974	0
Bacteria	Proteobacteria	Alphaproteobacteria	Rhizobiales	Rhizobiaceae	0.0274413	0	0.0797067	0	0.0618031	0.00057187	0.0307824	0.000112349	0	0.000257209	0.0118757	7.37e-05	0.0908619	0	0	0	0	0
Bacteria	Proteobacteria	Alphaproteobacteria	Rhodobacterales	Rhodobacteraceae	0	0	0	0	0.00506534	0	0.00054331	0	0.00233813	0	0.00220616	0	0	0	0	0.000387335	0.000500173	0
Bacteria	Proteobacteria	Alphaproteobacteria	Caulobacterales	Hyphomonadaceae	0.00363647	0	0.00114193	0	0	0	0	0	0.00431655	0	0.000797972	0	0	0	0	0	0	0
Bacteria	Proteobacteria	Alphaproteobacteria	Sphingomonadales	Sphingomonadaceae	0.00430781	0	0.00530363	0	0.00971107	0	0.0112543	0	0	0	0.0226718	0	0.0165905	0	0	0.00107347	0	0
Bacteria	Proteobacteria	Alphaproteobacteria	Rhodospirillales	Magnetospirillaceae	0.000279728	0	0	0	0	0	0	0	0	0	0	0	0.000237431	0	0	0	0	0
Bacteria	Proteobacteria	Alphaproteobacteria	Rhizobiales	Beijerinckiaceae	0.0191614	0	0.0405512	0	0.0515226	0.000324575	0.0229121	8.02e-05	0.00863309	9.19e-05	0.0146099	0	0.0527542	0	0	0.0409911	0.0258166	0.0146749
Bacteria	Proteobacteria	Alphaproteobacteria	Rhizobiales	Xanthobacteraceae	0.0278889	0	0.0332936	0	0.0243676	0	0.011425	0	0.0161871	0.000128604	0.0125915	0	0.0497418	0	0	0.00131694	0.00114142	0.00203191
Bacteria	Proteobacteria	Alphaproteobacteria	Rhizobiales	Labraceae	0	0	0	0	0	0	0	0	0	0	5.87e-05	0	0	0	0	0	0.00012825	0
Bacteria	Proteobacteria	Alphaproteobacteria	Rhizobiales	Kaistiaceae	0	0	0	0	0	0	0.000279416	0	0	0	0.000739298	0	0	0	0	0	0	0
Bacteria	Proteobacteria	Alphaproteobacteria	Rhizobiales	Hyphomicrobiaceae	0.0121402	0	0.000786662	0	0.00104904	0	0.000357032	0	0.0028777	0	0.00241739	0	0	0	0	0	0.000205199	0
Bacteria	Proteobacteria	Alphaproteobacteria	Micavibrionales	uncultured	0.000615402	0	0	0	0.00098909	0	0	0	0	0	0	0	0	0	0	0	0	0
Bacteria	Proteobacteria	Deltaproteobacteria	Oligoflexales	053A03-B-DI-P58	0	0	0	0	0	0	0.000217324	0	0	0	0	0	0	0	0	0.00077467	0.000987521	0.000865443
Bacteria	Proteobacteria	Alphaproteobacteria	Rhodospirillales	uncultured	0.00187418	0	0	0	0.00011989	0	0.000450171	0	0	0	0	0	0	0	0	0.000166001	7.69e-05	0.000301023
Bacteria	Proteobacteria	Alphaproteobacteria	Reyranellales	Reyranellaceae	0	0	0	0	0	0	0	0	0.00323741	0	0.000187758	0	0	0	0	0	7.69e-05	0
Bacteria	Chloroflexi	Ktedonobacteria	C0119	uncultured bacterium	0	0	0	0	8.99e-05	0	0	0	0	0	0	0	0	0	0	0	0	0
Bacteria	Armatimonadetes	Chthonomonadetes	Chthonomonadales	Chthonomonadaceae	0.000139864	0	0	0	0.00137873	0	0	0	0	0	0	0	0	0	0	0	0	0
Bacteria	WPS-2	uncultured bacterium	uncultured bacterium	uncultured bacterium	0	0	0	0	0	0	0	0	0	0	0.000281637	0	0	0	0	0	0	0
Bacteria	Chloroflexi	Anaerolineae	SJA-15	uncultured bacterium	0	0	0	0	0.000569476	0	0	0	0	0	0	0	0	0	0	0	0	0
Bacteria	Chloroflexi	Anaerolineae	uncultured Bellilinea sp.	uncultured Bellilinea sp.	0.000251755	0	0	0	0	0	0	0	0	0	0	0	0	0	0	0	0	0
Bacteria	Chloroflexi	Anaerolineae	SBR1031	uncultured bacterium	0.000167837	0	0	0	0	0	0	0	0	0	0.000598479	0	0	0	0	0	0	0
Bacteria	Chloroflexi	Ktedonobacteria	Ktedonobacterales	Ktedonobacteraceae	0	0	0	0	0.000689366	0	0	0	0.000719424	0	0	0	0	0	0	0	0	0
Bacteria	Chloroflexi	Chloroflexia	Chloroflexales	Roseiflexaceae	0.000363647	0	0	0	0	0	0	0	0.00179856	0	3.52e-05	0	0.000771651	0	0	0	0.000115425	0.000301023
Bacteria	Chloroflexi	Anaerolineae	Caldilineales	Caldilineaceae	0	0	0	0	0	0	0	0	0.00359712	0	0	0	0	0	0	0	0	0
Bacteria	Chloroflexi	Anaerolineae	RBG-13-54-9	metagenome	0.00111891	0	0	0	0	0	0	0	0	0	0	0	0	0	0	0	0	0
Bacteria	Chloroflexi	Anaerolineae	Anaerolineales	Anaerolineaceae	0.00268539	0	0	0	0	0	0	0	0.00197842	0	0.0005046	0	0	0	0	0	0	0
Bacteria	Chloroflexi	Anaerolineae	RBG-13-54-9	uncultured Anaerolineaceae bacterium	0.000783239	0	0	0	0	0	0	0	0	0	0	0	0	0	0	0	0	0
Bacteria	Chloroflexi	Anaerolineae	RBG-13-54-9	uncultured bacterium	0.00139864	0	0	0	0	0	0	0	0	0	0	0	0	0	0	0	0	0
Bacteria	Chloroflexi	TK10	uncultured bacterium	uncultured bacterium	0.000223782	0	0	0	0	0	0	0	0	0	0	0	0	0	0	0	0	0
Bacteria	Chloroflexi	JG30-KF-CM66	uncultured Chloroflexi bacterium	uncultured Chloroflexi bacterium	0	0	0	0	0	0	0.000201801	0	0	0	0	0	0	0	0	0	0	0
Bacteria	BRC1	uncultured organism	uncultured organism	uncultured organism	0	0	0	0	0	0	0	0	0	0	8.21e-05	0	0	0	0	0	0	0
Bacteria	Chloroflexi	Anaerolineae	SBR1031	A4b	0.000727293	0	0	0	0	0	0	0	0.00197842	0	0	0	0	0	0	0	0	0
Bacteria	Chloroflexi	Ktedonobacteria	C0119	uncultured Chloroflexi bacterium	0.000531483	0	0	0	0	0	0	0	0	0	0	0	0	0	0	0	0	0
Bacteria	Chloroflexi	KD4-96	uncultured bacterium	uncultured bacterium	0.000223782	0	0	0	0	0	0	0	0	0	0.00052807	0	0	0	0	0	0	0
Bacteria	Chloroflexi	Anaerolineae	RBG-13-54-9	uncultured Chloroflexi bacterium	0.000335674	0	0	0	0	0	0	0	0	0	0	0	0	0	0	0	0	0
Bacteria	Chloroflexi	Ktedonobacteria	Ktedonobacterales	JG30-KF-AS9	0	0	0	0	0.000839228	0	0	0	0	0	0	0	0	0	0	0	0	0
Bacteria	Chloroflexi	Chloroflexia	Kallotenuales	AKIW781	0	0	0.00020301	0	0	0	0	0	0	0	0	0	0	0	0	0	0	0
Bacteria	Chloroflexi	Chloroflexia	Thermomicrobiales	AKYG1722	0	0	0	0	0	0	0	0	0	0	0	0	0	0	0	0	0	0
Bacteria	Chloroflexi	Chloroflexia	Chloroflexales	Chloroflexaceae	0	0	0	0	0	0	0	0	0.000719424	0	0	0	0	0	0	0	0	0
Bacteria	Firmicutes	Clostridia	Clostridiales	Family XVII	0	0	0.000126881	0	0	0	0	0	0	0	0	0	0	0	0	0	0	0
Bacteria	Deinococcus-Thermus	Deinococci	Thermales	Thermaceae	0.000531483	0	0.00185246	0	0.000539504	0	0	0	0	0	0	0	0.000103876	0	0	0	0	0
Bacteria	Deinococcus-Thermus	Deinococci	Deinococcales	Deinococcaceae	0.000783239	0	0.000177633	0	0	0	0.00113319	0	0.000359712	0	0.000457661	0	0	0	0	0	0.000359099	0
Bacteria	Nitrospirae	Nitrospira	Nitrospirales	Nitrospiraceae	0.00159445	0	0	0	0	0	0	0	0.00197842	0	0.000340312	0	0	0	0	0	0	0
Bacteria	Gemmatimonadetes	Gemmatimonadetes	Gemmatimonadales	Gemmatimonadaceae	0.00386025	0	0	0	0.00167846	0	0.000139708	2.41e-05	0.00611511	0	0.00226483	0	0.000979403	0	0	0	0	0
Bacteria	Gemmatimonadetes	Longimicrobia	Longimicrobiales	Longimicrobiaceae	0	0	0.00020301	0	0	0	0	0	0	0	0	0	0	0	0	0	0	0
Bacteria	Fibrobacteres	Fibrobacteria	Fibrobacterales	Fibrobacteraceae	0	0	0	0	0.000179835	0	0	0	0	0	0	0	0	0	0	0	0	0
Bacteria	Chloroflexi	SL56 marine group	uncultured bacterium	uncultured bacterium	0	0	0	0	0	0	7.76e-05	0	0	0	0	0	0	0	0	6.64e-05	0	0
Bacteria	Proteobacteria	Deltaproteobacteria	Deltaproteobacteria Incertae Sedis	Syntrophorhabdaceae	0.000139864	0	0	0	0	0	0	0	0	0	0.000234698	0	0	0	0	0	0	0
Bacteria	FCPU426	uncultured bacterium	uncultured bacterium	uncultured bacterium	0	0	0	0	0	0	0	0	0.000539568	0	0	0	0	0	0	0	0	0
Bacteria	Acidobacteria	Blastocatellia (Subgroup 4)	2019-11-24	uncultured Acidobacteria bacterium	0.000307701	0	0	0	0	0	0	0	0	0	0	0	0	0	0	0	0	0
Bacteria	Dependentiae	Babeliae	Babeliales	uncultured bacterium	0.000643375	0	0.000101505	0	0	0	0	0	0	0	0	0	0	0	0	7.75e-05	0	0
Bacteria	Dependentiae	Babeliae	Babeliales	UBA12409	0	0	0	0	0	0	0	0	0	0	0.000117349	0	0	0	0	0	0	0
Bacteria	Dependentiae	Babeliae	Babeliales	Babeliaceae	0	0	0	0	0	0	0.000450171	0	0	0	0	0	0	0	0	0.000166001	0.000192374	0.000338651
Bacteria	Dependentiae	Babeliae	Babeliales	Vermiphilaceae	0	0	0	0	0	0	0.00114871	0	0	0	0.000176023	1.64e-05	0.000103876	0	0	0	0	0.000112884
Bacteria	Dependentiae	Babeliae	Babeliales	metagenome	0.0624073	0	0	0	0	0	0.254983	0	0	0	0	0	0.00246335	0	0	0	0	0
Bacteria	Acidobacteria	Blastocatellia (Subgroup 4)	2019-11-24	uncultured bacterium	0.000475538	0	0	0	0	0	0	0	0	0	0.000152554	0	0	0	0	0	0	0
Bacteria	Acidobacteria	Blastocatellia (Subgroup 4)	Pyrinomonadales	Pyrinomonadaceae	0	0	0	0	0.000149862	0	0	0	0	0	0	0	0	0	0	0	0	0
Bacteria	Acidobacteria	Blastocatellia (Subgroup 4)	Blastocatellales	Blastocatellaceae	0.000727293	0	0	0	0	0	0	0	0.00503597	3.67e-05	0.00374343	0	0	0	0	6.64e-05	6.41e-05	0
Bacteria	Omnitrophicaeota	Omnitrophia	Omnitrophales	Omnitrophaceae	0	0	0.000228386	0	0	0	0	0	0	0	0	0	0	0	0	0.000199201	0	0
Bacteria	Chlamydiae	Chlamydiae	Chlamydiales	cvE6	8.39e-05	0	0	0	0.000719338	0	0	0	0.000359712	0	0.000117349	0	0.000563899	0	0	5.53e-05	0	0
Bacteria	Chlamydiae	Chlamydiae	Chlamydiales	Parachlamydiaceae	0.000223782	0	0.000406019	0	0	0	0.000403601	0	0	0	0	0	0.00026711	0	0	0.000143867	0	0
Bacteria	Chlamydiae	Chlamydiae	Chlamydiales	Simkaniaceae	0.000447565	0	0.00020301	0	0.00104904	0	0.00105557	0	0	0	0.000117349	0	0.00127619	0	0	0.000320935	0.000243674	0.000263396
Bacteria	Acidobacteria	Aminicenantia	Aminicenantales	uncultured Aminicenantes bacterium	0	0	0	0	0.000509531	0	0	0	0	0	0	0	0	0	0	0	0	0
Bacteria	Acidobacteria	Acidobacteriia	Subgroup 2	uncultured Acidobacteria bacterium	0.000335674	0	0	0	0.00155857	0	0	0	0.00485612	0	0.000199493	0	0	0	0	0	0	0
Bacteria	Acidobacteria	Acidobacteriia	Subgroup 2	uncultured forest soil bacterium	0	0	0	0	0.00107901	0	0	0	0.00251799	0	5.87e-05	0	0	0	0	0	0	0
Bacteria	Acidobacteria	Acidobacteriia	Acidobacteriales	Acidobacteriaceae (Subgroup 1)	0	0	0.000558276	0	0.0285937	0	0.00139708	0	0	0	0.000645419	0	0	0	0	0	0	0
Bacteria	Acidobacteria	Acidobacteriia	Acidobacteriales	uncultured	0.0100143	0	0	0	0.00377653	0	0.000139708	0	0.0651079	0	0.00341485	0	0	0	0	0	7.69e-05	0
Bacteria	Acidobacteria	Acidobacteriia	Solibacterales	Solibacteraceae (Subgroup 3)	0.0177348	0	0.000329891	0	0.00335691	0	0.000201801	0	0.0442446	4.59e-05	0.00241739	0	0.00238915	0	0	0.000110667	0.000153899	0
Bacteria	Elusimicrobia	Elusimicrobia	Elusimicrobiales	Elusimicrobiaceae	0	0	0	0	0	0	0	0	0	0	0	0	0	0	0	0	0	0
Bacteria	Elusimicrobia	Elusimicrobia	Lineage IV	uncultured bacterium	0	0	0	0	0	0	0.000217324	0	0	0	0	0	0	0	0	0	0	0
Bacteria	Elusimicrobia	Endomicrobia	Endomicrobiales	Endomicrobiaceae	0	0	0	0	0	0	0.000310463	0	0	0	0	0	0	0	0	0	0	0
Bacteria	Elusimicrobia	Lineage IIa	uncultured bacterium	uncultured bacterium	0	0	0	0	0.000269752	0	6.21e-05	0	0	0	0	0	0	0	0	0	0	0
Bacteria	Elusimicrobia	Lineage IIc	uncultured bacterium	uncultured bacterium	8.39e-05	0	0	0	0	0	0	0	0	0	0	0	0	0	0	0	0	0.000225768
Bacteria	Elusimicrobia	Lineage IIb	uncultured bacterium	uncultured bacterium	0	0	0	0	0	0	0	0	0.000899281	0	0	0	0	0	0	0	0	0
Bacteria	BRC1	uncultured candidate division BRC1 bacterium	uncultured candidate division BRC1 bacterium	uncultured candidate division BRC1 bacterium	0	0	0	0	0	0	0	0	0.000359712	0	0	0	0	0	0	0	0	0
Bacteria	Spirochaetes	Leptospirae	Leptospirales	Leptospiraceae	0.000279728	0	0	0	0	0	0	0	0	0	0	0	0	0	0	0	0	0
Bacteria	Spirochaetes	Spirochaetia	Spirochaetales	Spirochaetaceae	0.000671347	0	0.000406019	0	0.00326699	0	0.000946911	0	0.00323741	0	0.000469395	0	0.00106844	0	0	0.000121734	0.000218024	0.000150512
Bacteria	Omnitrophicaeota	uncultured Banisveld landfill bacterium BVC56	uncultured Banisveld landfill bacterium BVC56	uncultured Banisveld landfill bacterium BVC56	0	0	0	0	0	0	0	0	0	0	9.39e-05	0	0	0	0	0	0.000269324	0
Bacteria	Verrucomicrobia	Verrucomicrobiae	Pedosphaerales	Pedosphaeraceae	0.0110213	0	0.000609029	0	0.00821245	0	0.00243713	0	0.0359712	0	0.00286331	0	0.0127026	0	0	0.0492469	0.0453362	0.0360476
Bacteria	Verrucomicrobia	Verrucomicrobiae	S-BQ2-57 soil group	uncultured bacterium	0.00151053	0	0	0	0	0	0	0	0.0044964	0	0.000363781	0	0	0	0	0	0	0
Bacteria	Verrucomicrobia	Verrucomicrobiae	Verrucomicrobiales	Verrucomicrobiaceae	0.000643375	0	0	0	0.000479559	0	0.000884818	0.000120374	0	0	0.000398986	0	0	0	0	0.00287735	0.00257781	0.00338651
Bacteria	Verrucomicrobia	Verrucomicrobiae	Verrucomicrobiales	Rubritaleaceae	0.000167837	0	0	0	0.000509531	0	0	0	0.00413669	0	0.000129084	0	0	0	0	5.53e-05	0	0
Bacteria	Verrucomicrobia	Verrucomicrobiae	Chthoniobacterales	Terrimicrobiaceae	0.00237769	0	0.00446621	0	0.0069536	3.09e-05	0.00481217	0.000184573	0.00125899	0	0.000140819	0	0.00209236	0	0	0.00960591	0.0106447	0.0152393
Bacteria	Verrucomicrobia	Verrucomicrobiae	Chthoniobacterales	Xiphinematobacteraceae	0	0	0	0	0.000509531	0	0	0	0	0	0.000246433	0	0	0	0	0	0	0
Bacteria	Verrucomicrobia	Verrucomicrobiae	Chthoniobacterales	Chthoniobacteraceae	0.0357772	0	0.00129419	0	0.00332694	0	0.00144365	8.02e-05	0.0302158	0	0.0134599	0	0.00419956	0	0	0.0100707	0.0168776	0.0196794
Bacteria	Verrucomicrobia	Verrucomicrobiae	Methylacidiphilales	Methylacidiphilaceae	0.00265742	0	0.00294364	0	0.00212804	0	0.00203353	7.22e-05	0.000539568	0	0	0	0.0037989	0	0	0.00387335	0.00364229	0.00169326
Bacteria	Lentisphaerae	Oligosphaeria	Oligosphaerales	Lenti-02	0.000419592	0	0	0	0	0	0	0	0	0	0	0	0	0	0	0	0	0
Bacteria	Lentisphaerae	Oligosphaeria	Oligosphaerales	Oligosphaeraceae	0	0	0	0	0	0	0	0	0	0	0	0	0	0	0	0	0	0
Bacteria	Lentisphaerae	Lentisphaeria	Victivallales	GWF2-44-16	0.000335674	0	0	0	5.99e-05	0	0	0	0	0	0	0	0	0	0	0	0	0
Bacteria	Lentisphaerae	Lentisphaeria	Victivallales	vadinBE97	0	0	0	0	0	0	0	0	0	0	0	0	0	0	0	0	0	0
Bacteria	Verrucomicrobia	Verrucomicrobiae	uncultured	uncultured bacterium	0.000279728	0	0.000659781	0	0	0	0.000186278	0	0	0	0	0	0	0	0	0.000442669	0.000230849	0
Bacteria	Verrucomicrobia	Verrucomicrobiae	Opitutales	Opitutaceae	0.00151053	0	0.000659781	0	0.00200815	0	0.00194039	0	0.00521583	3.67e-05	0.000363781	0	4.45e-05	0	0	0.00110667	0.000949046	0.000714931
Bacteria	Kiritimatiellaeota	Kiritimatiellae	WCHB1-41	uncultured organism	0	0	0	0	0	0	0.000341509	0	0	0	0	0	0	0	0	0	0	0
Bacteria	Kiritimatiellaeota	Kiritimatiellae	WCHB1-41	uncultured Verrucomicrobia bacterium	0.000475538	0	0	0	0.000329697	0	0	0	0.000899281	0	0	0	0	0	0	5.53e-05	0	0
Bacteria	Kiritimatiellaeota	Kiritimatiellae	WCHB1-41	uncultured bacterium	0	0	0	0	0	0	0	0	0.00377698	0	9.39e-05	0	0	0	0	0	0	0
Bacteria	Planctomycetes	Planctomycetacia	Pirellulales	Pirellulaceae	0.00358052	0	0.00413632	0	0.000719338	0	0.00417572	9.63e-05	0.00341727	0.000110232	0.000575009	0	0.00596545	0	0	0.00535629	0.00605338	0.00541842
Bacteria	Planctomycetes	Planctomycetacia	Planctomycetales	uncultured	0.00173431	0	0	0	0.000239779	0	0.000357032	0	0.0104317	0.000146976	0.00117349	0	0	0	0	3.32e-05	0.000115425	0
Bacteria	Planctomycetes	Planctomycetacia	Planctomycetales	Rubinisphaeraceae	0	0	0	0	0	0	0	0	0.00215827	0	0	0	0	0	0	0	0	0
Bacteria	Planctomycetes	Planctomycetacia	Planctomycetales	Schlesneriaceae	0.000923103	0	0	0	0	0	0	0	0	0	0	0	0	0	0	9.96e-05	0	0.000263396
Bacteria	Planctomycetes	BD7-11	uncultured bacterium	uncultured bacterium	0	0	0	0	0	0	0	0	0	0	0.000199493	0	0	0	0	0	0	0
Bacteria	Planctomycetes	Planctomycetacia	uncultured	uncultured bacterium	0.000811212	0	0	0	0	0	0	0	0	0	0	0	0	0	0	0	0	0
Bacteria	Planctomycetes	Planctomycetacia	Gemmatales	Gemmataceae	0.0176229	0	0.000228386	0	0.00275746	0	9.31e-05	0	0.0219424	0	0.00343832	0	0.00230011	0	0	0.00316508	0.00410399	0.00410144
Bacteria	Planctomycetes	Planctomycetacia	Isosphaerales	Isosphaeraceae	0.00360849	0	0.0005329	0	0.00254766	0	0	0	0.00323741	0	0.00052807	0	0.000385825	0	0	0.000984938	0.00132097	0.00199428
Bacteria	Planctomycetes	Phycisphaerae	S-70	uncultured bacterium	0.000335674	0	0	0	0	0	0	0	0	0	0	0	0	0	0	0	0	0
Bacteria	Planctomycetes	Phycisphaerae	Phycisphaerales	Phycisphaeraceae	0.00341268	0	0.00119268	0	0.000929145	0	0.000931388	0	0.000719424	0	0.000269902	0	0	0	0	0.00128374	0.00165442	0.0034994
Bacteria	Planctomycetes	Phycisphaerae	Tepidisphaerales	WD2101 soil group	0.00089513	0	0	0	0.0050054	0	0	0	0.00755396	0	3.52e-05	0	0.000118715	0	0	0	0	0
Bacteria	Planctomycetes	Phycisphaerae	Tepidisphaerales	CPla-3 termite group	0	0	0	0	0	0	0	0	0.000539568	0	0	0	0	0	0	0	0	0
Bacteria	Planctomycetes	Pla3 lineage	uncultured bacterium	uncultured bacterium	0.000671347	0	0	0	0	0	0	0	0	0	0	0	0	0	0	0	0	0
Bacteria	Planctomycetes	OM190	uncultured bacterium	uncultured bacterium	0.000475538	0	0	0	0	0	0.000186278	0	0.00143885	0	4.69e-05	0	0	0	0	0	0	0
Bacteria	Planctomycetes	vadinHA49	uncultured organism	uncultured organism	0	0	0	0	0	0	0	0	0.000719424	0	0	0	0	0	0	0	0	0
Bacteria	Planctomycetes	vadinHA49	metagenome	metagenome	0	0	0	0	0	0	0	0	0	0	0	0	0.00102392	0	0	0	0	0
Bacteria	Planctomycetes	vadinHA49	uncultured bacterium	uncultured bacterium	0.00109094	0	0	0	0.000209807	0	0	0	0.00521583	0	0.000117349	0	5.94e-05	0	0	0	0.000269324	0.000790187
Bacteria	Acidobacteria	Thermoanaerobaculia	Thermoanaerobaculales	Thermoanaerobaculaceae	0.00131472	0	0	0	8.99e-05	0	0.000201801	0	0	0	0	0	0	0	0	0	0	0
Bacteria	Nitrospirae	Thermodesulfovibrionia	uncultured	uncultured Nitrospirae bacterium	0	0	0	0	0	0	0	0	0	0	0.000105614	0	0	0	0	0	0	0
Bacteria	Nitrospirae	Thermodesulfovibrionia	uncultured	uncultured bacterium	0.000111891	0	0	0	0	0	0.000807203	0	0.00305755	3.67e-05	0.000387251	0	0	0	0	4.43e-05	0	0
Bacteria	Nitrospirae	Thermodesulfovibrionia	Magnetobacteriales	Magnetobacteriaceae	0.000167837	0	0	0	0	0	0	0	0	0	0	0	0	0	0	0	0	0
Bacteria	Proteobacteria	Deltaproteobacteria	RCP2-54	uncultured delta proteobacterium	0	0	0	0	0	0	0	0	0.000899281	0	0	0	0	0	0	0	0	0
Bacteria	FCPU426	metagenome	metagenome	metagenome	0	0	0	0	0	0	0	0	0	0	0	0	0	0	0	3.32e-05	0	0
Bacteria	Proteobacteria	Gammaproteobacteria	MBMPE27	uncultured bacterium	0.000559456	0	0	0	0	0	0	0	0	0	9.39e-05	0	0	0	0	0	0	0
Bacteria	Proteobacteria	Gammaproteobacteria	CCD24	uncultured bacterium	0.000531483	0	0	0	0	0	0	0	0.00179856	0	9.39e-05	0	0	0	0	0	0	0
Bacteria	Proteobacteria	Gammaproteobacteria	Methylococcales	Methylococcaceae	0.00276931	0	0.000126881	0	0.00011989	0	0	0	0.00251799	0	0.000434191	0	0	0	0	0.000154934	0	0
Bacteria	Proteobacteria	Gammaproteobacteria	uncultured	uncultured bacterium	0	0	0	0	0	0	0	0	0.000719424	0	0	0	0	0	0	0	0	0
Bacteria	Proteobacteria	Gammaproteobacteria	KI89A clade	uncultured bacterium	0	0	0	0	0	0	0	0	0	0	5.87e-05	0	0	0	0	0	0	0
Bacteria	Proteobacteria	Gammaproteobacteria	Cellvibrionales	Porticoccaceae	0	0	0	0	0	0	0.00024837	0	0	0	0	0	0	0	0	0	0	7.53e-05
Bacteria	Proteobacteria	Gammaproteobacteria	Enterobacteriales	Enterobacteriaceae	0.00648969	0.244857	0.171949	0.149688	0.00194821	0.155487	0.00675256	0.0577793	0	0.0544272	0.00738124	0.0101255	0.0083546	0.469953	0.116371	0.000254535	0	0
Bacteria	Proteobacteria	Gammaproteobacteria	Aeromonadales	Aeromonadaceae	0	0	0	0	0	0.0150386	0.000403601	0.000746317	0	0.00727533	0	0.0200954	0.00188461	0	0	0	0	0
Bacteria	Proteobacteria	Gammaproteobacteria	Vibrionales	Vibrionaceae	0.000559456	0	0	0	0	0	0	0	0	0	0	0	0.000593577	0	0.000272499	0	0	0
Bacteria	Proteobacteria	Gammaproteobacteria	Alteromonadales	Pseudoalteromonadaceae	0	0	0	0	0	0	0	0	0	0	0	0	0.00051938	0	0	0	0	0
Bacteria	Proteobacteria	Gammaproteobacteria	Alteromonadales	Shewanellaceae	0	0	0	0	0	0	0	0	0	0	0	0	0	0	0	0	0	0
Bacteria	Proteobacteria	Gammaproteobacteria	Pasteurellales	Pasteurellaceae	0.00125878	0	0	0	0.000359669	0	0.000186278	0	0	0	0	0	0.00307176	0	0	0	0	0
Bacteria	Proteobacteria	Gammaproteobacteria	Betaproteobacteriales	Ferrovaceae	0.0013427	0	0.0046946	0	0.00407625	0	0.00338404	0	0	0	0	0	0.00879979	0	0	0.0102367	0.0115938	0.0153898
Bacteria	Proteobacteria	Gammaproteobacteria	Betaproteobacteriales	Methylophilaceae	0.000419592	0	0.00436471	0	0.00278744	0	0.00510711	0	0.00467626	0	0	0	0.00782038	0	0	0.0157479	0.019199	0.011627
Bacteria	Proteobacteria	Gammaproteobacteria	Betaproteobacteriales	Chitinimonadaceae	0	0	0.000482148	0	0	0	0	0	0	0	0.0012439	0	0	0	0	0	0	0
Bacteria	Proteobacteria	Gammaproteobacteria	Betaproteobacteriales	Chromobacteriaceae	0	0	0	0	0.000449586	0	0.000822726	0	0	0	0.00342659	0	0	0	0	0	0	0
Bacteria	Proteobacteria	Gammaproteobacteria	Betaproteobacteriales	Burkholderiaceae	0.103332	0	0.112569	0	0.35886	0	0.204362	0.000706192	0.122482	0.000468487	0.241539	0.000507914	0.156289	0	0	0.266653	0.279404	0.35231
Bacteria	Proteobacteria	Gammaproteobacteria	Betaproteobacteriales	Sulfuricellaceae	0.00218188	0	0	0	0	0	0	0	0	0	0.00116175	0	0	0	0	0	0	0
Bacteria	Proteobacteria	Gammaproteobacteria	Betaproteobacteriales	SC-I-84	0.00506308	0	0.000431395	0	0.00224793	0	0	0	0.0235612	0	0.0019832	0.000122882	0	0	0	0	0	0
Bacteria	Proteobacteria	Gammaproteobacteria	Betaproteobacteriales	A21b	0.00243363	0	0	0	0.000269752	0	0	0	0	0	0.000176023	0	0	0	0	0	0	0
Bacteria	Proteobacteria	Gammaproteobacteria	Betaproteobacteriales	TRA3-20	0.00358052	0	0	0	0.000419614	0	0	0	0	0	0.000152554	0	0	0	0	0.000265601	0.000166724	0
Bacteria	Proteobacteria	Gammaproteobacteria	Betaproteobacteriales	B1-7BS	0.00109094	0	0	0	0	0	0	0	0.00989209	0	0.000739298	0	0	0	0	0.000121734	0.000269324	0.000639675
Bacteria	Proteobacteria	Gammaproteobacteria	Betaproteobacteriales	Hydrogenophilaceae	0.00218188	0	0.00296902	0	0.00122887	0	0.000527786	0	0.00917266	0	0	0	0.000222592	0	0	0	0	0
Bacteria	Proteobacteria	Gammaproteobacteria	Betaproteobacteriales	Rhodocyclaceae	0.00179026	0	0.00218235	0	0.00278744	0	0.000869295	0	0.00827338	0	0.00654807	0	0.00200332	0	0	0.00273348	0.00289844	0.00139223
Bacteria	Proteobacteria	Gammaproteobacteria	Betaproteobacteriales	Nitrosomonadaceae	0.0381549	0	0	0	0.00248771	0	0.000310463	0	0.0428058	0	0.00766288	0.000106498	0	0	0	0	0.000243674	0
Bacteria	Proteobacteria	Gammaproteobacteria	Betaproteobacteriales	Aquaspirillaceae	0	0	0	0	0	0	0	0	0	0	0	0.00018842	0	0	0	0	0	0
Bacteria	Proteobacteria	Gammaproteobacteria	Betaproteobacteriales	Neisseriaceae	0.00335674	0	0.000431395	0	0.000629421	0	0.00079168	0	0	0	0	0	0.00166202	0	0	0	5.13e-05	0
Bacteria	Proteobacteria	Gammaproteobacteria	Betaproteobacteriales	Chitinibacteraceae	0	0	0	0	0	0	0	0	0	0	0	0	0	0	0	0	0.00012825	0
Bacteria	Proteobacteria	Gammaproteobacteria	Betaproteobacteriales	Betaproteobacteriales Incertae Sedis	0	0	0	0	0	0	0.00426886	0	0	0	0	0	0	0	0	0	0	0
Bacteria	Proteobacteria	Gammaproteobacteria	Alteromonadales	Alteromonadaceae	0.000615402	0	0.000253762	0	0	0	0	0	0	0	0	0	0	0	0	0	0	0
Bacteria	Proteobacteria	Gammaproteobacteria	Oceanospirillales	Pseudohongiellaceae	0	0	0	0	0	0	0	0	0	0	0.000152554	0	0	0	0	0	0	0
Bacteria	Proteobacteria	Gammaproteobacteria	Cellvibrionales	Spongiibacteraceae	0	0	0	0	0	0	0.000279416	0	0	0	0	0	0	0	0	0	0	0
Bacteria	Proteobacteria	Gammaproteobacteria	Pseudomonadales	Moraxellaceae	0.0107695	0	0.0177633	0	0.00884187	0.000170015	0.0193573	0	0.00251799	6.43e-05	0.0264035	0.00011469	0.017377	0	0	6.64e-05	0.00012825	0
Bacteria	Proteobacteria	Gammaproteobacteria	Cellvibrionales	Cellvibrionaceae	0	0	0	0	0	0	0	0	0	0	0	0	0.00133555	0	0	0	0	0
Bacteria	Proteobacteria	Gammaproteobacteria	Methylococcales	Methylomonaceae	0.000923103	0	0	0	0.000629421	0	0.00074511	0	0	0	0.0010444	0	0	0	0	0.000453736	0.000256499	0
Bacteria	Proteobacteria	Gammaproteobacteria	EV818SWSAP88	uncultured bacterium	0	0	0	0	0	0	0	0	0	0	8.21e-05	0	0	0	0	0	0	0
Bacteria	Proteobacteria	Gammaproteobacteria	Salinisphaerales	Solimonadaceae	0.00103499	0	0	0	0.00548495	0	0.000465694	0	0.000719424	0	0.000516335	4.92e-05	0	0	0	0	0	0
Bacteria	Proteobacteria	Gammaproteobacteria	uncultured	metagenome	0.000139864	0	0	0	0	0	0	0	0	0	0	0	0	0	0	0	0	0
Bacteria	Proteobacteria	Gammaproteobacteria	Pseudomonadales	Pseudomonadaceae	0.0428264	0	0.0769153	0	0.0319506	0.000448223	0.0376591	6.42e-05	0.00215827	0.000165348	0.0537106	0.000155651	0.0669555	0	0	0.000553336	0.000141074	0
Bacteria	Proteobacteria	Gammaproteobacteria	Diplorickettsiales	Diplorickettsiaceae	0.00142661	0	0.000786662	0	0.000239779	0	0.0016144	0	0.00233813	0	0.000246433	0	0	0	0	5.53e-05	0.000205199	0
Bacteria	Proteobacteria	Gammaproteobacteria	Legionellales	Legionellaceae	0.00162242	0	0.00144644	0	0.000239779	0	0.00049674	0	0	0	0	0	0.0037247	0	0	0.00173748	0.00348839	0.00368754
Bacteria	Proteobacteria	Gammaproteobacteria	Acidiferrobacterales	Acidiferrobacteraceae	0.00204201	0	0	0	0	0	0	0	0	0	0.000246433	0	0	0	0	0	0	0
Bacteria	Proteobacteria	Gammaproteobacteria	Xanthomonadales	Rhodanobacteraceae	0	0	0	0	0	0	0.001009	0	0	0	0.000211228	0	0.00106844	0	0	0	0	0
Bacteria	Proteobacteria	Gammaproteobacteria	Xanthomonadales	Xanthomonadaceae	0.00525889	0	0.00725759	0	0.00698357	9.27e-05	0.00748215	0	0.00629496	3.67e-05	0.00927056	0	0.00348727	0	0	0	0	0
Bacteria	Proteobacteria	Gammaproteobacteria	WD260	uncultured bacterium	0.00335674	0	0.000152257	0	0.00197818	0	0	0	0.00359712	0	0.00235871	0	0	0	0	0	0	0
Bacteria	Proteobacteria	Gammaproteobacteria	Steroidobacterales	Steroidobacteraceae	0.00324485	0	0.000659781	0	0.000599449	0	0.00049674	0	0.00881295	0	0.000833177	0	0.00710809	0	0	0.0144089	0.0163005	0.0208459
Bacteria	Proteobacteria	Gammaproteobacteria	R7C24	metagenome	0	0	0	0	0	0	0.000186278	0	0	0	0	0	0	0	0	0	0	0
Bacteria	Proteobacteria	Gammaproteobacteria	JG36-TzT-191	uncultured bacterium	0.00626591	0	0	0	0.00128881	0	0.000512263	0	0.0156475	7.35e-05	0.00159594	6.55e-05	0	0	0	0.000121734	0.000282149	0
Bacteria	Proteobacteria	Gammaproteobacteria	Gammaproteobacteria Incertae Sedis	Unknown Family	0.000923103	0	0	0	0	0	0	0	0	0	0.00220616	0	0	0	0	0	0	0
Bacteria	Proteobacteria	Gammaproteobacteria	KF-JG30-C25	uncultured bacterium	0	0	0	0	0	0	0	0	0	0	0.000375516	0	0	0	0	0	0	0
Bacteria	Proteobacteria	Gammaproteobacteria	Coxiellales	Coxiellaceae	0.000223782	0	0	0	0	0	0	0	0	0	0	0	0	0	0	3.32e-05	0	0
Bacteria	Proteobacteria	Gammaproteobacteria	Ga0077536	uncultured bacterium	0.000979048	0	0	0	0	0	0	0	0	0	0	0	0	0	0	0	0	0
Bacteria	Proteobacteria	Gammaproteobacteria	Beggiatoales	Beggiatoaceae	0	0	0	0	0	0	0	0	0	0	0.000293372	0	0	0	0	0	0	0
Bacteria	Fibrobacteres	Fibrobacteria	Fibrobacterales	TG3	0	0	0	0	0	0	0.000279416	0	0	0	0	0	0	0	0	0	0	0
Bacteria	Fibrobacteres	Fibrobacteria	Fibrobacterales	B122	0	0	0	0	0	0	0	0	0	0	5.87e-05	0	0	0	0	0	0	0
Bacteria	Spirochaetes	Brachyspirae	Brachyspirales	Brachyspiraceae	0	0	0	0	0	0	0	0	0	0	0	0	0	0	0	0	0	0
Bacteria	Proteobacteria	Gammaproteobacteria	Aeromonadales	Succinivibrionaceae	0	0	0	0	0	0	0	0	0	0	0	0	0	0	0	0	0	0
Bacteria	Cloacimonetes	Cloacimonadia	Cloacimonadales	PBS-18	0	0	0	0	0	0	0	0	0.00197842	0	0	0	0	0	0	0	0	0
Bacteria	Spirochaetes	Spirochaetia	Brevinematales	Brevinemataceae	0	0.00186631	0.000609029	0.0265276	0	0.000958269	0.000419124	0.750738	0	0	0	0.0004178	0	0.0004654	0.0020796	0	0	0
Bacteria	Latescibacteria	uncultured bacterium	uncultured bacterium	uncultured bacterium	0.00181823	0	0	0	0.000779283	0	0	0	0.00647482	0	0.000152554	0	0	0	0	0	0	0
Bacteria	Acidobacteria	Holophagae	Holophagales	Holophagaceae	0.00632186	0	0.000329891	0	0.00356672	0	0.000294939	0	0.0217626	0.000165348	0.00233524	0	0	0	0	9.96e-05	0	0.000150512
Bacteria	Chloroflexi	AD3	uncultured bacterium	uncultured bacterium	0.00069932	0	0	0	0	0	0	0	0	0	0	0	0	0	0	0	0	0
Bacteria	Fusobacteria	Fusobacteriia	Fusobacteriales	Leptotrichiaceae	0.000475538	0	0.000456772	0	0	0	0.000279416	0	0	0	0	0	0.000979403	0	0	0	0	0
Bacteria	Fusobacteria	Fusobacteriia	Fusobacteriales	Fusobacteriaceae	0.0122241	0.543811	0.0356536	0.257472	0.0034768	0.759304	0.00475008	0.177952	0.000899281	0.44148	0	0.694162	0.0740488	0.0659414	0.679799	0.00192561	0.00141074	0.000376279		0.00123754
Bacteria	Lentisphaerae	Lentisphaeria	Victivallales	Victivallaceae	0	0	0	0	0	0	0	0	0	0	0	0	0	0	0	0	0	0
Bacteria	Zixibacteria	uncultured bacterium	uncultured bacterium	uncultured bacterium	0.00106297	0	0	0	0.00011989	0	0	0	0	0	0	0	0	0	0	0	0	0
Bacteria	Bacteroidetes	Ignavibacteria	Kryptoniales	BSV26	0.00190215	0	0.000304514	0	0.00098909	0	0	0	0.00413669	0	0.000469395	0	0	0	0	0	0	0
Bacteria	Bacteroidetes	Ignavibacteria	OPB56	uncultured bacterium	0.000307701	0	0	0	0	0	0.000341509	0	0.00179856	0	0	0	0.00243367	0	0	0	0	0
Bacteria	Bacteroidetes	Ignavibacteria	OPB56	uncultured Bacteroidetes bacterium	0.000475538	0	0.000152257	0	0	0	0	0	0	0	0	0	0	0	0	0	0	0
Bacteria	Bacteroidetes	Ignavibacteria	SJA-28	uncultured bacterium	0.000223782	0	0	0	0	0	0	0	0	0	8.21e-05	0	0	0	0	0	0	0
Bacteria	Bacteroidetes	Ignavibacteria	SJA-28	uncultured Chlorobi bacterium	0	0	0	0	0	0	0	0	0.00197842	0	0	0	0	0	0	0	0	0
Bacteria	Bacteroidetes	Ignavibacteria	Ignavibacteriales	Ignavibacteriaceae	5.59e-05	0	0	0	0	0	3.1e-05	0	0	0	0	0	0	0	0	0	0	0
Bacteria	Armatimonadetes	Fimbriimonadia	Fimbriimonadales	Fimbriimonadaceae	0.000867157	0	0.000355267	0	0.000179835	0	0	0	0.00485612	0	0.000363781	0	0	0	0	0.00326468	0.00456568	0.00666014
Bacteria	Armatimonadetes	Armatimonadia	Armatimonadales	uncultured bacterium	0.000279728	0	0	0	0.000839228	0	0	0	0	0	0.000164288	0	0.00181041	0	0	0	2.56e-05	0
Bacteria	Armatimonadetes	Armatimonadia	Armatimonadales	Armatimonadaceae	0	0	0	0	0	0	0	0	0	0	0	0	0.00215172	0	0	0.00774671	0.0121837	0.0199804
Bacteria	Armatimonadetes	Chthonomonadetes	Chthonomonadales	uncultured bacterium	0.000111891	0	0	0	0	0	0	0	0	0	9.39e-05	0	0	0	0	0	0	0
Bacteria	FBP	uncultured bacterium	uncultured bacterium	uncultured bacterium	0	0	0.000101505	0	0	0	0	0	0	0	8.21e-05	0	0	0	0	0	0	0
Bacteria	Margulisbacteria	uncultured bacterium	uncultured bacterium	uncultured bacterium	0	0	0	0	0	0	0	0	0.000539568	0	0	0	0.000207752	0	0	0	5.13e-05	0
Bacteria	Bacteroidetes	Bacteroidia	Bacteroidales	Rikenellaceae	0.00114689	0	0.000177633	0	0	0	0	0	0	0	0	0	0.00249302	0	0	0	0	7.53e-05
Bacteria	Bacteroidetes	Bacteroidia	Cytophagales	Amoebophilaceae	0.00433579	0	0.0296394	0	0.000149862	0	0.00322881	0	0	0	0	0	0.000949724	0	0	0	0	0
Bacteria	Bacteroidetes	Bacteroidia	Cytophagales	Hymenobacteraceae	0.00111891	0	0.000380643	0	0.00185829	0	0.00279416	0	0	0	0.002523	0	0.000845848	0	0	0	0	0
Bacteria	Bacteroidetes	Bacteroidia	Cytophagales	Cyclobacteriaceae	0	0	0	0	0	0	0	0	0	0	0	0	0	0	0	0	5.13e-05	0
Bacteria	Bacteroidetes	Bacteroidia	Cytophagales	Cytophagaceae	0	0	0	0	0	0	9.31e-05	0	0	0	0	0	0	0	0	0	8.98e-05	0
Bacteria	Bacteroidetes	Bacteroidia	Cytophagales	Spirosomaceae	0.00254553	0	0.000456772	0	0.00974104	3.09e-05	0.00302701	1.6e-05	0.00161871	0	0.0251361	0.000262149	0.00431828	0	0	0.00706057	0.00500173	0.00304786
Bacteria	Bacteroidetes	Bacteroidia	Cytophagales	Microscillaceae	0.00290917	0	0	0	0	0	0.000388078	0	0.0446043	0	0.000610214	0	0	0	0	0.000177068	0.000346274	0.000752559
Bacteria	Bacteroidetes	Bacteroidia	Bacteroidales	p-251-o5	0	0	0.000279138	0	0	0	0	0	0	0	0	0	0	0	0	0	0	0
Bacteria	Bacteroidetes	Bacteroidia	Bacteroidales	Marinifilaceae	0	0	0	0	0	0	0	0	0	0	0	0	0	0	0	0	0	0
Bacteria	Bacteroidetes	Bacteroidia	Bacteroidales	Porphyromonadaceae	0.000783239	0	0	0	0.000779283	0	0.000636448	0	0	0	0	0	0	0	0	0	0	0
Bacteria	Bacteroidetes	Bacteroidia	Bacteroidales	Dysgonomonadaceae	0	0	0.000152257	0	0	0.0634003	0	0.00998299	0	0.00988416	0	0	0	0	0	0	0	0
Bacteria	Bacteroidetes	Bacteroidia	Bacteroidales	Muribaculaceae	0.00316093	0	0	0	0	0	0	0	0	0	0	0	0	0	0	0	0	0
Bacteria	Bacteroidetes	Bacteroidia	Bacteroidales	Tannerellaceae	0.00248958	0	0	0	0	0	0.00270103	0	0	0	0	0	0	0	0	0	0	0
Bacteria	Bacteroidetes	Bacteroidia	Bacteroidales	Bacteroidetes vadinHA17	0	0	0	0	0.00290733	0	0	0	0.0348921	0	0.000739298	0	0	0	0	0	0	0
Bacteria	Bacteroidetes	Bacteroidia	Bacteroidales	Bacteroidetes BD2-2	0	0	0	0	0	0	0	0	0.00521583	0	0.000140819	0	0	0	0	0	0	0
Bacteria	Bacteroidetes	Bacteroidia	Bacteroidales	Paludibacteraceae	0	0	0	0	0.00104904	0	0	0	0	0	0	0	0	0	0	0	0	0
Bacteria	Bacteroidetes	Bacteroidia	Bacteroidales	SB-5	0	0	0	0	0.000269752	0	0	0	0.00899281	0	0.000739298	0	0	0	0	0	3.85e-05	0
Bacteria	Bacteroidetes	Bacteroidia	Flavobacteriales	NS9 marine group	0.000951076	0	0.000329891	0	0.000269752	0	0.000170754	0	0	0	0.000164288	0	0.00185493	0	0	0.00690563	0.00691265	0.00681066
Bacteria	Bacteroidetes	Bacteroidia	Bacteroidales	Prolixibacteraceae	0	0	0	0	0.000929145	0	0	0	0.00953237	0	0	0	0	0	0	0	0.000205199	0
Bacteria	Bacteroidetes	Bacteroidia	Flavobacteriales	Crocinitomicaceae	0	0	0.000355267	0	0	0	0	0	0	0	0	0	0	0	0	0	0	0
Bacteria	Bacteroidetes	Bacteroidia	Flavobacteriales	Weeksellaceae	0	0	0.000101505	0	0.000209807	0	0.00242161	0	0	0	0.00779196	1.64e-05	2.97e-05	0	0	0.000376269	0	0
Bacteria	Bacteroidetes	Bacteroidia	Flavobacteriales	Flavobacteriaceae	0.000447565	0	0.000329891	0	0.00125884	0	0.00461037	0	0	0	0.113066	0.000638988	0	0	0	0.00260068	0.00183397	0.00206954
Bacteria	Bacteroidetes	Bacteroidia	Sphingobacteriales	KD3-93	0	0	0	0	0	0	0	0	0.00179856	0	0	0	0	0	0	0	0	0
Bacteria	Bacteroidetes	Bacteroidia	Sphingobacteriales	LiUU-11-161	0	0	0	0	0	0	0	0	0.00197842	0	0	0	0.00219624	0	0	0.00320935	0.00221872	0.00944461
Bacteria	Bacteroidetes	Bacteroidia	Sphingobacteriales	Lentimicrobiaceae	0.000223782	0	0	0	0.000599449	0	9.31e-05	0	0.00917266	0	0.000281637	0	0	0	0	0	0	0
Bacteria	Bacteroidetes	Bacteroidia	Sphingobacteriales	KD1-131	0	0	0	0	0.000389642	0	0	0	0	0	0	0	0	0	0	0	0	0
Bacteria	Bacteroidetes	Bacteroidia	Sphingobacteriales	uncultured	0	0	0	0	0.000839228	0	0	0	0	0	0	0	0	0	0	0	0	0
Bacteria	Bacteroidetes	Bacteroidia	Sphingobacteriales	AKYH767	0.00089513	0	0	0	0	0	0	0	0.00521583	0	0.000117349	0	0	0	0	0.000332002	0.000179549	0.000564419
Bacteria	Bacteroidetes	Bacteroidia	Sphingobacteriales	NS11-12 marine group	0.00151053	0	0	0	0	0	0.000263893	0	0	0	0.000786237	0	0.00118716	0	0	0.00530096	0.00378336	0.00327363
Bacteria	Bacteroidetes	Bacteroidia	Chitinophagales	Chitinophagaceae	0.0176229	0	0.00733372	0	0.00722335	0	0.0188916	0.000152473	0.0232014	0	0.00782717	0.000172035	0.014691	0	0	0.045938	0.0573019	0.100391
Bacteria	Bacteroidetes	Bacteroidia	Chitinophagales	uncultured	0.000559456	0	0.000126881	0	0	0	0.0012108	0	0	0	7.04e-05	0	0	0	0	0.00364095	0.00438613	0.00530554
Bacteria	Bacteroidetes	Bacteroidia	Chitinophagales	Saprospiraceae	0.00215391	0	0.000913543	0	0	0	0.000139708	0	0.0104317	0	0.000222963	0	0.000341307	0	0	0.000166001	0.000243674	0.000489163
Bacteria	Bacteroidetes	Bacteroidia	Sphingobacteriales	env.OPS 17	0.000783239	0	0.000862791	0	0.00098909	0	0	0	0.00305755	0	0.000211228	0	0	0	0	7.75e-05	0.000218024	0
Bacteria	Bacteroidetes	Bacteroidia	Chitinophagales	37-13	0.000139864	0	0	0	0	0	0	0	0.00233813	0	0.000152554	0	0	0	0	8.85e-05	0.000256499	0.000526791
Bacteria	Bacteroidetes	Bacteroidia	Sphingobacteriales	Sphingobacteriaceae	0	0	0.00154795	0	0.00305719	0	0.00398944	0	0.00143885	0	0.0675343	0.000131074	0.00102392	0	0	0.000121734	0.000153899	0
Bacteria	Bacteroidetes	Bacteroidia	SM1A07	uncultured bacterium	0	0	0	0	0	0	0	0	0.00107914	0	0	0	0	0	0	0	0	0
Bacteria	Bacteroidetes	Bacteroidia	Bacteroidales	Bacteroidaceae	0.0213433	0	0.000964296	0	0.00215802	0	0.00099348	0.000208648	0	0.198712	0.000211228	0.0250188	0.0135039	0	0	0	0	7.53e-05
Bacteria	Bacteroidetes	Bacteroidia	Bacteroidales	Barnesiellaceae	0	0	0	0	0	6.18e-05	0	0	0	0.0822517	0	0.145181	0.016086	0	0	7.75e-05	0	0
Bacteria	Bacteroidetes	Bacteroidia	Bacteroidales	uncultured	0	0	0	0	0	0	0	0	0	0	0	0	0	0	0	0	0	0
Bacteria	Bacteroidetes	Bacteroidia	Bacteroidales	Prevotellaceae	0.00567848	0	0.000786662	0	0.00146865	0	0.00110214	0	0.00377698	0	0	0	0.000593577	0	0	0	0	0
Bacteria	Firmicutes	Clostridia	Clostridiales	Eubacteriaceae	0	0	0	0	0	0	0	0	0	0	0	0	0	0	0	0	0	0
Bacteria	Actinobacteria	Coriobacteriia	Coriobacteriales	uncultured	0	0	0	0	0	0	0	0	0	0	0	0	0	0	0	0	0	0
Bacteria	Actinobacteria	Coriobacteriia	Coriobacteriales	Coriobacteriaceae	0	0	0	0	0	0	0	0	0	0	0	0	0	0	0	0	0	0
Bacteria	Actinobacteria	Coriobacteriia	Coriobacteriales	Atopobiaceae	0	0	0	0	0	0	0	0	0	0	0	0	8.9e-05	0	0	0	0	0
Bacteria	Actinobacteria	Coriobacteriia	Coriobacteriales	Eggerthellaceae	0	0	0	0	0	0	0	0	0	0	0	0	0	0	0	0	0	0
Bacteria	Actinobacteria	Coriobacteriia	Coriobacteriales	Coriobacteriales Incertae Sedis	0.000951076	0	0	0	0	0	0	0	0	0	0	0	0	0	0	0	0	0
Bacteria	Actinobacteria	Coriobacteriia	OPB41	uncultured bacterium	0	0	0	0	0.00182832	0	0	0	0	0	0	0	0	0	0	0	0	0
Bacteria	Actinobacteria	Coriobacteriia	OPB41	uncultured Coriobacteriaceae bacterium	0.000111891	0	0	0	0	0	0	0	0	0	0	0	0	0	0	0	0	0
Bacteria	Actinobacteria	Actinobacteria	PeM15	uncultured bacterium	0.000307701	0	0.000583653	0	0.000239779	0	0.000714064	0	0	0	0.000140819	0	0	0	0	0.00289948	0.00300104	0.00222005
Bacteria	Actinobacteria	Actinobacteria	Frankiales	Sporichthyaceae	0.0282525	0	0.0511077	0	0.0420513	0	0.0789662	0.000304947	0.0219424	0	0.00247606	0	0.17003	0	0	0.34796	0.352981	0.254892
Bacteria	Actinobacteria	Actinobacteria	Streptomycetales	Streptomycetaceae	0.000251755	0	0	0	0	0	0	0	0	0	0	0	0.000445183	0	0	0	0	0
Bacteria	Actinobacteria	Actinobacteria	Micrococcales	Cellulomonadaceae	0	0	0	0	0	0	0.000201801	0	0	0	0	0	0.00136523	0	0	0	0	0
Bacteria	Actinobacteria	Actinobacteria	Micrococcales	Microbacteriaceae	0.0028812	0	0.00966833	0	0.00701355	0	0.00920522	6.42e-05	0	8.27e-05	0.00397813	0	0.00679646	0	0	0.0183154	0.024688	0.0357465
Bacteria	Actinobacteria	Actinobacteria	Kineosporiales	Kineosporiaceae	0.00167837	0	0.000126881	0	0.000359669	0	0	0	0	0	0.000340312	0	0	0	0	0	0	0
Bacteria	Actinobacteria	Actinobacteria	Micrococcales	Brevibacteriaceae	0	0	0.000253762	0	0	0	0.000341509	0	0	0	0	0	0	0	0	0	0	0
Bacteria	Actinobacteria	Actinobacteria	Micrococcales	Micrococcaceae	0.00447565	0	0.00248687	0	0.00236782	0	0.00176964	0	0	0	0.00915321	0.00011469	0.00121683	0	0	0	0	0
Bacteria	Actinobacteria	Actinobacteria	Micrococcales	Intrasporangiaceae	0.00330079	0	0.00101505	0	0.00128881	0	0.00099348	0	0	6.43e-05	0.000434191	0	0	0	0	0	0	0
Bacteria	Actinobacteria	Actinobacteria	Micrococcales	Promicromonosporaceae	0.000447565	0	0	0	0	0	0	0	0	0	0	0	0	0	0	0	0	0
Bacteria	Actinobacteria	Actinobacteria	Bifidobacteriales	Bifidobacteriaceae	0.00889535	0	0.000126881	0	0.000599449	0	0	0	0	0	7.04e-05	0	0	0	0	0	0	0
Bacteria	Actinobacteria	Actinobacteria	Actinomycetales	Actinomycetaceae	0.00142661	0	0.000253762	0	0	0	0.000124185	0	0	0	0	0	0.00120199	0	0	0	0	0
Bacteria	Actinobacteria	Actinobacteria	Streptosporangiales	Nocardiopsaceae	0.000335674	0	0	0	0	0	0	0	0	0	0	0	0	0	0	0	0	0
Bacteria	Actinobacteria	Actinobacteria	Frankiales	Geodermatophilaceae	0	0	0.0005329	0	0	0	0	0	0	0	0	0	0.00283433	0	0	0	0	0
Bacteria	Actinobacteria	Actinobacteria	Corynebacteriales	Nocardiaceae	0	0	0	0	0	0	0	0	0	0	0	0	0	0	0	0	0.00125684	0
Bacteria	Actinobacteria	Actinobacteria	Corynebacteriales	Corynebacteriaceae	0.000531483	0	0.00241074	0	0.00710346	0	0.00125737	0	0.00215827	0	5.87e-05	0	0.00271562	0	0	0	0	0
Bacteria	Actinobacteria	Actinobacteria	Corynebacteriales	Mycobacteriaceae	0.000671347	0	0.00073591	0	0.0031471	0	0.0012729	0	0.00251799	0	0.000246433	0	0.00317564	0	0	0.00070827	0.00100035	0.00139223
Bacteria	Actinobacteria	Actinobacteria	Corynebacteriales	Dietziaceae	0	0	0.000482148	0	0.000389642	0	0	0	0	0	0	0	0.000727132	0	0	0	0	0
Bacteria	Actinobacteria	Actinobacteria	Pseudonocardiales	Pseudonocardiaceae	0	0	0	0	0	0	0.000325986	0	0	0	0.000129084	0	0	0	0	0	0	0
Bacteria	Actinobacteria	Actinobacteria	Frankiales	Acidothermaceae	0	0	0	0	0.0102805	0	0.000139708	0	0.00161871	0	0.000140819	0	0	0	0	0	0	0
Bacteria	Actinobacteria	Actinobacteria	Propionibacteriales	Nocardioidaceae	0	0	0	0	0.000539504	0	0.000186278	0	0	0	0	0	0.000727132	0	0	0	0	0
Bacteria	Actinobacteria	Actinobacteria	Propionibacteriales	Propionibacteriaceae	0.00704915	0	0.00464384	0	0.00836231	0	0.00183173	0	0	0	0	0	0.00655903	0	0	0	0	0
Bacteria	Actinobacteria	Actinobacteria	PeM15	metagenome	0	0	0	0	0	0	0	0	0	0	0.000140819	0	0	0	0	0.000320935	0.000602773	0.000263396
Bacteria	Actinobacteria	Actinobacteria	Frankiales	Cryptosporangiaceae	0.00170634	0	0.000634405	0	0.00176837	0	0	0	0	0	0.000293372	0	0.000296789	0	0	0.00235721	0.00159029	0.000489163
Bacteria	Actinobacteria	Acidimicrobiia	uncultured	uncultured soil bacterium	0.000251755	0	0	0	0	0	0	0	0	0	0	0	0	0	0	0	0	0
Bacteria	Actinobacteria	Acidimicrobiia	Microtrichales	Ilumatobacteraceae	0.00551064	0	0	0	0	0	0.000558833	0	0	0	0.000844912	0	0	0	0	0.000309868	0.000269324	0
Bacteria	Actinobacteria	Acidimicrobiia	Microtrichales	Microtrichaceae	0.000587429	0	0	0	0.000269752	0	0	0	0	0	0	0	0	0	0	0	5.13e-05	0
Bacteria	Actinobacteria	Acidimicrobiia	Microtrichales	uncultured	0	0	0.000786662	0	0	0	0.000232847	0	0	0	0	0	0	0	0	0.000697203	0.000538648	0
Bacteria	Actinobacteria	Acidimicrobiia	Microtrichales	Iamiaceae	0.000447565	0	0	0	0	0	0	0	0	0	0	0	0	0	0	0	0	0
Bacteria	Actinobacteria	Acidimicrobiia	IMCC26256	uncultured actinobacterium	0	0	0	0	0.000269752	0	0	0	0	0	0	0	0	0	0	0	0	0
Bacteria	Actinobacteria	Acidimicrobiia	IMCC26256	uncultured bacterium	0	0	0	0	0	0	0	0	0	0	0	0	0.000949724	0	0	0.000309868	0.000307799	0.00109121
Bacteria	Actinobacteria	Acidimicrobiia	uncultured	uncultured bacterium	0	0	0	0	0	0	0.000124185	0	0	0	0.000457661	0	0	0	0	0.00102921	0.000910572	0.000451535
Bacteria	Actinobacteria	Acidimicrobiia	uncultured	uncultured actinobacterium	0	0	0	0	0.000599449	0	0	0	0	0	0	0	0	0	0	0.00133907	0.00130814	0.000677303
Bacteria	Cyanobacteria	Melainabacteria	Obscuribacterales	uncultured bacterium	0.000671347	0	0.000126881	0	0	0	0.000170754	0	0.00323741	0	0.000152554	0	0	0	0	0	0	0
Bacteria	Cyanobacteria	Melainabacteria	Gastranaerophilales	gut metagenome	0	0	0	0	0	0	0	0	0	0	0	0	0	0	0	0	0	0
Bacteria	Cyanobacteria	Melainabacteria	Gastranaerophilales	uncultured bacterium	0	0	0	0	0	0	0	0	0	0	4.69e-05	0	0	0	0	0	0	0
Bacteria	Cyanobacteria	Melainabacteria	Vampirovibrionales	uncultured bacterium	0.000167837	0	0	0	0	0	0	0	0	0	0	0	0	0	0	0	0	0
Bacteria	Cyanobacteria	Oxyphotobacteria	Gloeobacterales	Gloeobacteraceae	0.00917508	0	0.00020301	0	0	0	0	0	0.00359712	0	0.000176023	0	0	0	0	0	0.0001026	0
Bacteria	Cyanobacteria	Oxyphotobacteria	Pseudanabaenales	Pseudanabaenaceae	0.00517497	0	0.000279138	0	0.000449586	0	0	0	0.0169065	0	0.00172503	0	0	0	0	3.32e-05	0.000500173	0.000564419
Bacteria	Cyanobacteria	Oxyphotobacteria	Rhabdogloea smithii SAG 47.91	Rhabdogloea smithii SAG 47.91	0.000307701	0	0.000710534	0	0	0	0	0	0	0	0	0	0	0	0	9.96e-05	0	0
Bacteria	Cyanobacteria	Oxyphotobacteria	Nostocales	Nostocaceae	0.000307701	0	0	0	0	0	0	0	0.00323741	0	0.00120869	0	0	0	0	0	0	0
Bacteria	Cyanobacteria	Oxyphotobacteria	Nostocales	Chroococcidiopsaceae	0	0	0	0	0.000269752	0	0	0	0	0	4.69e-05	0	0	0	0	0	0	0
Bacteria	Cyanobacteria	Oxyphotobacteria	Nostocales	uncultured	0	0	0	0	0	0	0	0	0	0	0.000398986	0	0	0	0	0	0	0
Bacteria	Cyanobacteria	Oxyphotobacteria	Nostocales	Cyanobacteriaceae	0	0	0	0	0	0	0	0	0	0	0	0	0	0	0	0	5.13e-05	0
Bacteria	Cyanobacteria	Oxyphotobacteria	RD011	uncultured bacterium	0	0	0	0	0	0	0	0	0	0	0	0	0	0	0	0	6.41e-05	0
Bacteria	Cyanobacteria	Oxyphotobacteria	Leptolyngbyales	Leptolyngbyaceae	0.00271336	0	0.00020301	0	0	0	0	0	0	0	0.000269902	0	0.000771651	0	0	0	0	0
Bacteria	Cyanobacteria	Oxyphotobacteria	SepB-3	uncultured bacterium	0.000671347	0	0	0	0	0	0	0	0	0	0	0	0	0	0	0	0	0
Bacteria	Cyanobacteria	Oxyphotobacteria	Oxyphotobacteria Incertae Sedis	Unknown Family	0.00615402	0	0	0	0	0	0	0	0	0	0.000129084	0	0.00142459	0	0	0	0	0
Bacteria	Cyanobacteria	Oxyphotobacteria	Synechococcales	Cyanobiaceae	0.00176229	0	0.00177633	0	0.000719338	0	0.000884818	0	0.00323741	0	0.000152554	0	0.000652935	0	0	0.00187028	0.00156464	0.00109121
Bacteria	Cyanobacteria	Oxyphotobacteria	Chloroplast	uncultured Chlorophyta	0	0	0.00208085	0	0	0	0	0	0	0	0	0	0	0	0	0	0	0
Bacteria	Cyanobacteria	Oxyphotobacteria	Chloroplast	Desmochloris halophila	0	0	5.08e-05	0	0	0	0	0	0	0	0	0	0	0	0	0	0	0
Bacteria	Cyanobacteria	Oxyphotobacteria	Chloroplast	Mychonastes homosphaera	0	0	0	0	0	0	0	0	0	0	0	0	0	0	0	6.64e-05	0	0
Bacteria	Cyanobacteria	Oxyphotobacteria	Chloroplast	Chlamydomonas reinhardtii	0	0	0	0	0	0	0	0	0	0	0.000657154	6.55e-05	0	0	0	0	0	0
Bacteria	Cyanobacteria	Oxyphotobacteria	Chloroplast	Chlamydomonas applanata	0	0	0	0	0	0	0	0	0	0	0.000105614	0	0	0	0	0	0	0
Bacteria	Cyanobacteria	Oxyphotobacteria	Chloroplast	Chlorosarcina brevispinosa	0	0	0.00020301	0	0	0	0	0	0	0	0	0	0	0	0	0	0	0
Bacteria	Cyanobacteria	Oxyphotobacteria	Chloroplast	Arachis hypogaea var. vulgaris	0	0	0	0	0	0	0	0	0	0	0	0	0	0	0	5.53e-05	0	0
Bacteria	Cyanobacteria	Oxyphotobacteria	Chloroplast	Bryum argenteum var. argenteum	0	0	0	0	0.000449586	0	0	0	0.00125899	0	0	0	0	0	0	0	0	0
Bacteria	Cyanobacteria	Oxyphotobacteria	Chloroplast	uncultured phototrophic eukaryote	0	0	0	0	0	0	0.000108662	0	0	0	0	0	0	0	0	0	0	0
Bacteria	Cyanobacteria	Oxyphotobacteria	Chloroplast	uncultured marine eukaryote	0	0	0	0	0	0	0	0	0	0	0	0	0	0	0	7.75e-05	0	0
Bacteria	Cyanobacteria	Oxyphotobacteria	Chloroplast	Planoglabratella opercularis	0.0098744	0	0	0	0	0	0	0	0.00539568	0	0.000563275	0	0	0	0	0	0	0
Bacteria	Cyanobacteria	Oxyphotobacteria	Chloroplast	Virgulinella fragilis	0	0	0	0	0	0	0	0	0	0	0	0	0	0	0	0.000177068	0.000218024	0
Bacteria	Cyanobacteria	Oxyphotobacteria	Chloroplast	uncultured diatom	0.00293714	0	0	0	0.00101906	0	0.000124185	0	0	0	0	0	0.000460023	0	0	0.000243468	0	0
Bacteria	Cyanobacteria	Oxyphotobacteria	Chloroplast	uncultured bacterium	0.000811212	0	0	0	0.000419614	0	0	0	0	0	0.000129084	0	0	0	0	0.000664003	0	0
Bacteria	Cyanobacteria	Oxyphotobacteria	Chloroplast	Epipyxis sp. PR26KG	0.000335674	0	0.00134494	0	0.0213104	0	0.00290282	0	0	0	0	0	0.00243367	0	0	0.00210268	0.000166724	0
Bacteria	Cyanobacteria	Oxyphotobacteria	Chloroplast	metagenome	0.0016504	0	0.0014972	0	0.0131279	0	0	0	0.00251799	0	4.69e-05	0	0	0	0	0.000785737	0.00192374	0.00154275
Bacteria	Cyanobacteria	Oxyphotobacteria	Chloroplast	Chlorophyta symbiont of Lubomirskia sp.	0	0	0	0	0	0	0	0	0	0	0	0	0	0	0	0.000232401	0	0
Bacteria	Cyanobacteria	Oxyphotobacteria	Chloroplast	Pycnococcus provasolii	0	0	0	0	0	0	0	0	0	0	0	0	0	0	0	0	0	0
Bacteria	Cyanobacteria	Melainabacteria	Gastranaerophilales	uncultured organism	0	0	0	0	0	0	0	0	0	0	5.87e-05	0	0	0	0	0	0	0
Bacteria	Cyanobacteria	Sericytochromatia	uncultured bacterium	uncultured bacterium	5.59e-05	0	0	0	0	0	0	0	0	0	0.00170156	0	0.000103876	0	0	0	0	0
Bacteria	Tenericutes	Mollicutes	Mollicutes RF39	uncultured bacterium	0	0	0	0	0	0	0	0	0	0	0	0	0	0	0	0	0	0
Bacteria	Tenericutes	Mollicutes	Mollicutes RF39	gut metagenome	0	0	0	0	0	0	0	0	0	0	0	0	0	0	0	0	0	0
Bacteria	Firmicutes	Clostridia	Clostridiales	Heliobacteriaceae	0	0	0	0	0	0	0	0	0	0	0	0	0	0	0	0	0	0
Bacteria	Firmicutes	Negativicutes	Selenomonadales	Acidaminococcaceae	0.00296512	0	0	0	0	0	0	0	0	0	0	0	0	0	0	0	0	0
Bacteria	Firmicutes	Negativicutes	Selenomonadales	Veillonellaceae	0.00193012	0	0	0	0	0	0.000155231	0	0	0	0.000199493	0	0	0	0	0	0	0
Bacteria	Firmicutes	Clostridia	Clostridiales	Peptococcaceae	0	0	0	0	0	0	0	0	0	0	0	0	0	0	0	0	0	0.000225768
Bacteria	Firmicutes	Bacilli	Bacillales	Paenibacillaceae	0.000167837	0	0	0	0	0	0	0	0	0	0.00115002	0	0.000474862	0	0	0	0	0
Bacteria	Firmicutes	Erysipelotrichia	Erysipelotrichales	Erysipelotrichaceae	0.00248958	0	0	0	0	0	0.000481217	0	0	0	0	0	0.000163234	0	0	0	0	0
Bacteria	Tenericutes	Mollicutes	Anaeroplasmatales	Anaeroplasmataceae	0.00181823	0	0	0	0	0	0	0	0	0	0	0	0	0	0	0	0	0
Bacteria	Firmicutes	Bacilli	Bacillales	Alicyclobacillaceae	0.000559456	0	0	0	0.000149862	0	0	0	0	0	0	0	0.000133555	0	0	0	0	0
Bacteria	Firmicutes	Bacilli	Lactobacillales	Lactobacillaceae	0.00234972	0	0	0	0.00215802	0	0.000915865	0	0	0	0	0	0	0	0	0	7.69e-05	0
Bacteria	Tenericutes	Mollicutes	Mycoplasmatales	Mycoplasmataceae	0	0.00146209	0	0	0	0.000170015	0	0	0	3.67e-05	0	0	0	0	0	0	0	0
Bacteria	Firmicutes	Bacilli	Lactobacillales	Leuconostocaceae	0.0025735	0	0.00162408	0	0.000839228	0	0.00024837	0	0	0	3.52e-05	0	0	0	0	0	0	0
Bacteria	Firmicutes	Bacilli	Bacillales	Bacillaceae	0.00416795	0	0.00157332	0	0.00101906	0	0.000465694	0	0	0	0.0216509	0	0.00026711	0	0	0	0	0
Bacteria	Firmicutes	Bacilli	Bacillales	Planococcaceae	0	0	0	0	0.000389642	0	0	0	0	0.00191988	0.00785064	0.000262149	0	0	0	0	0	0
Bacteria	Firmicutes	Bacilli	Bacillales	Family XI	0.000279728	0	0	0	0	0	0.000294939	0	0.000899281	0	0	0	0.00271562	0	0	0	0	0
Bacteria	Tenericutes	Mollicutes	Izimaplasmatales	uncultured organism	0	0	0	0	0	0	0	0	0	0	0	0	0	0	0	0	0	0
Bacteria	Tenericutes	Mollicutes	Izimaplasmatales	gut metagenome	0	0	0	0	0	0	0	0	0	0	0	0	0	0	0	0	0	0
Bacteria	Firmicutes	Bacilli	Lactobacillales	Streptococcaceae	0.00746874	0	0.000837415	0	0.00263757	0.000170015	0.000900342	0	0.00233813	4.59e-05	0	0	0.000652935	0	0.000258157	0	0	0
Bacteria	Firmicutes	Bacilli	Bacillales	Listeriaceae	0.000223782	0	0	0	0	0	0	0	0	0	0	0	0	0	0	0	0	0
Bacteria	Firmicutes	Bacilli	Bacillales	Staphylococcaceae	0.00707712	0	0.0500165	0	0.0114794	0	0.00529339	0	0.00593525	0	0	0	0.010996	0	0	0	0	0
Bacteria	Firmicutes	Bacilli	Bacillales	Family XII	0	0	0	0	0	0	0.000232847	0	0	0	0.000375516	0	0.000756811	0	0	0	0	0
Bacteria	Firmicutes	Bacilli	Lactobacillales	Aerococcaceae	0.00187418	0	0	0	0	0	7.76e-05	0	0	0	0	0	0	0	0	0	0	0
Bacteria	Firmicutes	Bacilli	Lactobacillales	Enterococcaceae	0.000867157	0	0	0	0	0	0	0	0	0	0	0	0	0	0	0	0	0
Bacteria	Firmicutes	Bacilli	Lactobacillales	Carnobacteriaceae	0	0	0	0	0	0	0.00049674	0	0	0	0	0	0.00240399	0	0	0	0	0
Bacteria	Firmicutes	Clostridia	Clostridiales	Family XI	0.000755266	0	0.00114193	0	0.00317708	0	0.00133499	0	0.00107914	0	0	0	0.000771651	0	0	0	0	0
Bacteria	Firmicutes	Clostridia	Clostridiales	Clostridiaceae 2	0	0	0	0	0	0	0	0	0	0	0.000164288	0	0	0	0	0	0	0
Bacteria	Firmicutes	Clostridia	Clostridiales	Peptostreptococcaceae	0.00330079	0.00473029	0.000456772	0.0514841	0.00131879	0.00287481	0.000403601	0	0	0	0	3.28e-05	0.00155814	0	0.124977	0.000154934	0	0
Bacteria	Firmicutes	Clostridia	Clostridiales	Family XIII	0.000811212	0	0	0	0	0	0.000186278	0	0	0	5.87e-05	0	0	0	0	0	0	0
Bacteria	Firmicutes	Clostridia	Clostridiales	Caldicoprobacteraceae	0	0	0	0	0	0	0	0	0	0	0	0	0	0	0	0	0	0
Bacteria	Firmicutes	Clostridia	Clostridiales	Clostridiaceae 1	0.00344066	0.203101	0.0517928	0.506033	0.00350677	0.00057187	0.000667495	0.000353096	0	0.17188	0.00112655	0.0980028	0.0178222	0.463641	0.0762424	0.000177068	0	0
Bacteria	Firmicutes	Clostridia	Clostridiales	Christensenellaceae	0.0016504	0	0.000761286	0	0	0	0	0	0	0	0	0	0	0	0	0	0	0
Bacteria	Firmicutes	Clostridia	Clostridiales	Clostridiales vadinBB60 group	0.00128675	0	0	0	0	0	0	0	0	0	0	0	0	0	0	0	5.13e-05	0
Bacteria	Verrucomicrobia	Verrucomicrobiae	Verrucomicrobiales	Akkermansiaceae	0.00427984	0	0	0	0	0	0.00339956	0	0.00161871	0	0	0	0	0	0	0	0.000115425	0
Bacteria	Firmicutes	Clostridia	Clostridiales	Ruminococcaceae	0.0211195	0	0.00109118	0	0.000269752	0.000170015	0	0	0.0124101	2.76e-05	3.52e-05	0	0.00192913	0	0	0	0.0001026	0
Bacteria	Firmicutes	Clostridia	Clostridiales	Lachnospiraceae	0.01849	0.00017201	0.000558276	0.00879531	0.00188826	6.18e-05	0.00223533	0	0.0044964	0.0299189	0	0.00316217	0.00230011	0	0	0	0	0.000489163
Bacteria	Firmicutes	Clostridia	Clostridiales	Defluviitaleaceae	0	0	0	0	0	0	0	0	0	0	0	0	0	0	0	0	0	0
Bacteria	Actinobacteria	Rubrobacteria	Rubrobacterales	Rubrobacteriaceae	0	0	0	0	0	0	0.000201801	0	0	0	0	0	0	0	0	0	0	0
Bacteria	Actinobacteria	Thermoleophilia	Solirubrobacterales	67-14	0.000419592	0	0	0	0.00110898	0	0.000294939	0	0	0	0	0	0	0	0	0	0	0
Bacteria	Actinobacteria	Thermoleophilia	Solirubrobacterales	Solirubrobacteraceae	0.000447565	0	0.000558276	0	0.00374655	0	0	0	0.00161871	0	0.000293372	0	0	0	0	0.000265601	0.000384749	0.000827815
Bacteria	Actinobacteria	Thermoleophilia	Gaiellales	Gaiellaceae	0.000447565	0	0	0	0	0	0	0	0	0	0.000140819	0	0	0	0	0	0	0
Bacteria	Actinobacteria	Thermoleophilia	Gaiellales	uncultured	0.000403601	0	0.00431655	0	0.000258167	0	0	0	0	0.000332002	0.000320624	0.000263396		uncultured	40459ef2667aba00c69f2d7b92aaed3b	0.00114478	0	0.000305341

## Sheet: Genus Relative Abundances
Kingdom	Phylum	Class	Order	Family	Genus	SMS01	Gut01	SMS02	Gut02	SMS03	Gut03	SMS04	Gut04	SMS05	Gut05	SMS06	Gut06	SMS07	Gut07	Gut08	Water01	Water02	Water03
Bacteria	Proteobacteria	Deltaproteobacteria	Oligoflexales	0319-6G20	bacterium enrichment culture clone B126(2011)	0.000218504	0	0.000917888	0	0	0	0.00183199	0	0	0	0	0	0.00107135	0	0	0.000265484	0.000342402	0.000297486
Bacteria	Proteobacteria	Deltaproteobacteria	Oligoflexales	0319-6G20	uncultured delta proteobacterium	0	0	0.000288479	0	0.000660272	0	0.000199853	0	0.00143164	0	5.25e-05	0	0	0	0	0	0	0
Bacteria	Proteobacteria	Deltaproteobacteria	Oligoflexales	0319-6G20	metagenome	0	0	0	0	0.000764526	0	0	0	0	0	0	0	0.000223864	0	0	0	0	0
Bacteria	Proteobacteria	Deltaproteobacteria	Oligoflexales	0319-6G20	uncultured proteobacterium	0	0	0	0	0	0	0.000466325	0	0	0	0	0	0	0	0	0	0	0
Bacteria	Proteobacteria	Deltaproteobacteria	Oligoflexales	0319-6G20	uncultured bacterium	0.00221626	0	0	0	0.000139005	0	0.000116581	0	0	0	0	0	0.0011513	0	0	0.00075663	0.00178983	0.0018345
Bacteria	Proteobacteria	Deltaproteobacteria	Oligoflexales	0319-6G20	uncultured Roseobacter sp.	0	0	0	0	0	0	6.66e-05	0	0	0	0	0	0	0	0	0	0	0
Bacteria	Proteobacteria	Deltaproteobacteria	Oligoflexales	053A03-B-DI-P58	uncultured bacterium	0	0	0	0	0	0	0.000233162	0	0	0	0	0	0	0	0	0.000929195	0.00119841	0.00114036
Bacteria	Bacteroidetes	Bacteroidia	Chitinophagales	37-13	uncultured Bacteroidetes bacterium	0	0	0	0	0	0	0	0	0.00310188	0	0	0	0	0	0	0	0.000217892	0.000694135
Bacteria	Bacteroidetes	Bacteroidia	Chitinophagales	37-13	uncultured bacterium	0	0	0	0	0	0	0	0	0	0	0.000170577	0	0	0	0	0.000106194	9.34e-05	0
Bacteria	Proteobacteria	Alphaproteobacteria	Rhizobiales	A0839	uncultured bacterium	0.0020914	0	0	0	0.00225883	0	0.000549597	0	0.00262467	0	0.000354275	0	0	0	0	0.000730082	0.000513603	0
Bacteria	Proteobacteria	Gammaproteobacteria	Betaproteobacteriales	A21b	uncultured bacterium	0.0027157	0	0	0	0.000312761	0	0	0	0	0	0.000196819	0	0	0	0	0	0	0
Bacteria	Chloroflexi	Anaerolineae	SBR1031	A4b	metagenome	0	0	0	0	0	0	0	0	0.00262467	0	0	0	0	0	0	0	0	0
Bacteria	Proteobacteria	Alphaproteobacteria	Acetobacterales	Acetobacteraceae	Craurococcus	0	0	0.000524508	0	0	0	0	0	0	0	0	0	0	0	0	0	0	0
Bacteria	Proteobacteria	Alphaproteobacteria	Acetobacterales	Acetobacteraceae	Endobacter	0	0	0	0	0.000764526	0	0.000699487	0	0	0	0	0	0	0	0	0	0	0
Bacteria	Proteobacteria	Alphaproteobacteria	Acetobacterales	Acetobacteraceae	Acidocella	0	0	0	0	0	0	0	0	0.00190885	0	0	0	0	0	0	0	0	0
Bacteria	Proteobacteria	Alphaproteobacteria	Acetobacterales	Acetobacteraceae	Acidiphilium	0.000655513	0	0.000393381	0	0.00319711	0	0.000566251	0	0	0	0.00287356	0	0	0	0	0	0	0
Bacteria	Proteobacteria	Alphaproteobacteria	Acetobacterales	Acetobacteraceae	uncultured	0.0101761	0	0.00123259	0	0.00698499	0	0.00176537	0	0.00930565	0.000133355	0.00115467	0	0.00183888	0	0	0.00499111	0.00434228	0.00213198
Bacteria	Proteobacteria	Alphaproteobacteria	Acetobacterales	Acetobacteraceae	Rhodovastum	0	0	0	0	0	0	0	0	0	0	0.000905369	0	0	0	0	0	0	0
Bacteria	Proteobacteria	Alphaproteobacteria	Acetobacterales	Acetobacteraceae	Roseococcus	0	0	0	0	0	0	0	0	0	0	0.000209941	0	0	0	0	0	0	0
Bacteria	Proteobacteria	Alphaproteobacteria	Acetobacterales	Acetobacteraceae	Roseomonas	0.00140467	0	0.000550733	0	0.00145955	0	0.000799414	0	0	0	0.000695429	0	0.00147111	0	0	0	0	0
Bacteria	Firmicutes	Negativicutes	Selenomonadales	Acidaminococcaceae	Succiniclasticum	0.00330878	0	0	0	0	0	0	0	0	0	0	0	0	0	0	0	0	0
Bacteria	Firmicutes	Negativicutes	Selenomonadales	Acidaminococcaceae	Phascolarctobacterium	0	0	0	0	0	0	0	0	0	0	0	0	0	0	0	0	0	0
Bacteria	Firmicutes	Negativicutes	Selenomonadales	Acidaminococcaceae	Acidaminococcus	0	0	0	0	0	0	0	0	0	0	0	0	0	0	0	0	0	0
Bacteria	Proteobacteria	Gammaproteobacteria	Acidiferrobacterales	Acidiferrobacteraceae	Sulfurifustis	0.00227869	0	0	0	0	0	0	0	0	0	0.000275547	0	0	0	0	0	0	0
Bacteria	Acidobacteria	Acidobacteriia	Acidobacteriales	Acidobacteriaceae (Subgroup 1)	Acidipila	0	0	0	0	0.00649847	0	0	0	0	0	0	0	0	0	0	0	0	0
Bacteria	Acidobacteria	Acidobacteriia	Acidobacteriales	Acidobacteriaceae (Subgroup 1)	Granulicella	0	0	0	0	0.00674173	0	0	0	0	0	0.000341154	0	0	0	0	0	0	0
Bacteria	Acidobacteria	Acidobacteriia	Acidobacteriales	Acidobacteriaceae (Subgroup 1)	Bryocella	0	0	0.000576958	0	0.0191827	0	0.000616215	0	0	0	0	0	0	0	0	0	0	0
Bacteria	Acidobacteria	Acidobacteriia	Acidobacteriales	Acidobacteriaceae (Subgroup 1)	Terriglobus	0	0	0	0	0	0	0.000433016	0	0	0	0	0	0	0	0	0	0	0
Bacteria	Acidobacteria	Acidobacteriia	Acidobacteriales	Acidobacteriaceae (Subgroup 1)	Occallatibacter	0	0	0	0	0	0	0	0	0	0	0.000380518	0	0	0	0	0	0	0
Bacteria	Actinobacteria	Actinobacteria	Frankiales	Acidothermaceae	Acidothermus	0	0	0	0	0.0119197	0	0.00014989	0	0.00214746	0	0.000157456	0	0	0	0	0	0	0
Bacteria	Actinobacteria	Actinobacteria	Actinomycetales	Actinomycetaceae	F0332	0.000686727	0	0	0	0	0	0	0	0	0	0	0	0	0	0	0	0	0
Bacteria	Actinobacteria	Actinobacteria	Actinomycetales	Actinomycetaceae	Actinomyces	0.000905232	0	0.000262254	0	0	0	0.000133236	0	0	0	0	0	0.00129521	0	0	0	0	0
Bacteria	Actinobacteria	Actinobacteria	Actinomycetales	Actinomycetaceae	Varibaculum	0	0	0	0	0	0	0	0	0	0	0	0	0	0	0	0	0	0
Bacteria	Firmicutes	Bacilli	Lactobacillales	Aerococcaceae	Aerococcus	0.000156074	0	0	0	0	0	8.33e-05	0	0	0	0	0	0	0	0	0	0	0
Bacteria	Firmicutes	Bacilli	Lactobacillales	Aerococcaceae	Abiotrophia	0.00193532	0	0	0	0	0	0	0	0	0	0	0	0	0	0	0	0	0
Bacteria	Proteobacteria	Gammaproteobacteria	Aeromonadales	Aeromonadaceae	Aeromonas	0	0	0	0	0	0.0152119	0	0.000770072	0	0.00754408	0	0.0201574	0.00203076	0	0	0	0	0
Bacteria	Proteobacteria	Gammaproteobacteria	Aeromonadales	Aeromonadaceae	Tolumonas	0	0	0	0	0	0	0.000433016	0	0	0	0	0	0	0	0	0	0	0
Bacteria	Chloroflexi	Chloroflexia	Kallotenuales	AKIW781	uncultured bacterium	0	0	0.000209803	0	0	0	0	0	0	0	0	0	0	0	0	0	0	0
Bacteria	Verrucomicrobia	Verrucomicrobiae	Verrucomicrobiales	Akkermansiaceae	Akkermansia	0.00477588	0	0	0	0	0	0.00364732	0	0.00214746	0	0	0	0	0	0	0	0.000140073	0
Bacteria	Chloroflexi	Chloroflexia	Thermomicrobiales	AKYG1722	uncultured bacterium	0	0	0	0	0	0	0	0	0	0	0	0	0	0	0	0	0	0
Bacteria	Bacteroidetes	Bacteroidia	Sphingobacteriales	AKYH767	metagenome	9.36e-05	0	0	0	0	0	0	0	0.0038177	0	0	0	0	0	0	0	0	0
Bacteria	Bacteroidetes	Bacteroidia	Sphingobacteriales	AKYH767	uncultured bacterium	0	0	0	0	0	0	0	0	0	0	0	0	0	0	0	0.000238936	0.000217892	0.000743716
Bacteria	Firmicutes	Bacilli	Bacillales	Alicyclobacillaceae	Effusibacillus	0.000624298	0	0	0	0.000173756	0	0	0	0	0	0	0	0.000143913	0	0	0	0	0
Bacteria	Proteobacteria	Gammaproteobacteria	Alteromonadales	Alteromonadaceae	Rheinheimera	0.000686727	0	0.000262254	0	0	0	0	0	0	0	0	0	0	0	0	0	0	0
Bacteria	Bacteroidetes	Bacteroidia	Cytophagales	Amoebophilaceae	Candidatus Amoebophilus	0.00171682	0	0.0306312	0	0	0	0.000882686	0	0	0	0	0	0.00102338	0	0	0	0	0
Bacteria	Chloroflexi	Anaerolineae	Anaerolineales	Anaerolineaceae	uncultured	0.00202897	0	0	0	0	0	0	0	0.00262467	0	0.000328032	0	0	0	0	0	0	0
Bacteria	Chloroflexi	Anaerolineae	Anaerolineales	Anaerolineaceae	Anaerolinea	0.000967661	0	0	0	0	0	0	0	0	0	0.000144334	0	0	0	0	0	0	0
Bacteria	Tenericutes	Mollicutes	Anaeroplasmatales	Anaeroplasmataceae	Anaeroplasma	0.00202897	0	0	0	0	0	0	0	0	0	0	0	0	0	0	0	0	0
Bacteria	Proteobacteria	Gammaproteobacteria	Betaproteobacteriales	Aquaspirillaceae	Laribacter	0	0	0	0	0	0	0	0	0	0	0	0.000189002	0	0	0	0	0	0
Bacteria	Cyanobacteria	Oxyphotobacteria	Chloroplast	Arachis hypogaea var. vulgaris	Arachis hypogaea var. vulgaris	0	0	0	0	0	0	0	0	0	0	0	0	0	0	0	6.64e-05	0	0
Bacteria	Proteobacteria	Deltaproteobacteria	Myxococcales	Archangiaceae	Anaeromyxobacter	0.0096454	0	0.000472057	0	0	0	0.00119912	0	0.00978287	0	0.00293917	0	0	0	0	0	0.000155637	0
Bacteria	Armatimonadetes	Armatimonadia	Armatimonadales	Armatimonadaceae	Armatimonas	0	0	0	0	0	0	0	0	0	0	0	0	0.00231859	0	0	0.00929195	0.0147855	0.0263275
Bacteria	Actinobacteria	Coriobacteriia	Coriobacteriales	Atopobiaceae	uncultured	0	0	0	0	0	0	0	0	0	0	0	0	0	0	0	0	0	0
Bacteria	Actinobacteria	Coriobacteriia	Coriobacteriales	Atopobiaceae	Libanicoccus	0	0	0	0	0	0	0	0	0	0	0	0	0	0	0	0	0	0
Bacteria	Actinobacteria	Coriobacteriia	Coriobacteriales	Atopobiaceae	Olsenella	0	0	0	0	0	0	0	0	0	0	0	0	9.59e-05	0	0	0	0	0
Bacteria	Actinobacteria	Coriobacteriia	Coriobacteriales	Atopobiaceae	Coriobacteriaceae UCG-003	0	0	0	0	0	0	0	0	0	0	0	0	0	0	0	0	0	0
Bacteria	Actinobacteria	Coriobacteriia	Coriobacteriales	Atopobiaceae	Atopobium	0	0	0	0	0	0	0	0	0	0	0	0	0	0	0	0	0	0
Bacteria	Proteobacteria	Alphaproteobacteria	Azospirillales	Azospirillaceae	Azospirillum	0	0	0	0	0	0	0	0	0	0	0.000433003	0	0	0	0	0.000199113	0.00012451	0
Bacteria	Proteobacteria	Gammaproteobacteria	Betaproteobacteriales	B1-7BS	uncultured bacterium	0	0	0	0	0	0	0	0	0.0131234	0	0.000826641	0	0	0	0	0	0	0
Bacteria	Fibrobacteres	Fibrobacteria	Fibrobacterales	B122	uncultured bacterium	0	0	0	0	0	0	0	0	0	0	6.56e-05	0	0	0	0	0	0	0
Bacteria	Dependentiae	Babeliae	Babeliales	Babeliaceae	uncultured bacterium	0	0	0	0	0	0	0.000482979	0	0	0	0	0	0	0	0	0.000199113	0.000233456	0.000446229
Bacteria	Firmicutes	Bacilli	Bacillales	Bacillaceae	Bacillus	0.00171682	0	0.000524508	0	0.000486517	0	0.000499634	0	0	0	0.0242088	0	0.000287825	0	0	0	0	0
Bacteria	Firmicutes	Bacilli	Bacillales	Bacillaceae	Geobacillus	0	0	0.000393381	0	0	0	0	0	0	0	0	0	0	0	0	0	0	0
Bacteria	Firmicutes	Bacilli	Bacillales	Bacillaceae	Anoxybacillus	0.00159196	0	0.000708085	0	0.000695024	0	0	0	0	0	0	0	0	0	0	0	0	0
Bacteria	Proteobacteria	Deltaproteobacteria	Bdellovibrionales	Bacteriovoracaceae	Peredibacter	0	0	0	0	0	0	0.000349744	0	0	0	0.00274235	0	0	0	0	0	0	0
Bacteria	Proteobacteria	Deltaproteobacteria	Bdellovibrionales	Bacteriovoracaceae	Bacteriovorax	0	0	0.000236028	0	0	0	0	0	0	0	0.00415945	0	0.00215869	0	0	0.001646	0.000902696	0.000198324
Bacteria	Bacteroidetes	Bacteroidia	Bacteroidales	Bacteroidaceae	Bacteroides	0.023817	0	0.000996564	0	0.00250208	0	0.00106588	0.000215289	0	0.206052	0.000236183	0.0250961	0.0145512	0	0	0	0	9.92e-05
Bacteria	Bacteroidetes	Bacteroidia	Bacteroidales	Bacteroidetes BD2-2	uncultured prokaryote	0	0	0	0	0	0	0	0	0.00429492	0	0	0	0	0	0	0	0	0
Bacteria	Bacteroidetes	Bacteroidia	Bacteroidales	Bacteroidetes BD2-2	uncultured bacterium	0	0	0	0	0	0	0	0	0	0	0.000157456	0	0	0	0	0	0	0
Bacteria	Bacteroidetes	Bacteroidia	Bacteroidales	Bacteroidetes vadinHA17	uncultured bacterium	0	0	0	0	0.000312761	0	0	0	0.0119303	0	0	0	0	0	0	0	0	0
Bacteria	Bacteroidetes	Bacteroidia	Bacteroidales	Barnesiellaceae	Barnesiella	0	0	0	0	0	6.25e-05	0	0	0	0	0	0	0	0	0	0	0	0
Bacteria	Bacteroidetes	Bacteroidia	Bacteroidales	Barnesiellaceae	Coprobacter	0	0	0	0	0	0	0	0	0	0	0	0	0	0	0	0	0	0
Bacteria	Bacteroidetes	Bacteroidia	Bacteroidales	Barnesiellaceae	uncultured	0	0	0	0	0	0	0	0	0	0.08529	0	0.14563	0.0173335	0	0	9.29e-05	0	0
Bacteria	Proteobacteria	Deltaproteobacteria	Bdellovibrionales	Bdellovibrionaceae	OM27 clade	0	0	0	0	0.00236308	0	0.000333089	0	0	0	6.56e-05	0	0.000159903	0	0	0.00161945	0.00185208	0.00153701
Bacteria	Proteobacteria	Deltaproteobacteria	Bdellovibrionales	Bdellovibrionaceae	Bdellovibrio	0	0	0	0	0.00350987	0	0.000632869	0	0	0	0.00368708	0	0.000271835	0	0	5.31e-05	9.34e-05	0.000198324
Bacteria	Proteobacteria	Gammaproteobacteria	Beggiatoales	Beggiatoaceae	Beggiatoa	0	0	0	0	0	0	0	0	0	0	0.000328032	0	0	0	0	0	0	0
Bacteria	Proteobacteria	Alphaproteobacteria	Rhizobiales	Beijerinckiaceae	Bosea	0	0	0	0	0	0	0.000433016	0	0	0	0.00295229	0	0	0	0	0	0	0
Bacteria	Proteobacteria	Alphaproteobacteria	Rhizobiales	Beijerinckiaceae	Microvirga	0	0	0	0	0	0	0	0	0	0	0.000288668	0	0	0	0	0	0	0
Bacteria	Proteobacteria	Alphaproteobacteria	Rhizobiales	Beijerinckiaceae	Methylobacterium	0.0148271	0	0.0354305	0	0.0247081	0.000328315	0.0162214	4.97e-05	0	9.53e-05	0.00661313	0	0.044437	0	0	0	0.000108946	0
Bacteria	Proteobacteria	Alphaproteobacteria	Rhizobiales	Beijerinckiaceae	Psychroglaciecola	0	0	0	0	0	0	0.0011325	0	0	0	0	0	0	0	0	0	0	0
Bacteria	Proteobacteria	Alphaproteobacteria	Rhizobiales	Beijerinckiaceae	Camelimonas	0	0	0	0	0	0	0	0	0	0	0.000787278	0	0	0	0	0	0	0
Bacteria	Proteobacteria	Alphaproteobacteria	Rhizobiales	Beijerinckiaceae	Pseudochelatococcus	0	0	0	0	0	0	0	0	0	0	0.00128589	0	0	0	0	0	0	0
Bacteria	Proteobacteria	Alphaproteobacteria	Rhizobiales	Beijerinckiaceae	Methylocystis	0	0	0	0	0	0	0.000349744	0	0	0	0.000380518	0	0	0	0	0	0	0
Bacteria	Proteobacteria	Alphaproteobacteria	Rhizobiales	Beijerinckiaceae	Methylocella	0	0	0	0	0.00271059	0	0	0	0	0	0	0	0	0	0	0	0	0
Bacteria	Proteobacteria	Alphaproteobacteria	Rhizobiales	Beijerinckiaceae	FukuN57	0.00174803	0	0.00225538	0	0.00420489	0	0.00201519	3.31e-05	0.00334049	0	0	0	0.00665196	0	0	0.0208803	0.0141474	0.00852794
Bacteria	Proteobacteria	Alphaproteobacteria	Rhizobiales	Beijerinckiaceae	alphaI cluster	0.00371457	0	0.00364533	0	0.0013553	0	0.004097	0	0.00310188	0	0.00136461	0	0.00449327	0	0	0.0204157	0.0134937	0.00912291
Bacteria	Proteobacteria	Alphaproteobacteria	Rhizobiales	Beijerinckiaceae	Roseiarcus	0.000811587	0	0	0	0.0014248	0	0	0	0	0	0.000761035	0	0	0	0	0	0	0
Bacteria	Proteobacteria	Alphaproteobacteria	Rhizobiales	Beijerinckiaceae	1174-901-12	0	0	0.000576958	0	0.0253336	0	0.000333089	0	0	0	0.00107595	0	0	0	0	0	0	0
Bacteria	Proteobacteria	Gammaproteobacteria	Betaproteobacteriales	Betaproteobacteriales Incertae Sedis	Candidatus Branchiomonas	0	0	0	0	0	0	0.00457998	0	0	0	0	0	0	0	0	0	0	0
Bacteria	Actinobacteria	Actinobacteria	Bifidobacteriales	Bifidobacteriaceae	Gardnerella	0	0	0.000131127	0	0	0	0	0	0	0	7.87e-05	0	0	0	0	0	0	0
Bacteria	Actinobacteria	Actinobacteria	Bifidobacteriales	Bifidobacteriaceae	Bifidobacterium	0.00992633	0	0	0	0.000695024	0	0	0	0	0	0	0	0	0	0	0	0	0
Bacteria	Actinobacteria	Actinobacteria	Bifidobacteriales	Bifidobacteriaceae	Scardovia	0	0	0	0	0	0	0	0	0	0	0	0	0	0	0	0	0	0
Bacteria	Proteobacteria	Deltaproteobacteria	Myxococcales	BIrii41	uncultured bacterium	0	0	0.000131127	0	0	0	0.00014989	0	0	0	0	0	0	0	0	0	0	0
Bacteria	Proteobacteria	Deltaproteobacteria	Myxococcales	BIrii41	uncultured soil bacterium	0	0	0	0	0	0	0	0	0	0	0.000551094	0	0	0	0	0	0	0
Bacteria	Acidobacteria	Blastocatellia (Subgroup 4)	Blastocatellales	Blastocatellaceae	uncultured	0	0	0	0	0	0	0	0	0	0	0.00107595	0	0	0	0	0	0	0
Bacteria	Acidobacteria	Blastocatellia (Subgroup 4)	Blastocatellales	Blastocatellaceae	Blastocatella	0	0	0	0	0	0	0	0	0	0	0.000170577	0	0	0	0	0	0	0
Bacteria	Acidobacteria	Blastocatellia (Subgroup 4)	Blastocatellales	Blastocatellaceae	JGI 0001001-H03	0	0	0	0	0	0	0	0	0.00286328	3.81e-05	0.000485488	0	0	0	0	7.96e-05	7.78e-05	0
Bacteria	Proteobacteria	Deltaproteobacteria	Myxococcales	Blfdi19	uncultured bacterium	0	0	0	0	0	0	0	0	0.000954426	0	0	0	0	0	0	0.000106194	0.000155637	0.000694135
Bacteria	Spirochaetes	Brachyspirae	Brachyspirales	Brachyspiraceae	Brachyspira	0	0	0	0	0	0	0	0	0	0	0	0	0	0	0	0	0	0
Bacteria	Actinobacteria	Actinobacteria	Micrococcales	Brevibacteriaceae	Brevibacterium	0	0	0.000262254	0	0	0	0.000366398	0	0	0	0	0	0	0	0	0	0	0
Bacteria	Spirochaetes	Spirochaetia	Brevinematales	Brevinemataceae	Brevinema	0	0.00194655	0.000629409	0.0268779	0	0.00096931	0.00044967	0.774634	0	0	0	0.000419091	0	0.000467638	0.00209063	0	0	0
Bacteria	Cyanobacteria	Oxyphotobacteria	Chloroplast	Bryum argenteum var. argenteum	Bryum argenteum var. argenteum	0	0	0	0	0.000521268	0	0	0	0.00167025	0	0	0	0	0	0	0	0	0
Bacteria	Bacteroidetes	Ignavibacteria	Kryptoniales	BSV26	uncultured bacterium	0.00127981	0	0	0	0.000104254	0	0	0	0.00119303	0	0	0	0	0	0	0	0	0
Bacteria	Bacteroidetes	Ignavibacteria	Kryptoniales	BSV26	uncultured Chlorobi bacterium	0.000842802	0	0.000314705	0	0.00104254	0	0	0	0.00429492	0	0.000524852	0	0	0	0	0	0	0
Bacteria	Proteobacteria	Gammaproteobacteria	Betaproteobacteriales	Burkholderiaceae	Undibacterium	0.00234112	0	0.00427474	0	0.0185919	0	0.0221837	0	0	0	0	0	0.0127762	0	0	0	0	0
Bacteria	Proteobacteria	Gammaproteobacteria	Betaproteobacteriales	Burkholderiaceae	Ralstonia	0	0	0	0	0	0	0.000482979	0	0	0	0.000314911	0	0	0	0	0	0	0
Bacteria	Proteobacteria	Gammaproteobacteria	Betaproteobacteriales	Burkholderiaceae	Noviherbaspirillum	0.00152953	0	0.000524508	0	0	0	0.000466325	0	0	0	0.00931612	0	0	0	0	0.00270794	0.00485588	0.00500768
Bacteria	Proteobacteria	Gammaproteobacteria	Betaproteobacteriales	Burkholderiaceae	Herbaspirillum	0	0	0	0	0	0	0	0	0	0	0.00228311	0	0	0	0	0	0	0
Bacteria	Proteobacteria	Gammaproteobacteria	Betaproteobacteriales	Burkholderiaceae	Duganella	0	0	0	0	0	0	0	0	0	0	0.00245368	0	0	0	0	0	0.000186765	0
Bacteria	Proteobacteria	Gammaproteobacteria	Betaproteobacteriales	Burkholderiaceae	Massilia	0.00134224	0	0.000760536	0	0.00225883	0	0.00652855	0	0.0136006	0	0.0238808	0	0.00500496	0	0	9.29e-05	0	0
Bacteria	Proteobacteria	Gammaproteobacteria	Betaproteobacteriales	Burkholderiaceae	Herminiimonas	0	0	0	0	0	0	0	0	0	0	0.00467118	0	0	0	0	0	0	0
Bacteria	Proteobacteria	Gammaproteobacteria	Betaproteobacteriales	Burkholderiaceae	Polynucleobacter	0.0107691	0	0.0261729	0	0.028635	0	0.0448171	0.000380896	0.0238607	7.62e-05	0.0016664	0	0.0507531	0	0	0.13845	0.139887	0.142645
Bacteria	Proteobacteria	Gammaproteobacteria	Betaproteobacteriales	Burkholderiaceae	Cupriavidus	0	0	0.000655635	0	0	0	0	0	0	0	0.0036346	0	0.000639611	0	0	0	0	0
Bacteria	Proteobacteria	Gammaproteobacteria	Betaproteobacteriales	Burkholderiaceae	Limnobacter	0.00196654	0	0.0034093	0	0.0335349	0	0.00949304	0	0.00238607	0	7.87e-05	0	0.00436535	0	0	0.0151459	0.0128401	0.0130894
Bacteria	Proteobacteria	Gammaproteobacteria	Betaproteobacteriales	Burkholderiaceae	Sutterella	0	0	0	0	0	0	0	0	0	0	0	0	0	0	0	0	0	0
Bacteria	Proteobacteria	Gammaproteobacteria	Betaproteobacteriales	Burkholderiaceae	Parasutterella	0.000936446	0	0	0	0	0	0	0	0	0	0	0	0	0	0	0	0	0
Bacteria	Proteobacteria	Gammaproteobacteria	Betaproteobacteriales	Burkholderiaceae	uncultured	0.00530653	0	0	0	0	0	0	0	0	0	0.0018501	0	0	0	0	0	0	0
Bacteria	Proteobacteria	Gammaproteobacteria	Betaproteobacteriales	Burkholderiaceae	Burkholderia-Caballeronia-Paraburkholderia	0	0	0	0	0.00340562	0	0.00246486	0	0.0131234	0	0.00120716	0	0	0	0	0	0	0
Bacteria	Proteobacteria	Gammaproteobacteria	Betaproteobacteriales	Burkholderiaceae	MWH-UniP1 aquatic group	0	0	0	0	0.0151515	0	0.00159883	0	0	0	0	0	0	0	0	0	0	0
Bacteria	Proteobacteria	Gammaproteobacteria	Betaproteobacteriales	Burkholderiaceae	Pelomonas	0.000905232	0	0	0	0.015221	0	0.00138232	0	0	0	0.0356768	0.000320481	0	0	0	0	0	0
Bacteria	Proteobacteria	Gammaproteobacteria	Betaproteobacteriales	Burkholderiaceae	Leptothrix	0	0	0	0	0	0	0	0	0	0	0	0	0	0	0	0.000265484	0	0
Bacteria	Proteobacteria	Gammaproteobacteria	Betaproteobacteriales	Burkholderiaceae	Rhizobacter	0.0152641	0	0	0	0	0	0.000982613	0	0.022429	0	0.00768908	0	0.00100739	0	0	0.00570791	0.00880906	0.0154693
Bacteria	Proteobacteria	Gammaproteobacteria	Betaproteobacteriales	Burkholderiaceae	Hydrogenophaga	0	0	0.000812987	0	0	0	0	0	0	0	0.00177137	0	0.000719563	0	0	0	0	0
Bacteria	Proteobacteria	Gammaproteobacteria	Betaproteobacteriales	Burkholderiaceae	Curvibacter	0	0	0	0	0.00399639	0	0	0	0	0	0	0	0	0	0	0	0	0
Bacteria	Proteobacteria	Gammaproteobacteria	Betaproteobacteriales	Burkholderiaceae	Limnohabitans	0	0	0.000970339	0	0.000486517	0	0.00256479	0	0	0	0	0	0.00223864	0	0	0.0067964	0.00775073	0.00907333
Bacteria	Proteobacteria	Gammaproteobacteria	Betaproteobacteriales	Burkholderiaceae	Acidovorax	0.00627419	0	0.016286	0	0.00660272	0	0.00849377	0	0	0	0.00217813	0	0.0186607	0	0	0.0115486	0.00933823	0.011602
Bacteria	Proteobacteria	Gammaproteobacteria	Betaproteobacteriales	Burkholderiaceae	Simplicispira	0	0	0	0	0	0	0	0	0	0	0.0264263	0	0	0	0	0	0	0
Bacteria	Proteobacteria	Gammaproteobacteria	Betaproteobacteriales	Burkholderiaceae	Comamonas	0	0	0	0	0	0	0.00344747	0	0	0	0.0430772	0.000189002	0	0	0	0	0	0
Bacteria	Proteobacteria	Gammaproteobacteria	Betaproteobacteriales	Burkholderiaceae	Tepidimonas	0	0	0	0	0	0	0.000682833	0	0	0	0	0	0	0	0	0	0	0
Bacteria	Proteobacteria	Gammaproteobacteria	Betaproteobacteriales	Burkholderiaceae	Delftia	0.0187601	0	0.0391807	0	0.0367668	0	0.019519	0.000182167	0.0102601	0.00040959	0.00282108	0	0.024689	0	0	0	0	0
Bacteria	Proteobacteria	Gammaproteobacteria	Betaproteobacteriales	Burkholderiaceae	Variovorax	0	0	0	0	0	0	0	0	0	0	0.000852884	0	0	0	0	0	0	0
Bacteria	Proteobacteria	Gammaproteobacteria	Betaproteobacteriales	Burkholderiaceae	Polaromonas	0	0	0	0	0	0	0.000183199	0	0	0	0.00509106	0	0.000383767	0	0	0.000411501	0	0
Bacteria	Proteobacteria	Gammaproteobacteria	Betaproteobacteriales	Burkholderiaceae	Rhodoferax	0.00889624	0	0.00833967	0	0.109675	0	0.0487476	0	0.0143164	0	0.0030179	0	0.00145512	0	0	0.014668	0.0110035	0.0165105
Bacteria	Proteobacteria	Gammaproteobacteria	Betaproteobacteriales	Burkholderiaceae	Aquabacterium	0.00103009	0	0	0	0.0221713	0	0	0	0	0	0.00188947	0	0	0	0	0	0	0
Bacteria	Proteobacteria	Gammaproteobacteria	Betaproteobacteriales	Burkholderiaceae	Alcaligenes	0	0	0	0	0	0	0	0	0	0	0.000590458	0	0	0	0	0	0	0
Bacteria	Proteobacteria	Gammaproteobacteria	Betaproteobacteriales	Burkholderiaceae	Parapusillimonas	0	0	0	0	0	0	0	0	0	0	0.000314911	0	0	0	0	0	0	0
Bacteria	Proteobacteria	Gammaproteobacteria	Betaproteobacteriales	Burkholderiaceae	GKS98 freshwater group	0	0	0.000603184	0	0	0	0.000782759	0	0	0	0	0	0.0064121	0	0	0.00857514	0.00616323	0.00867668
Bacteria	Proteobacteria	Gammaproteobacteria	Betaproteobacteriales	Burkholderiaceae	Achromobacter	0	0	0	0	0	0	0	0	0	0	0.00146959	0	0	0	0	0	0	0
Bacteria	Proteobacteria	Alphaproteobacteria	Caedibacterales	Caedibacteraceae	Caedibacter	0.000437008	0	0	0	0	0	0	0	0	0	0	0	0	0	0	0	0.00012451	0
Bacteria	Firmicutes	Clostridia	Clostridiales	Caldicoprobacteraceae	Caldicoprobacter	0	0	0	0	0	0	0	0	0	0	0	0	0	0	0	0	0	0
Bacteria	Chloroflexi	Anaerolineae	Caldilineales	Caldilineaceae	uncultured	0	0	0	0	0	0	0	0	0.00477213	0	0	0	0	0	0	0	0	0
Bacteria	Epsilonbacteraeota	Campylobacteria	Campylobacterales	Campylobacteraceae	Campylobacter	0.000561868	0	5.25e-05	0	0	0	0.000233162	0	0	0	0	0	0	0	0	0	0	0
Bacteria	Firmicutes	Bacilli	Lactobacillales	Carnobacteriaceae	Atopostipes	0	0	0	0	0	0	0	0	0	0	0	0	0.00140714	0	0	0	0	0
Bacteria	Firmicutes	Bacilli	Lactobacillales	Carnobacteriaceae	Granulicatella	0	0	0	0	0	0	0.000532943	0	0	0	0	0	0.00118328	0	0	0	0	0
Bacteria	Proteobacteria	Alphaproteobacteria	Caulobacterales	Caulobacteraceae	Phenylobacterium	0	0	0	0	0	0	0.000366398	0	0.0104987	0	0	0	0.000671592	0	0	0	0	0
Bacteria	Proteobacteria	Alphaproteobacteria	Caulobacterales	Caulobacteraceae	PMMR1	0.000593083	0	0	0	0.0185224	0	0	0	0	0	0	0	0	0	0	0	0	0
Bacteria	Proteobacteria	Alphaproteobacteria	Caulobacterales	Caulobacteraceae	Brevundimonas	0.00187289	0	0.00107524	0	0.00274534	0	0.000982613	0	0	0	0.211673	0.000673832	0.00738751	0	0	0	0	0
Bacteria	Proteobacteria	Alphaproteobacteria	Caulobacterales	Caulobacteraceae	Asticcacaulis	0	0	0	0	0.00177231	0	0	0	0	0	0	0	0	0	0	0	0	0
Bacteria	Proteobacteria	Alphaproteobacteria	Caulobacterales	Caulobacteraceae	uncultured	0.00221626	0	0	0	0.00601195	0	0.00074945	0	0	0	0.000170577	0	0.00195081	0	0	0.00453978	0.00305049	0.00267738
Bacteria	Proteobacteria	Alphaproteobacteria	Caulobacterales	Caulobacteraceae	Caulobacter	0.000280934	0	0.000472057	0	0.00430915	0	0.000249817	0	0	0	0.0074529	0	0.00166299	0	0	0.00269467	0.00182095	0.00138827
Bacteria	Actinobacteria	Actinobacteria	Micrococcales	Cellulomonadaceae	Cellulomonas	0	0	0	0	0	0	0.000216508	0	0	0	0	0	0.00147111	0	0	0	0	0
Bacteria	Proteobacteria	Gammaproteobacteria	Cellvibrionales	Cellvibrionaceae	Cellvibrio	0	0	0	0	0	0	0	0	0	0	0	0	0.00143913	0	0	0	0	0
Bacteria	Proteobacteria	Gammaproteobacteria	Betaproteobacteriales	Chitinibacteraceae	Chitinibacter	0	0	0	0	0	0	0	0	0	0	0	0	0	0	0	0	0.000155637	0
Bacteria	Proteobacteria	Gammaproteobacteria	Betaproteobacteriales	Chitinimonadaceae	Chitinimonas	0	0	0.000498282	0	0	0	0	0	0	0	0.00139086	0	0	0	0	0	0	0
Bacteria	Bacteroidetes	Bacteroidia	Chitinophagales	Chitinophagaceae	Parasegetibacter	0	0	0	0	0	0	0	0	0	0	0.000393639	0	0	0	0	0	0	0
Bacteria	Bacteroidetes	Bacteroidia	Chitinophagales	Chitinophagaceae	Terrimonas	0.00852166	0	0	0	0	0	0	0	0.00214746	0	0.000537973	0	0	0	0	0	0	0
Bacteria	Bacteroidetes	Bacteroidia	Chitinophagales	Chitinophagaceae	Ferruginibacter	0.00255962	0	0.00249141	0	0.00128579	0	0.00154886	0	0.00906705	0	0.00154831	0	0.0018069	0	0	0.0109645	0.0140852	0.0261292
Bacteria	Bacteroidetes	Bacteroidia	Chitinophagales	Chitinophagaceae	Segetibacter	0.000312149	0	0	0	0	0	0.000333089	0	0	0	0.000275547	0	0	0	0	0	0	0
Bacteria	Bacteroidetes	Bacteroidia	Chitinophagales	Chitinophagaceae	Flaviaesturariibacter	0	0	0	0	0.000173756	0	0	0	0	0	0	0	0	0	0	0	0	0
Bacteria	Bacteroidetes	Bacteroidia	Chitinophagales	Chitinophagaceae	Dinghuibacter	0.00393308	0	0	0	0.000382263	0	0.00029978	0	0.00190885	0	0.000866005	0	0	0	0	0.00230971	0.00267696	0.00634637
Bacteria	Bacteroidetes	Bacteroidia	Chitinophagales	Chitinophagaceae	Sediminibacterium	0	0	0.00500905	0	0.00521268	0	0.0116082	0.000157326	0.00930565	0	0.00132525	0.000172567	0.0112731	0	0	0.034513	0.0449947	0.0911795
Bacteria	Bacteroidetes	Bacteroidia	Chitinophagales	Chitinophagaceae	Flavihumibacter	0	0	0	0	0	0	0	0	0	0	0.000472367	0	0	0	0	0	0	0
Bacteria	Bacteroidetes	Bacteroidia	Chitinophagales	Chitinophagaceae	uncultured	0.00280934	0	7.87e-05	0	0.00132055	0	0.00647858	0	0.00238607	0	0.00230935	0	0.000223864	0	0	0.00505748	0.00582083	0.00510685
Bacteria	Bacteroidetes	Bacteroidia	Chitinophagales	Chitinophagaceae	Taibaiella	0	0	0	0	0	0	0	0	0	0	0.00081352	0	0	0	0	0	0	0
Bacteria	Bacteroidetes	Bacteroidia	Chitinophagales	Chitinophagaceae	uncultured bacterium	0	0	0	0	0	0	0	0	0	0	0	0	0.00252646	0	0	0.00172565	0.00171201	0.00292528
Bacteria	Cyanobacteria	Oxyphotobacteria	Chloroplast	Chlamydomonas applanata	Chlamydomonas applanata	0	0	0	0	0	0	0	0	0	0	0.000118092	0	0	0	0	0	0	0
Bacteria	Cyanobacteria	Oxyphotobacteria	Chloroplast	Chlamydomonas reinhardtii	Chlamydomonas reinhardtii	0	0	0	0	0	0	0	0	0	0	0.000734792	6.57e-05	0	0	0	0	0	0
Bacteria	Chloroflexi	Chloroflexia	Chloroflexales	Chloroflexaceae	Candidatus Chloroploca	0	0	0	0	0	0	0	0	0.000954426	0	0	0	0	0	0	0	0	0
Bacteria	Cyanobacteria	Oxyphotobacteria	Chloroplast	Chlorophyta symbiont of Lubomirskia sp.	Chlorophyta symbiont of Lubomirskia sp.	0	0	0	0	0	0	0	0	0	0	0	0	0	0	0	0.000278759	0	0
Bacteria	Cyanobacteria	Oxyphotobacteria	Chloroplast	Chlorosarcina brevispinosa	Chlorosarcina brevispinosa	0	0	0.000209803	0	0	0	0	0	0	0	0	0	0	0	0	0	0	0
Bacteria	Firmicutes	Clostridia	Clostridiales	Christensenellaceae	uncultured	0	0	0	0	0	0	0	0	0	0	0	0	0	0	0	0	0	0
Bacteria	Firmicutes	Clostridia	Clostridiales	Christensenellaceae	Christensenellaceae R-7 group	0.00184168	0	0.000786761	0	0	0	0	0	0	0	0	0	0	0	0	0	0	0
Bacteria	Proteobacteria	Gammaproteobacteria	Betaproteobacteriales	Chromobacteriaceae	Aquitalea	0	0	0	0	0	0	0	0	0	0	0.000354275	0	0	0	0	0	0	0
Bacteria	Proteobacteria	Gammaproteobacteria	Betaproteobacteriales	Chromobacteriaceae	Chromobacterium	0	0	0	0	0	0	0	0	0	0	0.00347714	0	0	0	0	0	0	0
Bacteria	Proteobacteria	Gammaproteobacteria	Betaproteobacteriales	Chromobacteriaceae	Vogesella	0	0	0	0	0	0	0.000882686	0	0	0	0	0	0	0	0	0	0	0
Bacteria	Cyanobacteria	Oxyphotobacteria	Nostocales	Chroococcidiopsaceae	Aliterella CENA595	0	0	0	0	0.000312761	0	0	0	0	0	0	0	0	0	0	0	0	0
Bacteria	Cyanobacteria	Oxyphotobacteria	Nostocales	Chroococcidiopsaceae	Chroococcidiopsis SAG 2023	0	0	0	0	0	0	0	0	0	0	5.25e-05	0	0	0	0	0	0	0
Bacteria	Verrucomicrobia	Verrucomicrobiae	Chthoniobacterales	Chthoniobacteraceae	LD29	0	0	0	0	0.000173756	0	0	0	0	0	0	0	0	0	0	0	0	0
Bacteria	Verrucomicrobia	Verrucomicrobiae	Chthoniobacterales	Chthoniobacteraceae	Candidatus Udaeobacter	0.012642	0	0	0	0	0	0	0	0.00548795	0	0.00577337	0	0	0	0	0	0	0
Bacteria	Verrucomicrobia	Verrucomicrobiae	Chthoniobacterales	Chthoniobacteraceae	uncultured bacterium	0	0	0	0	0	0	0	0	0	0	0.000131213	0	0	0	0	0	0	0
Bacteria	Verrucomicrobia	Verrucomicrobiae	Chthoniobacterales	Chthoniobacteraceae	Chthoniobacter	0.0243476	0	0.00133749	0	0.00288435	0	0.00154886	8.28e-05	0.0314961	0	0.00914554	0	0.00452525	0	0	0.0120795	0.0204819	0.0259309
Bacteria	Armatimonadetes	Chthonomonadetes	Chthonomonadales	Chthonomonadaceae	Chthonomonas	0.000156074	0	0	0	0.00159855	0	0	0	0	0	0	0	0	0	0	0	0	0
Bacteria	Proteobacteria	Alphaproteobacteria	SAR11 clade	Clade III	uncultured bacterium	0.00655513	0	0.0242323	0	0.0374618	6.25e-05	0.0215509	7.45e-05	0.00167025	0	0.000629822	0	0.0370495	0	0	0.063026	0.0277968	0.00664386
Bacteria	Firmicutes	Clostridia	Clostridiales	Clostridiaceae 1	Clostridium sensu stricto 1	0.00330878	0.210874	0.0527392	0.512167	0.00406589	0.000578459	0.000716141	0.000298092	0	0.177981	0.00070855	0.0983056	0.0192043	0.462786	0.0752772	0.000212388	0	0
Bacteria	Firmicutes	Clostridia	Clostridiales	Clostridiaceae 1	Sarcina	0	0	0	0	0	0	0	0	0	0	0	0	0	0	0	0	0	0
Bacteria	Firmicutes	Clostridia	Clostridiales	Clostridiaceae 1	Clostridium sensu stricto 10	0	0	0	0	0	0	0	0	0	0	0.000183698	0	0	0	0	0	0	0
Bacteria	Firmicutes	Clostridia	Clostridiales	Clostridiaceae 1	Clostridium sensu stricto 9	0.000530653	0	0	0	0	0	0	0	0	0	0	0	0	0	0	0	0	0
Bacteria	Firmicutes	Clostridia	Clostridiales	Clostridiaceae 1	Clostridium sensu stricto 12	0	0	0	0	0	0	0	0	0	0.000247659	0	0	0	0	0	0	0	0
Bacteria	Firmicutes	Clostridia	Clostridiales	Clostridiaceae 1	Clostridium sensu stricto 8	0	0	0	0.000547995	0	0	0	0	0	0	0	0	0	0	0	0	0	0
Bacteria	Firmicutes	Clostridia	Clostridiales	Clostridiaceae 1	Clostridium sensu stricto 13	0	0	0	0	0	0	0	0	0	0	0.000367396	0	0	0	0	0	0	0
Bacteria	Firmicutes	Clostridia	Clostridiales	Clostridiaceae 1	Clostridium sensu stricto 7	0	0	0	0	0	0	0	0	0	0	0	0	0	0	0	0	0	0
Bacteria	Firmicutes	Clostridia	Clostridiales	Clostridiaceae 2	Alkaliphilus	0	0	0	0	0	0	0	0	0	0	0.000183698	0	0	0	0	0	0	0
Bacteria	Firmicutes	Clostridia	Clostridiales	Clostridiales vadinBB60 group	uncultured bacterium	0.00143589	0	0	0	0	0	0	0	0	0	0	0	0	0	0	0	6.23e-05	0
Bacteria	Firmicutes	Clostridia	Clostridiales	Clostridiales vadinBB60 group	gut metagenome	0	0	0	0	0	0	0	0	0	0	0	0	0	0	0	0	0	0
Bacteria	Firmicutes	Clostridia	Clostridiales	Clostridiales vadinBB60 group	uncultured organism	0	0	0	0	0	0	0	0	0	0	0	0	0	0	0	0	0	0
Bacteria	Actinobacteria	Coriobacteriia	Coriobacteriales	Coriobacteriaceae	Collinsella	0	0	0	0	0	0	0	0	0	0	0	0	0	0	0	0	0	0
Bacteria	Actinobacteria	Coriobacteriia	Coriobacteriales	Coriobacteriaceae	Enorma	0	0	0	0	0	0	0	0	0	0	0	0	0	0	0	0	0	0
Bacteria	Actinobacteria	Coriobacteriia	Coriobacteriales	Coriobacteriales Incertae Sedis	uncultured	0.00106131	0	0	0	0	0	0	0	0	0	0	0	0	0	0	0	0	0
Bacteria	Actinobacteria	Coriobacteriia	Coriobacteriales	Coriobacteriales Incertae Sedis	Raoultibacter	0	0	0	0	0	0	0	0	0	0	0	0	0	0	0	0	0	0
Bacteria	Actinobacteria	Actinobacteria	Corynebacteriales	Corynebacteriaceae	Corynebacterium 1	0	0	0.000917888	0	0.007402	0	0.00134901	0	0.00286328	0	6.56e-05	0	0.00292622	0	0	0	0	0
Bacteria	Actinobacteria	Actinobacteria	Corynebacteriales	Corynebacteriaceae	Corynebacterium	0	0	0	0	0	0	0	0	0	0	0	0	0	0	0	0	0	0
Bacteria	Actinobacteria	Actinobacteria	Corynebacteriales	Corynebacteriaceae	Turicella	0	0	0	0	0	0	0	0	0	0	0	0	0	0	0	0	0	0
Bacteria	Actinobacteria	Actinobacteria	Corynebacteriales	Corynebacteriaceae	Lawsonella	0.000593083	0	0.000970339	0	0.000834028	0	0	0	0	0	0	0	0	0	0	0	0	0
Bacteria	Proteobacteria	Gammaproteobacteria	Coxiellales	Coxiellaceae	Coxiella	0.000249719	0	0	0	0	0	0	0	0	0	0	0	0	0	0	3.98e-05	0	0
Bacteria	Planctomycetes	Phycisphaerae	Tepidisphaerales	CPla-3 termite group	uncultured planctomycete	0	0	0	0	0	0	0	0	0.00071582	0	0	0	0	0	0	0	0	0
Bacteria	Bacteroidetes	Bacteroidia	Flavobacteriales	Crocinitomicaceae	Fluviicola	0	0	0.000367155	0	0	0	0	0	0	0	0	0	0	0	0	0	0	0
Bacteria	Actinobacteria	Actinobacteria	Frankiales	Cryptosporangiaceae	Fodinicola	0.00190411	0	0.000655635	0	0.00205032	0	0	0	0	0	0.000328032	0	0.000319806	0	0	0.00282741	0.0019299	0.000644554
Bacteria	Chlamydiae	Chlamydiae	Chlamydiales	cvE6	uncultured Chlamydia sp.	0	0	0	0	0	0	0	0	0	0	0	0	0	0	0	6.64e-05	0	0
Bacteria	Chlamydiae	Chlamydiae	Chlamydiales	cvE6	uncultured bacterium	0	0	0	0	0.000834028	0	0	0	0	0	0	0	0.000607631	0	0	0	0	0
Bacteria	Cyanobacteria	Oxyphotobacteria	Nostocales	Cyanobacteriaceae	Geitlerinema LD9	0	0	0	0	0	0	0	0	0	0	0	0	0	0	0	0	6.23e-05	0
Bacteria	Cyanobacteria	Oxyphotobacteria	Synechococcales	Cyanobiaceae	Cyanobium PCC-6307	0.00196654	0	0.00183578	0	0.000834028	0	0.000949304	0	0.00429492	0	0.000170577	0	0.000703572	0	0	0.00224334	0.00189877	0.00143785
Bacteria	Cyanobacteria	Oxyphotobacteria	Synechococcales	Cyanobiaceae	Synechococcus CC9902	0	0	0	0	0	0	0	0	0	0	0	0	0	0	0	0	0	0
Bacteria	Bacteroidetes	Bacteroidia	Cytophagales	Cyclobacteriaceae	uncultured	0	0	0	0	0	0	0	0	0	0	0	0	0	0	0	0	6.23e-05	0
Bacteria	Bacteroidetes	Bacteroidia	Cytophagales	Cytophagaceae	Cytophaga	0	0	0	0	0	0	9.99e-05	0	0	0	0	0	0	0	0	0	0.000108946	0
Bacteria	Deferribacteres	Deferribacteres	Deferribacterales	Deferribacteraceae	Mucispirillum	0	0	0.000576958	0	0	0	0.000582906	0	0.00691959	0	0	0	0	0	0	0	0	0
Bacteria	Firmicutes	Clostridia	Clostridiales	Defluviitaleaceae	Defluviitaleaceae UCG-011	0	0	0	0	0	0	0	0	0	0	0	0	0	0	0	0	0	0
Bacteria	Deinococcus-Thermus	Deinococci	Deinococcales	Deinococcaceae	uncultured	0.000874017	0	0	0	0	0	0	0	0	0	0.00010497	0	0	0	0	0	0	0
Bacteria	Deinococcus-Thermus	Deinococci	Deinococcales	Deinococcaceae	Deinococcus	0	0	0.000183578	0	0	0	0.00121578	0	0.000477213	0	0.00040676	0	0	0	0	0	0.000435784	0
Bacteria	Cyanobacteria	Oxyphotobacteria	Chloroplast	Desmochloris halophila	Desmochloris halophila	0	0	5.25e-05	0	0	0	0	0	0	0	0	0	0	0	0	0	0	0
Bacteria	Proteobacteria	Deltaproteobacteria	Desulfobacterales	Desulfobacteraceae	Sva0081 sediment group	0	0	0	0	0	0	0	0	0	0	0.000157456	0	0	0	0	0	0	0
Bacteria	Proteobacteria	Deltaproteobacteria	Desulfobacterales	Desulfobacteraceae	Desulfatirhabdium	0.00106131	0	0	0	0	0	0	0	0.00572656	0	0	0	0	0	0	0	0	0
Bacteria	Proteobacteria	Deltaproteobacteria	Desulfobacterales	Desulfobulbaceae	MSBL7	0.000561868	0	0	0	0	0	0	0	0	0	0	0	0	0	0	0	0	0
Bacteria	Proteobacteria	Deltaproteobacteria	Desulfobacterales	Desulfobulbaceae	Desulfobulbus	0	0	0	0	0	0	0	0	0.0035791	0	0	0	0	0	0	0	0	0
Bacteria	Proteobacteria	Deltaproteobacteria	Desulfovibrionales	Desulfovibrionaceae	uncultured	0	0	0	0	0	0	0	0	0	0	0	0	0	0	0	0	0	0
Bacteria	Proteobacteria	Deltaproteobacteria	Desulfovibrionales	Desulfovibrionaceae	Bilophila	0.00124859	0	0	0	0	0	0	0	0	0	0	0	0	0	0	0	0	0
Bacteria	Proteobacteria	Deltaproteobacteria	Desulfovibrionales	Desulfovibrionaceae	Desulfovibrio	0	0	0	0	0.000347512	0	0	0	0	0	0.000144334	0	0	0	0	0	0	0
Bacteria	Proteobacteria	Alphaproteobacteria	Rhizobiales	Devosiaceae	Devosia	0	0	0.00034093	0	0	0	0	0	0	0	0.000642943	0	0	0	0	0	0	0
Bacteria	Actinobacteria	Actinobacteria	Corynebacteriales	Dietziaceae	Dietzia	0	0	0.000498282	0	0.000451765	0	0	0	0	0	0	0	0.000783524	0	0	0	0	0
Bacteria	Proteobacteria	Gammaproteobacteria	Diplorickettsiales	Diplorickettsiaceae	Aquicella	0	0	0	0	0	0	0.000216508	0	0.00310188	0	0.000275547	0	0	0	0	0	0.000249019	0
Bacteria	Proteobacteria	Gammaproteobacteria	Diplorickettsiales	Diplorickettsiaceae	uncultured	0.00159196	0	0.000209803	0	0.000278009	0	0.000266471	0	0	0	0	0	0	0	0	0	0	0
Bacteria	Proteobacteria	Gammaproteobacteria	Diplorickettsiales	Diplorickettsiaceae	Rickettsiella	0	0	0.000603184	0	0	0	0.00124908	0	0	0	0	0	0	0	0	6.64e-05	0	0
Bacteria	Proteobacteria	Alphaproteobacteria	Dongiales	Dongiaceae	Dongia	0.000156074	0	0.000236028	0	0	0	0	0	0	0	0	0	0	0	0	0	0	0
Bacteria	Bacteroidetes	Bacteroidia	Bacteroidales	Dysgonomonadaceae	uncultured	0	0	0.000157352	0	0	0.0641308	0	0.0103007	0	0.0102493	0	0	0	0	0	0	0	0
Bacteria	Proteobacteria	Deltaproteobacteria	Myxococcales	Eel-36e1D6	uncultured bacterium	0	0	0	0	0	0	0	0	0	0	0	0	0	0	0	0.000411501	9.34e-05	0
Bacteria	Actinobacteria	Coriobacteriia	Coriobacteriales	Eggerthellaceae	uncultured	0	0	0	0	0	0	0	0	0	0	0	0	0	0	0	0	0	0
Bacteria	Actinobacteria	Coriobacteriia	Coriobacteriales	Eggerthellaceae	Enterorhabdus	0	0	0	0	0	0	0	0	0	0	0	0	0	0	0	0	0	0
Bacteria	Actinobacteria	Coriobacteriia	Coriobacteriales	Eggerthellaceae	Senegalimassilia	0	0	0	0	0	0	0	0	0	0	0	0	0	0	0	0	0	0
Bacteria	Actinobacteria	Coriobacteriia	Coriobacteriales	Eggerthellaceae	Eggerthella	0	0	0	0	0	0	0	0	0	0	0	0	0	0	0	0	0	0
Bacteria	Actinobacteria	Coriobacteriia	Coriobacteriales	Eggerthellaceae	Gordonibacter	0	0	0	0	0	0	0	0	0	0	0	0	0	0	0	0	0	0
Bacteria	Actinobacteria	Coriobacteriia	Coriobacteriales	Eggerthellaceae	Adlercreutzia	0	0	0	0	0	0	0	0	0	0	0	0	0	0	0	0	0	0
Bacteria	Actinobacteria	Coriobacteriia	Coriobacteriales	Eggerthellaceae	Slackia	0	0	0	0	0	0	0	0	0	0	0	0	0	0	0	0	0	0
Bacteria	Proteobacteria	Alphaproteobacteria	Elsterales	Elsteraceae	uncultured	0	0	0	0	0	0	0	0	0	0	0.000223062	0	0	0	0	0	0	0
Bacteria	Elusimicrobia	Elusimicrobia	Elusimicrobiales	Elusimicrobiaceae	Elusimicrobium	0	0	0	0	0	0	0	0	0	0	0	0	0	0	0	0	0	0
Bacteria	Elusimicrobia	Endomicrobia	Endomicrobiales	Endomicrobiaceae	Candidatus Endomicrobium	0	0	0	0	0	0	0.000333089	0	0	0	0	0	0	0	0	0	0	0
Bacteria	Proteobacteria	Gammaproteobacteria	Enterobacteriales	Enterobacteriaceae	Buchnera	0	0	0.000209803	0	0	0	0	0	0	0	0	0	0	0	0	0	0	0
Bacteria	Proteobacteria	Gammaproteobacteria	Enterobacteriales	Enterobacteriaceae	Pectobacterium	0	0	0	0	0	0	0.00108254	0	0	0	0	0	0	0	0	0	0	0
Bacteria	Proteobacteria	Gammaproteobacteria	Enterobacteriales	Enterobacteriaceae	Edwardsiella	0.000780372	0.00028705	0	0.00142218	0	0.00322061	0.000566251	0.00234334	0	0	0	0.000328699	0.00271835	0.00055532	0.0296581	0	0	0
Bacteria	Proteobacteria	Gammaproteobacteria	Enterobacteriales	Enterobacteriaceae	Hafnia-Obesumbacterium	0	0	0	0.00057409	0	0	0	0.0014325	0	0.00141928	0	0	0	0	0	0	0	0
Bacteria	Proteobacteria	Gammaproteobacteria	Enterobacteriales	Enterobacteriaceae	Plesiomonas	0.00402672	0.250801	0.177493	0.136464	0.00163331	0.142536	0.00366398	0.024278	0	0.0181458	0	0.00643428	0.00412549	0.471657	0.0830197	0.000305307	0	0
Bacteria	Proteobacteria	Gammaproteobacteria	Enterobacteriales	Enterobacteriaceae	Proteus	0	0	0	0	0	0	0	0	0	0	0	0	0	0	0	0	0	0
Bacteria	Proteobacteria	Gammaproteobacteria	Enterobacteriales	Enterobacteriaceae	Serratia	0	0.00230537	0	0	0	0	0	0	0	0	0.000498609	0.000320481	0	0	0.000374872	0	0	0
Bacteria	Proteobacteria	Gammaproteobacteria	Enterobacteriales	Enterobacteriaceae	Izhakiella	0	0	0	0	0.000625521	0	0	0	0	0	0	0	0	0	0	0	0	0
Bacteria	Proteobacteria	Gammaproteobacteria	Enterobacteriales	Enterobacteriaceae	Pantoea	0	0	0	0	0	0	0.000516288	0	0	0	0.000721671	0	0	0	0	0	0	0
Bacteria	Proteobacteria	Gammaproteobacteria	Enterobacteriales	Enterobacteriaceae	Escherichia-Shigella	0.000998876	0	0	0	0	0	0	0	0	0	0	0	0.00059164	0	0	0	0	0
Bacteria	Firmicutes	Bacilli	Lactobacillales	Enterococcaceae	Enterococcus	0	0	0	0	0	0	0	0	0	0	0	0	0	0	0	0	0	0
Bacteria	Firmicutes	Bacilli	Lactobacillales	Enterococcaceae	Tetragenococcus	0.000967661	0	0	0	0	0	0	0	0	0	0	0	0	0	0	0	0	0
Bacteria	Firmicutes	Bacilli	Lactobacillales	Enterococcaceae	Vagococcus	0	0	0	0	0	0	0	0	0	0	0	0	0	0	0	0	0	0
Bacteria	Bacteroidetes	Bacteroidia	Sphingobacteriales	env.OPS 17	metagenome	0	0	0	0	0	0	0	0	0	0	0	0	0	0	0	0	4.67e-05	0
Bacteria	Bacteroidetes	Bacteroidia	Sphingobacteriales	env.OPS 17	uncultured bacterium	0.000686727	0	0	0	0	0	0	0	0.00143164	0	0.000236183	0	0	0	0	0	7.78e-05	0
Bacteria	Bacteroidetes	Bacteroidia	Sphingobacteriales	env.OPS 17	uncultured eubacterium env.OPS 17	0	0	0.000891663	0	0.00114679	0	0	0	0	0	0	0	0	0	0	0	0	0
Bacteria	Cyanobacteria	Oxyphotobacteria	Chloroplast	Epipyxis sp. PR26KG	Epipyxis sp. PR26KG	0.000374579	0	0.00138995	0	0.0247081	0	0.00311438	0	0	0	0	0	0.00262241	0	0	0.0025221	0.000202328	0
Bacteria	Firmicutes	Erysipelotrichia	Erysipelotrichales	Erysipelotrichaceae	Holdemanella	0.00162317	0	0	0	0	0	0	0	0	0	0	0	0	0	0	0	0	0
Bacteria	Firmicutes	Erysipelotrichia	Erysipelotrichales	Erysipelotrichaceae	Holdemania	0	0	0	0	0	0	0	0	0	0	0	0	0	0	0	0	0	0
Bacteria	Firmicutes	Erysipelotrichia	Erysipelotrichales	Erysipelotrichaceae	Solobacterium	0	0	0	0	0	0	0	0	0	0	0	0	0	0	0	0	0	0
Bacteria	Firmicutes	Erysipelotrichia	Erysipelotrichales	Erysipelotrichaceae	Dielma	0	0	0	0	0	0	0	0	0	0	0	0	0	0	0	0	0	0
Bacteria	Firmicutes	Erysipelotrichia	Erysipelotrichales	Erysipelotrichaceae	Catenisphaera	0	0	0	0	0	0	0	0	0	0	0	0	0	0	0	0	0	0
Bacteria	Firmicutes	Erysipelotrichia	Erysipelotrichales	Erysipelotrichaceae	Faecalitalea	0	0	0	0	0	0	0	0	0	0	0	0	0	0	0	0	0	0
Bacteria	Firmicutes	Erysipelotrichia	Erysipelotrichales	Erysipelotrichaceae	Merdibacter	0	0	0	0	0	0	0	0	0	0	0	0	0	0	0	0	0	0
Bacteria	Firmicutes	Erysipelotrichia	Erysipelotrichales	Erysipelotrichaceae	[Clostridium] innocuum group	0	0	0	0	0	0	0	0	0	0	0	0	0	0	0	0	0	0
Bacteria	Firmicutes	Erysipelotrichia	Erysipelotrichales	Erysipelotrichaceae	uncultured bacterium	0	0	0	0	0	0	0	0	0	0	0	0	0	0	0	0	0	0
Bacteria	Firmicutes	Erysipelotrichia	Erysipelotrichales	Erysipelotrichaceae	Candidatus Stoquefichus	0	0	0	0	0	0	0	0	0	0	0	0	0	0	0	0	0	0
Bacteria	Firmicutes	Erysipelotrichia	Erysipelotrichales	Erysipelotrichaceae	Erysipelotrichaceae UCG-003	0.00115495	0	0	0	0	0	0	0	0	0	0	0	0	0	0	0	0	0
Bacteria	Firmicutes	Erysipelotrichia	Erysipelotrichales	Erysipelotrichaceae	Erysipelatoclostridium	0	0	0	0	0	0	0.000516288	0	0	0	0	0	0	0	0	0	0	0
Bacteria	Firmicutes	Erysipelotrichia	Erysipelotrichales	Erysipelotrichaceae	Catenibacterium	0	0	0	0	0	0	0	0	0	0	0	0	0.000175893	0	0	0	0	0
Bacteria	Firmicutes	Erysipelotrichia	Erysipelotrichales	Erysipelotrichaceae	Asteroleplasma	0	0	0	0	0	0	0	0	0	0	0	0	0	0	0	0	0	0
Bacteria	Firmicutes	Erysipelotrichia	Erysipelotrichales	Erysipelotrichaceae	Erysipelotrichaceae UCG-004	0	0	0	0	0	0	0	0	0	0	0	0	0	0	0	0	0	0
Bacteria	Firmicutes	Erysipelotrichia	Erysipelotrichales	Erysipelotrichaceae	Turicibacter	0	0	0	0	0	0	0	0	0	0	0	0	0	0	0	0	0	0
Bacteria	Firmicutes	Clostridia	Clostridiales	Eubacteriaceae	Anaerofustis	0	0	0	0	0	0	0	0	0	0	0	0	0	0	0	0	0	0
Bacteria	Firmicutes	Clostridia	Clostridiales	Eubacteriaceae	Eubacterium	0	0	0	0	0	0	0	0	0	0	0	0	0	0	0	0	0	0
Bacteria	Firmicutes	Clostridia	Clostridiales	Family XI	Murdochiella	0	0	0	0	0	0	0	0	0	0	0	0	0	0	0	0	0	0
Bacteria	Firmicutes	Clostridia	Clostridiales	Family XI	Finegoldia	0	0	0.000104902	0	0.000764526	0	0.000283126	0	0	0	0	0	6.4e-05	0	0	0	0	0
Bacteria	Firmicutes	Bacilli	Bacillales	Family XI	Gemella	0.000312149	0	0	0	0	0	0.000316435	0	0.00119303	0	0	0	0.00292622	0	0	0	0	0
Bacteria	Firmicutes	Clostridia	Clostridiales	Family XI	Peptoniphilus	0.000218504	0	0.000131127	0	0.00250208	0	0.000199853	0	0	0	0	0	0	0	0	0	0	0
Bacteria	Firmicutes	Clostridia	Clostridiales	Family XI	Ezakiella	0.00012486	0	0.000262254	0	0	0	0	0	0	0	0	0	0	0	0	0	0	0
Bacteria	Firmicutes	Clostridia	Clostridiales	Family XI	Anaerococcus	0.000249719	0	0.00068186	0	0.000417014	0	0.000949304	0	0.00143164	0	0	0	0.000767533	0	0	0	0	0
Bacteria	Firmicutes	Clostridia	Clostridiales	Family XI	Parvimonas	0.000249719	0	0	0	0	0	0	0	0	0	0	0	0	0	0	0	0	0
Bacteria	Firmicutes	Bacilli	Bacillales	Family XII	Exiguobacterium	0	0	0	0	0	0	0.000249817	0	0	0	0.000419881	0	0.000815504	0	0	0	0	0
Bacteria	Firmicutes	Clostridia	Clostridiales	Family XIII	[Eubacterium] nodatum group	0	0	0	0	0	0	0	0	0	0	0	0	0	0	0	0	0	0
Bacteria	Firmicutes	Clostridia	Clostridiales	Family XIII	[Eubacterium] brachy group	0	0	0	0	0	0	0	0	0	0	6.56e-05	0	0	0	0	0	0	0
Bacteria	Firmicutes	Clostridia	Clostridiales	Family XIII	Family XIII AD3011 group	0.000905232	0	0	0	0	0	0	0	0	0	0	0	0	0	0	0	0	0
Bacteria	Firmicutes	Clostridia	Clostridiales	Family XIII	Family XIII UCG-001	0	0	0	0	0	0	0	0	0	0	0	0	0	0	0	0	0	0
Bacteria	Firmicutes	Clostridia	Clostridiales	Family XIII	Mogibacterium	0	0	0	0	0	0	0	0	0	0	0	0	0	0	0	0	0	0
Bacteria	Firmicutes	Clostridia	Clostridiales	Family XIII	Anaerovorax	0	0	0	0	0	0	0.000199853	0	0	0	0	0	0	0	0	0	0	0
Bacteria	Firmicutes	Clostridia	Clostridiales	Family XVII	Thermaerobacter	0	0	0.000131127	0	0	0	0	0	0	0	0	0	0	0	0	0	0	0
Bacteria	Proteobacteria	Gammaproteobacteria	Betaproteobacteriales	Ferrovaceae	Ferrovum	0.00149831	0	0.00485169	0	0.00472616	0	0.00363067	0	0	0	0	0	0.00948224	0	0	0.0122787	0.0140696	0.0202786
Bacteria	Fibrobacteres	Fibrobacteria	Fibrobacterales	Fibrobacteraceae	uncultured	0	0	0	0	0.000208507	0	0	0	0	0	0	0	0	0	0	0	0	0
Bacteria	Armatimonadetes	Fimbriimonadia	Fimbriimonadales	Fimbriimonadaceae	metagenome	0	0	0	0	0	0	0	0	0	0	0	0	0	0	0	0.000331855	0.000295711	0
Bacteria	Armatimonadetes	Fimbriimonadia	Fimbriimonadales	Fimbriimonadaceae	uncultured bacterium	0.000655513	0	0.000367155	0	0	0	0	0	0.00310188	0	0.00040676	0	0	0	0	0.00358404	0.00524497	0.00877584
Bacteria	Bacteroidetes	Bacteroidia	Flavobacteriales	Flavobacteriaceae	Capnocytophaga	0	0	7.87e-05	0	0	0	0	0	0	0	0	0	0	0	0	0	0	0
Bacteria	Bacteroidetes	Bacteroidia	Flavobacteriales	Flavobacteriaceae	Flavobacterium	0.000499438	0	0.000262254	0	0.00145955	0	0.00494637	0	0	0	0.126345	0.000640962	0	0	0	0.00311944	0.00222561	0.00272696
Bacteria	Bacteroidetes	Bacteroidia	Flavobacteriales	Flavobacteriaceae	Myroides	0	0	0	0	0	0	0	0	0	0	7.87e-05	0	0	0	0	0	0	0
Bacteria	Bacteroidetes	Bacteroidia	Flavobacteriales	Flavobacteriaceae	uncultured	0	0	0	0	0	0	0	0	0	0	0	0	0	0	0	0	0	0
Bacteria	Fusobacteria	Fusobacteriia	Fusobacteriales	Fusobacteriaceae	Fusobacterium	0	0	0	0	0	0	0	0	0.00119303	0	0	0	0	0	0	0	0	0
Bacteria	Fusobacteria	Fusobacteriia	Fusobacteriales	Fusobacteriaceae	Cetobacterium	0.0136409	0.527149	0.0348535	0.260872	0.00403114	0.768053	0.00509626	0.183617	0	0.457788	0	0.696307	0.0777927	0.064534	0.683406	0.00230971	0.00171201	0.00049581
Bacteria	Actinobacteria	Thermoleophilia	Gaiellales	Gaiellaceae	Gaiella	0.000499438	0	0	0	0	0	0	0	0	0	0.000157456	0	0	0	0	0	0	0
Bacteria	Planctomycetes	Planctomycetacia	Gemmatales	Gemmataceae	uncultured	0.0125172	0	0.000236028	0	0.00281485	0	0	0	0.021236	0	0.00249305	0	0.00247849	0	0	0.00354422	0.0045913	0.00505727
Bacteria	Planctomycetes	Planctomycetacia	Gemmatales	Gemmataceae	Telmatocola	0.000499438	0	0	0	0	0	0	0	0	0	0	0	0	0	0	0	0	0
Bacteria	Planctomycetes	Planctomycetacia	Gemmatales	Gemmataceae	Zavarzinella	0.000218504	0	0	0	0	0	0	0	0	0	0	0	0	0	0	0.00025221	0.000264583	0.000347067
Bacteria	Planctomycetes	Planctomycetacia	Gemmatales	Gemmataceae	Gemmata	0.00296541	0	0	0	0	0	0	0	0.00572656	0	0.000747914	0	0	0	0	0	0	0
Bacteria	Planctomycetes	Planctomycetacia	Gemmatales	Gemmataceae	Fimbriiglobus	0.0027157	0	0	0	0.000382263	0	9.99e-05	0	0	0	0.000603579	0	0	0	0	0	0.00012451	0
Bacteria	Gemmatimonadetes	Gemmatimonadetes	Gemmatimonadales	Gemmatimonadaceae	Gemmatimonas	0.000686727	0	0	0	0.00152905	0	0.00014989	0	0.00238607	0	0.000747914	0	0.000223864	0	0	0	0	0
Bacteria	Gemmatimonadetes	Gemmatimonadetes	Gemmatimonadales	Gemmatimonadaceae	Gemmatirosa	0	0	0	0	0	0	0	0	0	0	0.00070855	0	0	0	0	0	0	0
Bacteria	Gemmatimonadetes	Gemmatimonadetes	Gemmatimonadales	Gemmatimonadaceae	uncultured	0.00362093	0	0	0	0.000417014	0	0	2.48e-05	0.00572656	0	0.00107595	0	0.000831494	0	0	0	0	0
Bacteria	Proteobacteria	Deltaproteobacteria	Desulfuromonadales	Geobacteraceae	Geobacter	0.00287177	0	0	0	0.000799277	0	0.000216508	0	0.00501074	0	0.000393639	0	0	0	0	0	0	0
Bacteria	Actinobacteria	Actinobacteria	Frankiales	Geodermatophilaceae	Modestobacter	0	0	0	0	0	0	0	0	0	0	0	0	0.000639611	0	0	0	0	0
Bacteria	Actinobacteria	Actinobacteria	Frankiales	Geodermatophilaceae	Geodermatophilus	0	0	0	0	0	0	0	0	0	0	0	0	0.000367776	0	0	0	0	0
Bacteria	Actinobacteria	Actinobacteria	Frankiales	Geodermatophilaceae	Blastococcus	0	0	0.000550733	0	0	0	0	0	0	0	0	0	0.00204676	0	0	0	0	0
Bacteria	Cyanobacteria	Oxyphotobacteria	Gloeobacterales	Gloeobacteraceae	Gloeobacter PCC-7421	0.0102385	0	0.000209803	0	0	0	0	0	0.00477213	0	0.000196819	0	0	0	0	0	0.00012451	0
Bacteria	Cyanobacteria	Melainabacteria	Gastranaerophilales	gut metagenome	gut metagenome	0	0	0	0	0	0	0	0	0	0	0	0	0	0	0	0	0	0
Bacteria	Tenericutes	Mollicutes	Mollicutes RF39	gut metagenome	gut metagenome	0	0	0	0	0	0	0	0	0	0	0	0	0	0	0	0	0	0
Bacteria	Tenericutes	Mollicutes	Izimaplasmatales	gut metagenome	gut metagenome	0	0	0	0	0	0	0	0	0	0	0	0	0	0	0	0	0	0
Bacteria	Lentisphaerae	Lentisphaeria	Victivallales	GWF2-44-16	uncultured bacterium	0.000374579	0	0	0	6.95e-05	0	0	0	0	0	0	0	0	0	0	0	0	0
Bacteria	Proteobacteria	Deltaproteobacteria	Myxococcales	Haliangiaceae	Haliangium	0.000967661	0	0.000236028	0	0.00111204	0	0	0	0.00334049	0	0.00122028	0	0	0	0	0	0	0
Archaea	Euryarchaeota	Halobacteria	Halobacteriales	Haloferacaceae	Natronococcus	0	0	0	0	0	0	0	0	0	0	0	0	0.000671592	0	0	0	0	0
Bacteria	Epsilonbacteraeota	Campylobacteria	Campylobacterales	Helicobacteraceae	Helicobacter	0	0	0	0	0	0	0	0	0	0	0	0	0	0	0	0	0	0
Bacteria	Firmicutes	Clostridia	Clostridiales	Heliobacteriaceae	Hydrogenispora	0	0	0	0	0	0	0	0	0	0	0	0	0	0	0	0	0	0
Bacteria	Acidobacteria	Holophagae	Holophagales	Holophagaceae	Geothrix	0.00646148	0	0.00034093	0	0.00236308	0	0	0	0.021236	8.57e-05	0.00158768	0	0	0	0	0.000119468	0	0
Bacteria	Acidobacteria	Holophagae	Holophagales	Holophagaceae	uncultured	0.000593083	0	0	0	0.00177231	0	0.000316435	0	0.00763541	8.57e-05	0.00102346	0	0	0	0	0	0	0.000198324
Bacteria	Proteobacteria	Alphaproteobacteria	Holosporales	Holosporaceae	Candidatus Gortzia	0.00115495	0	0	0	0	0	0	0	0	0	0	0	9.59e-05	0	0	0	0	0
Bacteria	Proteobacteria	Alphaproteobacteria	Holosporales	Holosporaceae	uncultured	0	0	0.000157352	0	0	0	0	0	0	0	7.87e-05	0	0	0	0	0.000119468	9.34e-05	0
Bacteria	Proteobacteria	Alphaproteobacteria	Holosporales	Holosporaceae	Candidatus Bealeia	0	0	0	0	0	0	0.000582906	0	0	0	0	0	0	0	0	0	0	0
Bacteria	Proteobacteria	Gammaproteobacteria	Betaproteobacteriales	Hydrogenophilaceae	uncultured	0	0	0	0	0	0	0	0	0.0121689	0	0	0	0	0	0	0	0	0
Bacteria	Proteobacteria	Gammaproteobacteria	Betaproteobacteriales	Hydrogenophilaceae	Tepidiphilus	0	0	0	0	0	0	0.000566251	0	0	0	0	0	0	0	0	0	0	0
Bacteria	Proteobacteria	Gammaproteobacteria	Betaproteobacteriales	Hydrogenophilaceae	Hydrogenophilus	0.00243476	0	0.00306837	0	0.0014248	0	0	0	0	0	0	0	0.000239854	0	0	0	0	0
Bacteria	Bacteroidetes	Bacteroidia	Cytophagales	Hymenobacteraceae	Hymenobacter	0.000249719	0	0	0	0.00215457	0	0.0020485	0	0	0	0.00282108	0	0.000911446	0	0	0	0	0
Bacteria	Bacteroidetes	Bacteroidia	Cytophagales	Hymenobacteraceae	Adhaeribacter	0.000998876	0	0.000393381	0	0	0	0.000949304	0	0	0	0	0	0	0	0	0	0	0
Bacteria	Proteobacteria	Alphaproteobacteria	Rhizobiales	Hyphomicrobiaceae	Pedomicrobium	0.00265327	0	0	0	0.000729775	0	0	0	0	0	0	0	0	0	0	0	0	0
Bacteria	Proteobacteria	Alphaproteobacteria	Rhizobiales	Hyphomicrobiaceae	Hyphomicrobium	0.00802222	0	0.000812987	0	0.000486517	0	0.000383052	0	0.0038177	0	0.00234871	0	0	0	0	0	0.000249019	0
Bacteria	Proteobacteria	Alphaproteobacteria	Rhizobiales	Hyphomicrobiaceae	uncultured	0.00171682	0	0	0	0	0	0	0	0	0	0.000354275	0	0	0	0	0	0	0
Bacteria	Proteobacteria	Alphaproteobacteria	Caulobacterales	Hyphomonadaceae	Hirschia	0.00109252	0	0	0	0	0	0	0	0.00238607	0	0.00040676	0	0	0	0	0	0	0
Bacteria	Proteobacteria	Alphaproteobacteria	Caulobacterales	Hyphomonadaceae	uncultured	0.00149831	0	0	0	0	0	0	0	0	0	0	0	0	0	0	0	0	0
Bacteria	Proteobacteria	Alphaproteobacteria	Caulobacterales	Hyphomonadaceae	SWB02	0.0014671	0	0.00118014	0	0	0	0	0	0.00334049	0	0.000485488	0	0	0	0	0	0	0
Bacteria	Actinobacteria	Acidimicrobiia	Microtrichales	Iamiaceae	Iamia	0.000499438	0	0	0	0	0	0	0	0	0	0	0	0	0	0	0	0	0
Bacteria	Bacteroidetes	Ignavibacteria	Ignavibacteriales	Ignavibacteriaceae	Ignavibacterium	6.24e-05	0	0	0	0	0	3.33e-05	0	0	0	0	0	0	0	0	0	0	0
Bacteria	Actinobacteria	Acidimicrobiia	Microtrichales	Ilumatobacteraceae	CL500-29 marine group	0.00312149	0	0	0	0	0	0.00059956	0	0	0	0.000354275	0	0	0	0	0.000371678	0.000326838	0
Bacteria	Actinobacteria	Acidimicrobiia	Microtrichales	Ilumatobacteraceae	uncultured	0.00302784	0	0	0	0	0	0	0	0	0	0.000590458	0	0	0	0	0	0	0
Bacteria	Proteobacteria	Alphaproteobacteria	Azospirillales	Inquilinaceae	Inquilinus	0	0	0	0	0.00267584	0	0.000399707	0	0	0	0	0	0.000127922	0	0	0.000530969	0.000498039	0
Bacteria	Actinobacteria	Actinobacteria	Micrococcales	Intrasporangiaceae	Tetrasphaera	0	0	0	0	0	0	0.00089934	0	0	0	0	0	0	0	0	0	0	0
Bacteria	Planctomycetes	Planctomycetacia	Isosphaerales	Isosphaeraceae	Singulisphaera	0.00131102	0	0.00034093	0	0.000834028	0	0	0	0.00286328	0	0	0	0.000415747	0	0	7.96e-05	0.000155637	0
Bacteria	Planctomycetes	Planctomycetacia	Isosphaerales	Isosphaeraceae	Aquisphaera	0.000624298	0	0	0	0	0	0	0	0	0	0	0	0	0	0	0	0	0
Bacteria	Planctomycetes	Planctomycetacia	Isosphaerales	Isosphaeraceae	uncultured	0.000280934	0	0.000209803	0	0.00211982	0	0	0	0.00143164	0	6.56e-05	0	0	0	0	0.00110176	0.00144743	0.0026278
Bacteria	Chloroflexi	Ktedonobacteria	Ktedonobacterales	JG30-KF-AS9	uncultured bacterium	0	0	0	0	0.000973033	0	0	0	0	0	0	0	0	0	0	0	0	0
Bacteria	Proteobacteria	Alphaproteobacteria	Rhizobiales	Kaistiaceae	Kaistia	0	0	0	0	0	0	0.00029978	0	0	0	0.000826641	0	0	0	0	0	0	0
Bacteria	Bacteroidetes	Bacteroidia	Sphingobacteriales	KD1-131	uncultured bacterium	0	0	0	0	0.000451765	0	0	0	0	0	0	0	0	0	0	0	0	0
Bacteria	Bacteroidetes	Bacteroidia	Sphingobacteriales	KD3-93	uncultured bacterium	0	0	0	0	0	0	0	0	0.00238607	0	0	0	0	0	0	0	0	0
Bacteria	Proteobacteria	Alphaproteobacteria	Rhizobiales	KF-JG30-B3	uncultured bacterium	0.000280934	0	0	0	0	0	0	0	0	0	0	0	0	0	0	0	0	0
Bacteria	Actinobacteria	Actinobacteria	Kineosporiales	Kineosporiaceae	Quadrisphaera	0.00187289	0	0	0	0.000417014	0	0	0	0	0	0.000380518	0	0	0	0	0	0	0
Bacteria	Chloroflexi	Ktedonobacteria	Ktedonobacterales	Ktedonobacteraceae	HSB OF53-F07	0	0	0	0	0.000799277	0	0	0	0	0	0	0	0	0	0	0	0	0
Bacteria	Proteobacteria	Alphaproteobacteria	Rhizobiales	Labraceae	Labrys	0	0	0	0	0	0	0	0	0	0	6.56e-05	0	0	0	0	0	0.000155637	0
Bacteria	Firmicutes	Clostridia	Clostridiales	Lachnospiraceae	Tyzzerella 3	0	0	0	0	0	0	0	0	0	0	0	0	0	0	0	0	0	0
Bacteria	Firmicutes	Clostridia	Clostridiales	Lachnospiraceae	Epulopiscium	0	0.000179406	0	0.00891145	0.000208507	0	0	0	0	0.0310241	0	0.00317194	0.000191883	0	0	0	0	0
Bacteria	Firmicutes	Clostridia	Clostridiales	Lachnospiraceae	Lachnospiraceae UCG-010	0	0	0	0	0	0	0	0	0	0	0	0	0	0	0	0	0	0
Bacteria	Firmicutes	Clostridia	Clostridiales	Lachnospiraceae	Tyzzerella	0	0	0	0	0	0	0	0	0	0	0	0	0	0	0	0	0	0
Bacteria	Firmicutes	Clostridia	Clostridiales	Lachnospiraceae	[Eubacterium] hallii group	0	0	0	0	0	0	0	0	0	0	0	0	0	0	0	0	0	0
Bacteria	Firmicutes	Clostridia	Clostridiales	Lachnospiraceae	[Eubacterium] eligens group	0	0	0	0	0	0	0	0	0	0	0	0	0	0	0	0	0	0
Bacteria	Firmicutes	Clostridia	Clostridiales	Lachnospiraceae	Lachnospiraceae UCG-001	0	0	0	0	0	0	0	0	0	0	0	0	0	0	0	0	0	0
Bacteria	Firmicutes	Clostridia	Clostridiales	Lachnospiraceae	uncultured bacterium	0	0	0	0	0	0	0	0	0	0	0	0	0	0	0	0	0	0
Bacteria	Firmicutes	Clostridia	Clostridiales	Lachnospiraceae	Shuttleworthia	0	0	0	0	0	0	0	0	0	0	0	0	0	0	0	0	0	0
Bacteria	Firmicutes	Clostridia	Clostridiales	Lachnospiraceae	Roseburia	0.00193532	0	0	0	0	0	0	0	0.00334049	0	0	0	0	0	0	0	0	0
Bacteria	Firmicutes	Clostridia	Clostridiales	Lachnospiraceae	Agathobacter	0.000967661	0	0.000209803	0	0	0	0.000183199	0	0	0	0	0	0.000479708	0	0	0	0	0
Bacteria	Firmicutes	Clostridia	Clostridiales	Lachnospiraceae	Lachnospiraceae NC2004 group	0	0	0	0	0	0	0	0	0	0	0	0	0	0	0	0	0	0
Bacteria	Firmicutes	Clostridia	Clostridiales	Lachnospiraceae	[Eubacterium] ventriosum group	0	0	0	0	0	0	0	0	0	0	0	0	0	0	0	0	0	0
Bacteria	Firmicutes	Clostridia	Clostridiales	Lachnospiraceae	Howardella	0	0	0	0	0	0	0	0	0	0	0	0	0	0	0	0	0	0
Bacteria	Firmicutes	Clostridia	Clostridiales	Lachnospiraceae	Lachnospiraceae FCS020 group	0	0	0	0	0	0	0	0	0	0	0	0	0	0	0	0	0	0
Bacteria	Firmicutes	Clostridia	Clostridiales	Lachnospiraceae	Lachnospiraceae NK4B4 group	0	0	0	0	0	0	0	0	0	0	0	0	0	0	0	0	0	0
Bacteria	Firmicutes	Clostridia	Clostridiales	Lachnospiraceae	[Eubacterium] xylanophilum group	0	0	0	0	0	0	0	0	0	0	0	0	0	0	0	0	0	0
Bacteria	Firmicutes	Clostridia	Clostridiales	Lachnospiraceae	[Eubacterium] ruminantium group	0	0	0	0	0	0	0	0	0	0	0	0	0	0	0	0	0	0
Bacteria	Firmicutes	Clostridia	Clostridiales	Lachnospiraceae	Coprococcus 2	0	0	0	0	0	0	0	0	0	0	0	0	0	0	0	0	0	0
Bacteria	Firmicutes	Clostridia	Clostridiales	Lachnospiraceae	Anaerostipes	0.00140467	0	0	0	0	0	0	0	0	0	0	0	0	0	0	0	0	0
Bacteria	Firmicutes	Clostridia	Clostridiales	Lachnospiraceae	Lachnospira	0.000874017	0	0	0	0	0	0	0	0	0	0	0	0	0	0	0	0	0
Bacteria	Firmicutes	Clostridia	Clostridiales	Lachnospiraceae	Coprococcus 1	0	0	0	0	0	0	0	0	0	0	0	0	0	0	0	0	0	0
Bacteria	Firmicutes	Clostridia	Clostridiales	Lachnospiraceae	GCA-900066575	0	0	0	0	0	0	0.000266471	0	0	0	0	0	0	0	0	0	0	0
Bacteria	Firmicutes	Clostridia	Clostridiales	Lachnospiraceae	Lachnospiraceae ND3007 group	0.00127981	0	0	0	0	0	0	0	0	0	0	0	0	0	0	0	0	0
Bacteria	Firmicutes	Clostridia	Clostridiales	Lachnospiraceae	Eisenbergiella	0	0	0	0	0	0	0	0	0	0	0	0	0	0	0	0	0	0
Bacteria	Firmicutes	Clostridia	Clostridiales	Lachnospiraceae	Dorea	0	0	0	0	0	0	0	0	0	0	0	0	0	0	0	0	0	0
Bacteria	Firmicutes	Clostridia	Clostridiales	Lachnospiraceae	[Ruminococcus] gnavus group	0	0	0	0	0	0	0	0	0	0	0	0	0	0	0	0	0	0
Bacteria	Firmicutes	Clostridia	Clostridiales	Lachnospiraceae	A2	0	0	0	0	0	0	0	0	0	0	0	0	0	0	0	0	0	0
Bacteria	Firmicutes	Clostridia	Clostridiales	Lachnospiraceae	Marvinbryantia	0	0	0	0	0	0	0.000249817	0	0	0	0	0	0	0	0	0	0	0
Bacteria	Firmicutes	Clostridia	Clostridiales	Lachnospiraceae	Blautia	0.00312149	0	0	0	0.000521268	0	0	0	0	0	0	0	0.000335796	0	0	0	0	0
Bacteria	Firmicutes	Clostridia	Clostridiales	Lachnospiraceae	[Ruminococcus] torques group	0	0	0	0	0	0	0	0	0	0	0	0	0	0	0	0	0	0
Bacteria	Firmicutes	Clostridia	Clostridiales	Lachnospiraceae	CAG-56	0	0	0	0	0	0	0	0	0	0	0	0	0	0	0	0	0	0
Bacteria	Firmicutes	Clostridia	Clostridiales	Lachnospiraceae	Fusicatenibacter	0.000343364	0	0	0	0	0	0	0	0	0	0	0	0	0	0	0	0	0
Bacteria	Firmicutes	Clostridia	Clostridiales	Lachnospiraceae	Lachnoanaerobaculum	0.00109252	0	0	0	0	0	0	0	0	0	0	0	0	0	0	0	0	0
Bacteria	Firmicutes	Clostridia	Clostridiales	Lachnospiraceae	Sellimonas	0	0	0	0	0	0	0	0	0	0	0	0	0	0	0	0	0	0
Bacteria	Firmicutes	Clostridia	Clostridiales	Lachnospiraceae	Acetatifactor	0	0	0	0	0	0	0	0	0	0	0	0	0	0	0	0	0	0
Bacteria	Firmicutes	Clostridia	Clostridiales	Lachnospiraceae	uncultured	0	0	0	0	0	0	0.00014989	0	0.00262467	0	0	0	0.00147111	0	0	0	0	0
Bacteria	Firmicutes	Clostridia	Clostridiales	Lachnospiraceae	Lachnospiraceae NK4A136 group	0.000749157	0	0	0	0	6.25e-05	0	0	0	0	0	0	0	0	0	0	0	0.000644554
Bacteria	Firmicutes	Clostridia	Clostridiales	Lachnospiraceae	Lachnospiraceae AC2044 group	0	0	0	0	0	0	0	0	0	0	0	0	0	0	0	0	0	0
Bacteria	Firmicutes	Clostridia	Clostridiales	Lachnospiraceae	Hungatella	0	0	0.000183578	0	0	0	0	0	0	0	0	0	0	0	0	0	0	0
Bacteria	Firmicutes	Clostridia	Clostridiales	Lachnospiraceae	Oribacterium	0	0	0	0	0	0	0	0	0	0	0	0	0	0	0	0	0	0
Bacteria	Firmicutes	Clostridia	Clostridiales	Lachnospiraceae	[Ruminococcus] gauvreauii group	0	0	0	0	0	0	0	0	0	0	0	0	0	0	0	0	0	0
Bacteria	Firmicutes	Clostridia	Clostridiales	Lachnospiraceae	Lachnospiraceae NK3A20 group	0	0	0	0	0	0	0	0	0	0	0	0	0	0	0	0	0	0
Bacteria	Firmicutes	Clostridia	Clostridiales	Lachnospiraceae	Coprococcus 3	0	0	0	0	0	0	0	0	0	0	0	0	0	0	0	0	0	0
Bacteria	Firmicutes	Clostridia	Clostridiales	Lachnospiraceae	[Eubacterium] fissicatena group	0	0	0	0	0	0	0	0	0	0	0	0	0	0	0	0	0	0
Bacteria	Firmicutes	Clostridia	Clostridiales	Lachnospiraceae	Tyzzerella 4	0.00156074	0	0	0	0	0	0	0	0	0	0	0	0	0	0	0	0	0
Bacteria	Firmicutes	Clostridia	Clostridiales	Lachnospiraceae	Lachnospiraceae UCG-008	0	0	0	0	0	0	0	0	0	0	0	0	0	0	0	0	0	0
Bacteria	Firmicutes	Clostridia	Clostridiales	Lachnospiraceae	Lachnospiraceae UCG-004	0	0	0	0	0	0	0	0	0	0	0	0	0	0	0	0	0	0
Bacteria	Firmicutes	Clostridia	Clostridiales	Lachnospiraceae	Lachnoclostridium	0	0	0	0	0	0	0	0	0	0	0	0	0	0	0	0	0	0
Bacteria	Firmicutes	Bacilli	Lactobacillales	Lactobacillaceae	Pediococcus	0	0	0	0	0	0	0	0	0	0	0	0	0	0	0	0	0	0
Bacteria	Firmicutes	Bacilli	Lactobacillales	Lactobacillaceae	Lactobacillus	0.00262205	0	0	0	0.00250208	0	0.000982613	0	0	0	0	0	0	0	0	0	9.34e-05	0
Bacteria	Proteobacteria	Gammaproteobacteria	Legionellales	Legionellaceae	Legionella	0.00181046	0	0.00149485	0	0.000278009	0	0.000532943	0	0	0	0	0	0.00401356	0	0	0.00208405	0.00423333	0.00485894
Bacteria	Lentisphaerae	Oligosphaeria	Oligosphaerales	Lenti-02	uncultured bacterium	0.000468223	0	0	0	0	0	0	0	0	0	0	0	0	0	0	0	0	0
Bacteria	Bacteroidetes	Bacteroidia	Sphingobacteriales	Lentimicrobiaceae	uncultured bacterium	0	0	0	0	0.000243258	0	0	0	0.00238607	0	0.000144334	0	0	0	0	0	0	0
Bacteria	Cyanobacteria	Oxyphotobacteria	Leptolyngbyales	Leptolyngbyaceae	uncultured	0.000749157	0	0	0	0	0	0	0	0	0	0.00010497	0	0	0	0	0	0	0
Bacteria	Cyanobacteria	Oxyphotobacteria	Leptolyngbyales	Leptolyngbyaceae	Phormidesmis ANT.L52.6	0	0	0	0	0	0	0	0	0	0	0	0	0.000831494	0	0	0	0	0
Bacteria	Cyanobacteria	Oxyphotobacteria	Leptolyngbyales	Leptolyngbyaceae	Leptolyngbya PCC-6306	0	0	0	0	0	0	0	0	0	0	6.56e-05	0	0	0	0	0	0	0
Bacteria	Cyanobacteria	Oxyphotobacteria	Leptolyngbyales	Leptolyngbyaceae	Chamaesiphon PCC-7430	0.0014671	0	0	0	0	0	0	0	0	0	0.000131213	0	0	0	0	0	0	0
Bacteria	Spirochaetes	Leptospirae	Leptospirales	Leptospiraceae	Leptospira	0.000312149	0	0	0	0	0	0	0	0	0	0	0	0	0	0	0	0	0
Bacteria	Fusobacteria	Fusobacteriia	Fusobacteriales	Leptotrichiaceae	Streptobacillus	0	0	0	0	0	0	0	0	0	0	0	0	0.00105536	0	0	0	0	0
Bacteria	Fusobacteria	Fusobacteriia	Fusobacteriales	Leptotrichiaceae	Leptotrichia	0.000530653	0	0.000472057	0	0	0	0.00029978	0	0	0	0	0	0	0	0	0	0	0
Bacteria	Firmicutes	Bacilli	Lactobacillales	Leuconostocaceae	Weissella	0	0	0.00104901	0	0.000973033	0	0.00014989	0	0	0	0	0	0	0	0	0	0	0
Bacteria	Firmicutes	Bacilli	Lactobacillales	Leuconostocaceae	Leuconostoc	0.00287177	0	0.000629409	0	0	0	0.000116581	0	0	0	3.94e-05	0	0	0	0	0	0	0
Bacteria	Firmicutes	Bacilli	Bacillales	Listeriaceae	Brochothrix	0.000249719	0	0	0	0	0	0	0	0	0	0	0	0	0	0	0	0	0
Bacteria	Bacteroidetes	Bacteroidia	Sphingobacteriales	LiUU-11-161	metagenome	0	0	0	0	0	0	0	0	0.00262467	0	0	0	0.00236656	0	0	0.00384952	0.00269252	0.0124448
Bacteria	Gemmatimonadetes	Longimicrobia	Longimicrobiales	Longimicrobiaceae	uncultured bacterium	0	0	0.000209803	0	0	0	0	0	0	0	0	0	0	0	0	0	0	0
Bacteria	Nitrospirae	Thermodesulfovibrionia	Magnetobacteriales	Magnetobacteriaceae	Candidatus Magnetobacterium	0.000187289	0	0	0	0	0	0	0	0	0	0	0	0	0	0	0	0	0
Bacteria	Proteobacteria	Alphaproteobacteria	Rhodospirillales	Magnetospirillaceae	Telmatospirillum	0.000312149	0	0	0	0	0	0	0	0	0	0	0	0	0	0	0	0	0
Bacteria	Proteobacteria	Alphaproteobacteria	Rhodospirillales	Magnetospirillaceae	uncultured	0	0	0	0	0	0	0	0	0	0	0	0	0.000255844	0	0	0	0	0
Bacteria	Patescibacteria	Gracilibacteria	marine metagenome	marine metagenome	marine metagenome	0	0	0	0	0	0	0	0	0	0	0	0	0	0	0	0	3.11e-05	0
Bacteria	Bacteroidetes	Bacteroidia	Bacteroidales	Marinifilaceae	Butyricimonas	0	0	0	0	0	0	0	0	0	0	0	0	0	0	0	0	0	0
Bacteria	Bacteroidetes	Bacteroidia	Bacteroidales	Marinifilaceae	Odoribacter	0	0	0	0	0	0	0	0	0	0	0	0	0	0	0	0	0	0
Bacteria	Acidobacteria	Subgroup 6	metagenome	metagenome	metagenome	0.00115495	0	0	0	0	0	0	0	0.00405631	0	0.000170577	0	0	0	0	0	9.34e-05	0.000247905
Bacteria	Proteobacteria	Deltaproteobacteria	SAR324 clade(Marine group B)	metagenome	metagenome	0.000468223	0	0	0	0	0	0	0	0	0	0	0	0	0	0	0	0	0
Bacteria	Patescibacteria	Saccharimonadia	Saccharimonadales	metagenome	metagenome	0	0	0	0	0	0	0	0	0.00190885	0	0	0	0	0	0	0	0	0
Bacteria	Patescibacteria	Gracilibacteria	Absconditabacteriales (SR1)	metagenome	metagenome	0	0	0	0	0.000729775	0	0	0	0	0	0	0	0	0	0	0	0	0
Bacteria	Patescibacteria	Gracilibacteria	Candidatus Peregrinibacteria	metagenome	metagenome	0	0	0	0	0	0	0	0	0	0	0	0	0	0	0	0	4.67e-05	0
Bacteria	Chloroflexi	Anaerolineae	RBG-13-54-9	metagenome	metagenome	0.00124859	0	0	0	0	0	0	0	0	0	0	0	0	0	0	0	0	0
Bacteria	Dependentiae	Babeliae	Babeliales	metagenome	metagenome	0.0696404	0	0	0	0	0	0.273566	0	0	0	0	0	0.00265439	0	0	0	0	0
Bacteria	Planctomycetes	vadinHA49	metagenome	metagenome	metagenome	0	0	0	0	0	0	0	0	0	0	0	0	0.00110333	0	0	0	0	0
Bacteria	FCPU426	metagenome	metagenome	metagenome	metagenome	0	0	0	0	0	0	0	0	0	0	0	0	0	0	0	3.98e-05	0	0
Bacteria	Proteobacteria	Gammaproteobacteria	uncultured	metagenome	metagenome	0.000156074	0	0	0	0	0	0	0	0	0	0	0	0	0	0	0	0	0
Bacteria	Proteobacteria	Gammaproteobacteria	R7C24	metagenome	metagenome	0	0	0	0	0	0	0.000199853	0	0	0	0	0	0	0	0	0	0	0
Bacteria	Actinobacteria	Actinobacteria	PeM15	metagenome	metagenome	0	0	0	0	0	0	0	0	0	0	0.000157456	0	0	0	0	0.000384952	0.000731495	0.000347067
Bacteria	Cyanobacteria	Oxyphotobacteria	Chloroplast	metagenome	metagenome	0.00184168	0	0.0015473	0	0.015221	0	0	0	0.00334049	0	5.25e-05	0	0	0	0	0.00094247	0.00233456	0.00203282
Archaea	Euryarchaeota	Methanobacteria	Methanobacteriales	Methanobacteriaceae	Methanosphaera	0	0	0	0	0	0	0	0	0	0	0	0	0	0	0	0	0	0
Archaea	Euryarchaeota	Methanobacteria	Methanobacteriales	Methanobacteriaceae	Methanobrevibacter	0	0	0	0	0	0	0	0	0	0	0	0	0	0	0	0	0	0
Archaea	Euryarchaeota	Thermoplasmata	Methanomassiliicoccales	Methanomassiliicoccaceae	uncultured	0	0	0	0	0	0	0.00014989	0	0	0	0	0	0	0	0	0	0	0
Bacteria	Verrucomicrobia	Verrucomicrobiae	Methylacidiphilales	Methylacidiphilaceae	uncultured	0.00296541	0	0.00304214	0	0.00246733	0	0.00218173	7.45e-05	0.00071582	0	0	0	0.00409351	0	0	0.00464598	0.0044201	0.00223115
Bacteria	Proteobacteria	Gammaproteobacteria	Methylococcales	Methylococcaceae	Methylococcus	0.00309027	0	0	0	0	0	0	0	0	0	0	0	0	0	0	0	0	0
Bacteria	Proteobacteria	Gammaproteobacteria	Methylococcales	Methylococcaceae	Candidatus Methylospira	0	0	0	0	0	0	0	0	0.00167025	0	0.000446124	0	0	0	0	0	0	0
Bacteria	Proteobacteria	Gammaproteobacteria	Methylococcales	Methylococcaceae	Methylocaldum	0	0	0	0	0	0	0	0	0	0	3.94e-05	0	0	0	0	0	0	0
Bacteria	Proteobacteria	Gammaproteobacteria	Methylococcales	Methylococcaceae	uncultured	0	0	0.000131127	0	0	0	0	0	0.00167025	0	0	0	0	0	0	0.000185839	0	0
Bacteria	Rokubacteria	NC10	Methylomirabilales	Methylomirabilaceae	Sh765B-TzT-35	0	0	0	0	0.000104254	0	0	0	0	0	0.000341154	0	0	0	0	0	0	0
Bacteria	Proteobacteria	Gammaproteobacteria	Methylococcales	Methylomonaceae	Methylovulum	0	0	0	0	0.000556019	0	0	0	0	0	0	0	0	0	0	0	0	0
Bacteria	Proteobacteria	Gammaproteobacteria	Methylococcales	Methylomonaceae	Methyloglobulus	0.000437008	0	0	0	0	0	0	0	0	0	0.000131213	0	0	0	0	0	0	0
Bacteria	Proteobacteria	Gammaproteobacteria	Methylococcales	Methylomonaceae	Methylomonas	0	0	0	0	0	0	0.000799414	0	0	0	0.00040676	0	0	0	0	0	0	0
Bacteria	Proteobacteria	Gammaproteobacteria	Methylococcales	Methylomonaceae	Crenothrix	0.000249719	0	0	0	0.000173756	0	0	0	0	0	0.000629822	0	0	0	0	0.000358404	0	0
Bacteria	Proteobacteria	Gammaproteobacteria	Methylococcales	Methylomonaceae	pLW-20	0	0	0	0	0	0	0	0	0	0	0	0	0	0	0	0.000185839	0.000311274	0
Bacteria	Proteobacteria	Gammaproteobacteria	Betaproteobacteriales	Methylophilaceae	Candidatus Methylopumilus	0	0	0.00304214	0	0.00132055	0	0.0043135	0	0.00620377	0	0	0	0.00754741	0	0	0.0182255	0.0228787	0.0153205
Bacteria	Proteobacteria	Gammaproteobacteria	Betaproteobacteriales	Methylophilaceae	Methylotenera	0	0	0.000367155	0	0	0	0	0	0	0	0	0	0.000127922	0	0	0.000172565	0	0
Bacteria	Proteobacteria	Gammaproteobacteria	Betaproteobacteriales	Methylophilaceae	uncultured	0.000468223	0	0.000209803	0	0.000278009	0	0.000133236	0	0	0	0	0	0.000751543	0	0	0.000491146	0.00042022	0
Bacteria	Proteobacteria	Gammaproteobacteria	Betaproteobacteriales	Methylophilaceae	Methylobacillus	0	0	0	0	0.000521268	0	0.00029978	0	0	0	0	0	0	0	0	0	0	0
Bacteria	Proteobacteria	Gammaproteobacteria	Betaproteobacteriales	Methylophilaceae	MM2	0	0	0.000891663	0	0.00111204	0	0.000732796	0	0	0	0	0	0	0	0	0	0	0
Bacteria	Proteobacteria	Alphaproteobacteria	Micavibrionales	Micavibrionaceae	uncultured	0.000437008	0	0	0	0	0	0	0	0	0	0	0	0	0	0	0	0	0
Bacteria	Actinobacteria	Actinobacteria	Micrococcales	Microbacteriaceae	Leucobacter	0	0	0	0	0.000451765	0	0	0	0	0	0.000249305	0	0	0	0	0	0	0
Bacteria	Actinobacteria	Actinobacteria	Micrococcales	Microbacteriaceae	Rhodoluna	0	0	0	0	0	0	0.00029978	0	0	8.57e-05	0	0	0.000543669	0	0	0.00189821	0.00250576	0.00540433
Bacteria	Actinobacteria	Actinobacteria	Micrococcales	Microbacteriaceae	Candidatus Planktoluna	0.000936446	0	0.00618919	0	0.0044134	0	0.00496303	6.62e-05	0	0	0	0	0.00567655	0	0	0.0158229	0.0223495	0.0328226
Bacteria	Actinobacteria	Actinobacteria	Micrococcales	Microbacteriaceae	Amnibacterium	0	0	0	0	0.00086878	0	0.00103258	0	0	0	0.000341154	0	0	0	0	0	0	0
Bacteria	Actinobacteria	Actinobacteria	Micrococcales	Microbacteriaceae	Aurantimicrobium	0.000593083	0	0	0	0	0	0	0	0	0	0	0	0	0	0	0.0011814	0.00177426	0.00128911
Bacteria	Actinobacteria	Actinobacteria	Micrococcales	Microbacteriaceae	Microbacterium	0.0016856	0	0.00157352	0	0.000312761	0	0.00126574	0	0	0	0.00316223	0	0.000175893	0	0	0	0	0
Bacteria	Actinobacteria	Actinobacteria	Micrococcales	Microbacteriaceae	Parafrigoribacterium	0	0	0.00034093	0	0.000451765	0	0	0	0	0	0.000485488	0	0	0	0	0	0	0
Bacteria	Actinobacteria	Actinobacteria	Micrococcales	Micrococcaceae	Micrococcus	0.00365214	0	0.00149485	0	0.00114679	0	0	0	0	0	0	0	0.0013112	0	0	0	0	0
Bacteria	Actinobacteria	Actinobacteria	Micrococcales	Micrococcaceae	Pseudarthrobacter	0	0	0	0	0	0	0	0	0	0	0.00684931	0.000115045	0	0	0	0	0	0
Bacteria	Actinobacteria	Actinobacteria	Micrococcales	Micrococcaceae	Glutamicibacter	0	0	0	0	0	0	0	0	0	0	0.00278171	0	0	0	0	0	0	0
Bacteria	Actinobacteria	Actinobacteria	Micrococcales	Micrococcaceae	Paenarthrobacter	0	0	0	0	0	0	0.00164879	0	0	0	0.000603579	0	0	0	0	0	0	0
Bacteria	Actinobacteria	Actinobacteria	Micrococcales	Micrococcaceae	Rothia	0.000561868	0	0	0	0	0	0.000249817	0	0	0	0	0	0	0	0	0	0	0
Bacteria	Actinobacteria	Actinobacteria	Micrococcales	Micrococcaceae	Kocuria	0.000780372	0	0.00107524	0	0.00159855	0	0	0	0	0	0	0	0	0	0	0	0	0
Bacteria	Proteobacteria	Alphaproteobacteria	Micropepsales	Micropepsaceae	uncultured	0.00140467	0	0.000314705	0	0.00205032	0	0	0	0	0	0	0	0.000367776	0	0	0	0	0
Bacteria	Bacteroidetes	Bacteroidia	Cytophagales	Microscillaceae	OLB12	0	0	0	0	0	0	0	0	0.0195657	0	0	0	0	0	0	0	0	0.000991621
Bacteria	Bacteroidetes	Bacteroidia	Cytophagales	Microscillaceae	uncultured	0.0023099	0	0	0	0	0	0.000416361	0	0.035791	0	0.000498609	0	0	0	0	0.000212388	0.00042022	0
Bacteria	Actinobacteria	Acidimicrobiia	Microtrichales	Microtrichaceae	uncultured	0.000655513	0	0	0	0.000312761	0	0	0	0	0	0	0	0	0	0	0	6.23e-05	0
Bacteria	Proteobacteria	Deltaproteobacteria	Myxococcales	MidBa8	uncultured bacterium	0	0	0	0	0.000312761	0	0	0	0	0	0	0	0	0	0	0	0	0
Bacteria	Proteobacteria	Alphaproteobacteria	Rickettsiales	Midichloriaceae	MD3-55	0	0	0.000131127	0	0	0	0	0	0	0	0	0	0	0	0	0	0	0
Bacteria	Proteobacteria	Alphaproteobacteria	Rickettsiales	Mitochondria	unidentified proteobacterium	0	0	0.00180955	0	0.000451765	0	0.000582906	0	0	0	0	0	0	0	0	0	0	0
Bacteria	Proteobacteria	Alphaproteobacteria	Rickettsiales	Mitochondria	metagenome	0	0	0	0	0.000556019	0	0.000266471	0	0.000477213	0	7.87e-05	0	0.000399757	0	0	0	0.000217892	0
Bacteria	Proteobacteria	Alphaproteobacteria	Rickettsiales	Mitochondria	Spirogyra sp. CLP-2000	0.000624298	0	0	0	0	0	0	0	0	0	0	0	0	0	0	0	0	0
Bacteria	Proteobacteria	Alphaproteobacteria	Rickettsiales	Mitochondria	Triticum aestivum (bread wheat)	0.00533774	0	0	0	0.000938282	0	0	0	0	0	0	0	0.000527679	0	0	0	0	0
Bacteria	Proteobacteria	Alphaproteobacteria	Rickettsiales	Mitochondria	Pythium insidiosum	0	0	0	0	0.000764526	0	0.000566251	0	0	0	0	0	0	0	0	0	0	0
Bacteria	Proteobacteria	Alphaproteobacteria	Rickettsiales	Mitochondria	Berkeleya fennica	0.000593083	0	0	0	0	0	0	0	0	0	0	0	0	0	0	0	0	0
Bacteria	Proteobacteria	Alphaproteobacteria	Rickettsiales	Mitochondria	Zasmidium cellare	0	0	0	0	0	0	0.000249817	0	0	0	0	0	0	0	0	0	0	0
Bacteria	Proteobacteria	Alphaproteobacteria	Rickettsiales	Mitochondria	Annulohypoxylon stygium	0	0	0.000209803	0	0	0	0	0	0	0	0	0	0	0	0	0	0	0
Bacteria	Proteobacteria	Alphaproteobacteria	Rickettsiales	Mitochondria	Aspergillus westerdijkiae	0	0	0.000157352	0	0	0	0	0	0	0	0	0	0	0	0	0	0	0
Bacteria	Proteobacteria	Alphaproteobacteria	Rickettsiales	Mitochondria	Aspergillus nomius	0	0	0.000393381	0	0	0	0	0	0	0	0	0	0	0	0	0	0	0
Bacteria	Proteobacteria	Deltaproteobacteria	Myxococcales	mle1-27	uncultured bacterium	0	0	0	0	0	0	0	0	0	0	0.000262426	0	0	0	0	0	0	0
Bacteria	Proteobacteria	Gammaproteobacteria	Pseudomonadales	Moraxellaceae	Enhydrobacter	0.000842802	0	0	0	0.000799277	0	0	0	0	0	0	0	0	0	0	0	0	0
Bacteria	Proteobacteria	Gammaproteobacteria	Pseudomonadales	Moraxellaceae	Psychrobacter	0	0	0.000157352	0	0	0	0	0	0	0	0	0	0	0	0	0	0	0
Bacteria	Proteobacteria	Gammaproteobacteria	Pseudomonadales	Moraxellaceae	Alkanindiges	0.000624298	0	0	0	0	0	0.000816068	0	0	0	0	0	0.00171096	0	0	0	0.000155637	0
Bacteria	Proteobacteria	Gammaproteobacteria	Pseudomonadales	Moraxellaceae	Cavicella	0	0	0	0	0	0	0	0	0	0	0	0	0.000671592	0	0	0	0	0
Bacteria	Proteobacteria	Gammaproteobacteria	Pseudomonadales	Moraxellaceae	[Agitococcus] lubricus group	0	0	0	0	0	0	0	0	0	0	0.000577337	0	0	0	0	0	0	0
Bacteria	Proteobacteria	Gammaproteobacteria	Pseudomonadales	Moraxellaceae	Acinetobacter	0.0105506	0	0.0182004	0	0.00945232	0.000171974	0.019952	0	0.00334049	6.67e-05	0.0289456	0.000115045	0.0163421	0	0	7.96e-05	0	0
Bacteria	Bacteroidetes	Bacteroidia	Bacteroidales	Muribaculaceae	uncultured Porphyromonadaceae bacterium	0	0	0	0	0	0	0	0	0	0	0	0	0	0	0	0	0	0
Bacteria	Bacteroidetes	Bacteroidia	Bacteroidales	Muribaculaceae	uncultured organism	0	0	0	0	0	0	0	0	0	0	0	0	0	0	0	0	0	0
Bacteria	Bacteroidetes	Bacteroidia	Bacteroidales	Muribaculaceae	CAG-873	0	0	0	0	0	0	0	0	0	0	0	0	0	0	0	0	0	0
Bacteria	Bacteroidetes	Bacteroidia	Bacteroidales	Muribaculaceae	uncultured bacterium	0.00352728	0	0	0	0	0	0	0	0	0	0	0	0	0	0	0	0	0
Bacteria	Bacteroidetes	Bacteroidia	Bacteroidales	Muribaculaceae	metagenome	0	0	0	0	0	0	0	0	0	0	0	0	0	0	0	0	0	0
Bacteria	Cyanobacteria	Oxyphotobacteria	Chloroplast	Mychonastes homosphaera	Mychonastes homosphaera	0	0	0	0	0	0	0	0	0	0	0	0	0	0	0	7.96e-05	0	0
Bacteria	Actinobacteria	Actinobacteria	Corynebacteriales	Mycobacteriaceae	Mycobacterium	0.000749157	0	0.000760536	0	0.00364887	0	0.00136567	0	0.00334049	0	0.000275547	0	0.00342192	0	0	0.00084955	0.00121397	0.0018345
Bacteria	Tenericutes	Mollicutes	Mycoplasmatales	Mycoplasmataceae	Candidatus Bacilloplasma	0	0	0	0	0	0	0	0	0	0	0	0	0	0	0	0	0	0
Bacteria	Tenericutes	Mollicutes	Mycoplasmatales	Mycoplasmataceae	Mycoplasma	0	0.00152495	0	0	0	0.000171974	0	0	0	3.81e-05	0	0	0	0	0	0	0	0
Bacteria	Tenericutes	Mollicutes	Mycoplasmatales	Mycoplasmataceae	Ureaplasma	0	0	0	0	0	0	0	0	0	0	0	0	0	0	0	0	0	0
Bacteria	Proteobacteria	Gammaproteobacteria	Betaproteobacteriales	Neisseriaceae	Neisseria	0.00374579	0	0.000209803	0	0.00059077	0	0.000849377	0	0	0	0	0	0.00179091	0	0	0	0	0
Bacteria	Proteobacteria	Gammaproteobacteria	Betaproteobacteriales	Neisseriaceae	uncultured	0	0	0.000236028	0	0.000139005	0	0	0	0	0	0	0	0	0	0	0	6.23e-05	0
Bacteria	Proteobacteria	Gammaproteobacteria	Betaproteobacteriales	Nitrosomonadaceae	DSSD61	0	0	0	0	0	0	0	0	0.00548795	0	0	0	0	0	0	0	0	0
Bacteria	Proteobacteria	Gammaproteobacteria	Betaproteobacteriales	Nitrosomonadaceae	mle1-7	0.000280934	0	0	0	0	0	0	0	0	0	0.000183698	0	0	0	0	0	0	0
Bacteria	Proteobacteria	Gammaproteobacteria	Betaproteobacteriales	Nitrosomonadaceae	uncultured	0	0	0	0	0.00104254	0	0	0	0	0	0	0	0	0	0	0	0	0
Bacteria	Proteobacteria	Gammaproteobacteria	Betaproteobacteriales	Nitrosomonadaceae	Ellin6067	0.0220065	0	0	0	0.00184181	0	0	0	0.0307802	0	0.00615389	0.000106827	0	0	0	0	0.000155637	0
Bacteria	Proteobacteria	Gammaproteobacteria	Betaproteobacteriales	Nitrosomonadaceae	GOUTA6	0.00639905	0	0	0	0	0	0.000333089	0	0.00691959	0	0.000249305	0	0	0	0	0	0	0
Bacteria	Proteobacteria	Gammaproteobacteria	Betaproteobacteriales	Nitrosomonadaceae	IS-44	0.0134848	0	0	0	0	0	0	0	0.0114531	0	0.00174513	0	0	0	0	0	0	0
Bacteria	Proteobacteria	Gammaproteobacteria	Betaproteobacteriales	Nitrosomonadaceae	MND1	0.000405793	0	0	0	0	0	0	0	0.00214746	0	0.000236183	0	0	0	0	0	0.000140073	0
Bacteria	Nitrospirae	Nitrospira	Nitrospirales	Nitrospiraceae	Nitrospira	0.00177925	0	0	0	0	0	0	0	0.00262467	0	0.000380518	0	0	0	0	0	0	0
Bacteria	Actinobacteria	Actinobacteria	Corynebacteriales	Nocardiaceae	Rhodococcus	0	0	0	0	0	0	0	0	0	0	0	0	0	0	0	0	0.00152524	0
Bacteria	Actinobacteria	Actinobacteria	Propionibacteriales	Nocardioidaceae	Nocardioides	0	0	0	0	0	0	0	0	0	0	0	0	0.000783524	0	0	0	0	0
Bacteria	Actinobacteria	Actinobacteria	Propionibacteriales	Nocardioidaceae	Aeromicrobium	0	0	0	0	0.000625521	0	0	0	0	0	0	0	0	0	0	0	0	0
Bacteria	Actinobacteria	Actinobacteria	Propionibacteriales	Nocardioidaceae	Marmoricola	0	0	0	0	0	0	0.000199853	0	0	0	0	0	0	0	0	0	0	0
Bacteria	Actinobacteria	Actinobacteria	Streptosporangiales	Nocardiopsaceae	Nocardiopsis	0.000374579	0	0	0	0	0	0	0	0	0	0	0	0	0	0	0	0	0
Bacteria	Cyanobacteria	Oxyphotobacteria	Nostocales	Nostocaceae	Nostoc PCC-73102	0.000343364	0	0	0	0	0	0	0	0.00286328	0	0	0	0	0	0	0	0	0
Bacteria	Cyanobacteria	Oxyphotobacteria	Nostocales	Nostocaceae	Aphanizomenon NIES81	0	0	0	0	0	0	0	0	0	0	7.87e-05	0	0	0	0	0	0	0
Bacteria	Cyanobacteria	Oxyphotobacteria	Nostocales	Nostocaceae	Scytonema UTEX 2349	0	0	0	0	0	0	0	0	0	0	0.00127276	0	0	0	0	0	0	0
Bacteria	Bacteroidetes	Bacteroidia	Sphingobacteriales	NS11-12 marine group	uncultured bacterium	0.00159196	0	0	0	0	0	0	0	0	0	0.000787278	0	0.00113531	0	0	0.0055088	0.00370417	0.00277654
Bacteria	Bacteroidetes	Bacteroidia	Sphingobacteriales	NS11-12 marine group	metagenome	0	0	0	0	0	0	8.33e-05	0	0	0	0	0	0.000143913	0	0	0.000703534	0.000684804	0.0010412
Bacteria	Bacteroidetes	Bacteroidia	Flavobacteriales	NS9 marine group	uncultured Bacteroidetes bacterium	0	0	0.00034093	0	0.000312761	0	0.000183199	0	0	0	0.000118092	0	0.00199878	0	0	0.00828311	0.00838884	0.00897417
Bacteria	Bacteroidetes	Bacteroidia	Flavobacteriales	NS9 marine group	metagenome	0.00106131	0	0	0	0	0	0	0	0	0	6.56e-05	0	0	0	0	0	0	0
Bacteria	Proteobacteria	Deltaproteobacteria	Oligoflexales	Oligoflexaceae	Silvanigrella	0.00443251	0	0.0516378	0	0.00955657	0	0.0113916	1.66e-05	0.00214746	0	0.000380518	2.47e-05	0.00316607	0	0	0.000185839	0.000326838	9.92e-05
Bacteria	Proteobacteria	Deltaproteobacteria	Oligoflexales	Oligoflexaceae	uncultured	0.000280934	0	0.000970339	0	0	0	0	0	0	0	2.62e-05	0	0	0	0	0.000185839	0.000108946	0
Bacteria	Lentisphaerae	Oligosphaeria	Oligosphaerales	Oligosphaeraceae	Z20	0	0	0	0	0	0	0	0	0	0	0	0	0	0	0	0	0	0
Bacteria	Omnitrophicaeota	Omnitrophia	Omnitrophales	Omnitrophaceae	Candidatus Omnitrophus	0	0	0.000236028	0	0	0	0	0	0	0	0	0	0	0	0	0.000238936	0	0
Bacteria	Verrucomicrobia	Verrucomicrobiae	Opitutales	Opitutaceae	Lacunisphaera	0.000998876	0	0	0	0.00086878	0	0	0	0.00310188	3.81e-05	0.00040676	0	0	0	0	0	0	0
Bacteria	Verrucomicrobia	Verrucomicrobiae	Opitutales	Opitutaceae	Opitutus	0.000686727	0	0.00068186	0	0.000521268	0	0.00208181	0	0.0038177	0	0	0	4.8e-05	0	0	0.00132742	0.00115171	0.00094204
Bacteria	Bacteroidetes	Bacteroidia	Bacteroidales	p-251-o5	uncultured bacterium	0	0	0.000288479	0	0	0	0	0	0	0	0	0	0	0	0	0	0	0
Bacteria	Proteobacteria	Deltaproteobacteria	Myxococcales	P3OB-42	metagenome	0	0	0	0	0	0	0	0	0	0	0	0	0	0	0	0.000212388	0.000186765	0
Bacteria	Proteobacteria	Deltaproteobacteria	Myxococcales	P3OB-42	uncultured Stigmatella sp.	0.00131102	0	0	0	0	0	0	0	0	0	0.000118092	0	0	0	0	0	0	0
Bacteria	Proteobacteria	Deltaproteobacteria	Myxococcales	P3OB-42	uncultured delta proteobacterium	0	0	0.000131127	0	0	0	0	0	0	0	0	0	0	0	0	0	0	0
Bacteria	Proteobacteria	Deltaproteobacteria	Myxococcales	P3OB-42	uncultured bacterium	0.000312149	0	0	0	0	0	0	0	0.00214746	0	0	0	0	0	0	0	0	0.000198324
Bacteria	Firmicutes	Bacilli	Bacillales	Paenibacillaceae	Brevibacillus	0	0	0	0	0	0	0	0	0	0	0.00030179	0	0	0	0	0	0	0
Bacteria	Firmicutes	Bacilli	Bacillales	Paenibacillaceae	Paenibacillus	0.000187289	0	0	0	0	0	0	0	0	0	0.000564216	0	0.000511689	0	0	0	0	0
Bacteria	Firmicutes	Bacilli	Bacillales	Paenibacillaceae	Cohnella	0	0	0	0	0	0	0	0	0	0	0.000419881	0	0	0	0	0	0	0
Bacteria	Bacteroidetes	Bacteroidia	Bacteroidales	Paludibacteraceae	uncultured	0	0	0	0	0.00121629	0	0	0	0	0	0	0	0	0	0	0	0	0
Bacteria	Proteobacteria	Alphaproteobacteria	Paracaedibacterales	Paracaedibacteraceae	Candidatus Captivus	0.00012486	0	0	0	0	0	0	0	0	0	5.25e-05	0	0	0	0	0	0.000108946	0
Bacteria	Proteobacteria	Alphaproteobacteria	Paracaedibacterales	Paracaedibacteraceae	Candidatus Paracaedibacter	0.00212261	0	0	0	0	0	0	0	0	0	0	0	0	0	0	0	0	0
Bacteria	Proteobacteria	Alphaproteobacteria	Paracaedibacterales	Paracaedibacteraceae	Candidatus Finniella	0	0	0.000209803	0	0	0	0	0	0	0	0	0	0	0	0	0	0	0
Bacteria	Chlamydiae	Chlamydiae	Chlamydiales	Parachlamydiaceae	Neochlamydia	0	0	0.000419606	0	0	0	0	0	0	0	0	0	0	0	0	0.000172565	0	0
Bacteria	Proteobacteria	Gammaproteobacteria	Pasteurellales	Pasteurellaceae	Aggregatibacter	0	0	0	0	0.000417014	0	0	0	0	0	0	0	0	0	0	0	0	0
Bacteria	Proteobacteria	Gammaproteobacteria	Pasteurellales	Pasteurellaceae	Haemophilus	0.00140467	0	0	0	0	0	0.000199853	0	0	0	0	0	0.000351786	0	0	0	0	0
Bacteria	Proteobacteria	Gammaproteobacteria	Pasteurellales	Pasteurellaceae	Actinobacillus	0	0	0	0	0	0	0	0	0	0	0	0	0.0029582	0	0	0	0	0
Bacteria	Cloacimonetes	Cloacimonadia	Cloacimonadales	PBS-18	uncultured bacterium	0	0	0	0	0	0	0	0	0.00262467	0	0	0	0	0	0	0	0	0
Bacteria	Verrucomicrobia	Verrucomicrobiae	Pedosphaerales	Pedosphaeraceae	ADurb.Bin063-1	0.00206018	0	0	0	0.00229358	0	0.000582906	0	0.00811262	0	0.000879127	0	0	0	0	0	0	0
Bacteria	Verrucomicrobia	Verrucomicrobiae	Pedosphaerales	Pedosphaeraceae	uncultured Verrucomicrobia bacterium	0.000156074	0	0	0	0	0	0.000216508	0	0	0	0	0	0	0	0	0.00792471	0.00775073	0
Bacteria	Verrucomicrobia	Verrucomicrobiae	Pedosphaerales	Pedosphaeraceae	metagenome	0	0	7.87e-05	0	0	0	0	0	0	0	0	0	0	0	0	0.000185839	0.000249019	0
Bacteria	Verrucomicrobia	Verrucomicrobiae	Pedosphaerales	Pedosphaeraceae	uncultured bacterium	0.00262205	0	0	0	0.000973033	0	0	0	0.0035791	0	0.000931612	0	0.000911446	0	0	0	0	0
Bacteria	Firmicutes	Clostridia	Clostridiales	Peptococcaceae	uncultured	0	0	0	0	0	0	0	0	0	0	0	0	0	0	0	0	0	0
Bacteria	Firmicutes	Clostridia	Clostridiales	Peptococcaceae	Peptococcus	0	0	0	0	0	0	0	0	0	0	0	0	0	0	0	0	0	0
Bacteria	Firmicutes	Clostridia	Clostridiales	Peptococcaceae	Desulfosporosinus	0	0	0	0	0	0	0	0	0	0	0	0	0	0	0	0	0	0.000297486
Bacteria	Firmicutes	Clostridia	Clostridiales	Peptostreptococcaceae	Criibacterium bergeronii	0	0	0	0	0	0	0	0	0	0	0	0	0	0	0	0	0	0
Bacteria	Firmicutes	Clostridia	Clostridiales	Peptostreptococcaceae	[Eubacterium] yurii group	0	0	0	0	0	0	0.000216508	0	0	0	0	0	0	0	0	0	0	0
Bacteria	Firmicutes	Clostridia	Clostridiales	Peptostreptococcaceae	Clostridioides	0	0	0	0	0	0	0	0	0	0	0	0	0	0	0	0	0	0
Bacteria	Firmicutes	Clostridia	Clostridiales	Peptostreptococcaceae	Peptoclostridium	0	0	0	0	0	0	0	0	0	0	0	0	0	0	0	0	0	0
Bacteria	Firmicutes	Clostridia	Clostridiales	Peptostreptococcaceae	Peptostreptococcus	0	0	0	0	0	0	0	0	0	0	0	0	0	0	0	0	0	0
Bacteria	Firmicutes	Clostridia	Clostridiales	Peptostreptococcaceae	Acetoanaerobium	0	0	0	0	0	0	0	0	0	0	0	0	0.00107135	0	0	0	0	0
Bacteria	Firmicutes	Clostridia	Clostridiales	Peptostreptococcaceae	Terrisporobacter	0	0.00478117	0	0	0	0	0	0	0	0	0	0	0	0	0	0	0	0
Bacteria	Firmicutes	Clostridia	Clostridiales	Peptostreptococcaceae	Romboutsia	0	0	0	0	0	0	0	0	0	0	0	0	0	0	0.00112462	0	0	0
Bacteria	Firmicutes	Clostridia	Clostridiales	Peptostreptococcaceae	Paraclostridium	0.00368336	0.000152495	0.000472057	0.0521639	0.00152905	0.00290793	0.000216508	0	0	0	0	3.29e-05	0.000463718	0	0.124515	0.000185839	0	0
Bacteria	Firmicutes	Clostridia	Clostridiales	Peptostreptococcaceae	Intestinibacter	0	0	0	0	0	0	0	0	0	0	0	0	0.000143913	0	0	0	0	0
Bacteria	Firmicutes	Clostridia	Clostridiales	Peptostreptococcaceae	Paeniclostridium	0	0	0	0	0	0	0	0	0	0	0	0	0	0	0	0	0	0
Bacteria	Proteobacteria	Deltaproteobacteria	Myxococcales	Phaselicystidaceae	Phaselicystis	0.000156074	0	0	0	0	0	0	0	0.00262467	0	0	0	0	0	0	0	0	0
Bacteria	Planctomycetes	Phycisphaerae	Phycisphaerales	Phycisphaeraceae	CL500-3	0.00252841	0	0.00123259	0	0.00107729	0	0	0	0.000954426	0	0	0	0	0	0	0.00126105	0.00166532	0.00411523
Bacteria	Planctomycetes	Phycisphaerae	Phycisphaerales	Phycisphaeraceae	SM1A02	0.00127981	0	0	0	0	0	0.00089934	0	0	0	0.00030179	0	0	0	0	0.000159291	0.000217892	0.00049581
Bacteria	Planctomycetes	Phycisphaerae	Phycisphaerales	Phycisphaeraceae	uncultured	0	0	0	0	0	0	9.99e-05	0	0	0	0	0	0	0	0	0.000119468	0.00012451	0
Bacteria	Planctomycetes	Planctomycetacia	Pirellulales	Pirellulaceae	Pir4 lineage	0	0	0	0	0	0	0	0	0	0	6.56e-05	0	0	0	0	0	0	0
Bacteria	Planctomycetes	Planctomycetacia	Pirellulales	Pirellulaceae	Candidatus Anammoximicrobium	0	0	0	0	0	0	0	0	0.00167025	0	0	0	0	0	0	0	0	0
Bacteria	Planctomycetes	Planctomycetacia	Pirellulales	Pirellulaceae	Pirellula	0.00140467	0	0	0	0	0	5e-05	0	0	0	0.000328032	0	0	0	0	0.000265484	0.000280147	0
Bacteria	Planctomycetes	Planctomycetacia	Pirellulales	Pirellulaceae	Rhodopirellula	0.000312149	0	0	0	0	0	0	0	0	0	0	0	0	0	0	0	0	0
Bacteria	Planctomycetes	Planctomycetacia	Pirellulales	Pirellulaceae	uncultured	0.00131102	0	0.00427474	0	0.000834028	0	0.00443009	9.94e-05	0.00286328	0.000114304	0.000249305	0	0.00642809	0	0	0.00615924	0.00706593	0.00713967
Bacteria	Firmicutes	Bacilli	Bacillales	Planococcaceae	Solibacillus	0	0	0	0	0.000451765	0	0	0	0	0	0.00423818	0	0	0	0	0	0	0
Bacteria	Firmicutes	Bacilli	Bacillales	Planococcaceae	Lysinibacillus	0	0	0	0	0	0	0	0	0	0.0019908	0.000669186	0.000262959	0	0	0	0	0	0
Bacteria	Firmicutes	Bacilli	Bacillales	Planococcaceae	Psychrobacillus	0	0	0	0	0	0	0	0	0	0	0.000774156	0	0	0	0	0	0	0
Bacteria	Cyanobacteria	Oxyphotobacteria	Chloroplast	Planoglabratella opercularis	Planoglabratella opercularis	0.0110189	0	0	0	0	0	0	0	0.0071582	0	0.000629822	0	0	0	0	0	0	0
Bacteria	Proteobacteria	Deltaproteobacteria	Myxococcales	Polyangiaceae	uncultured	0.00349607	0	0	0	0	0	0.000716141	0	0	0	0.000183698	0	0	0	0	0	0	0
Bacteria	Proteobacteria	Deltaproteobacteria	Myxococcales	Polyangiaceae	Pajaroellobacter	0.00134224	0	0.000236028	0	0.00111204	0	0.000433016	0	0	0	0.000498609	0	0	0	0	0.000331855	0	0
Bacteria	Bacteroidetes	Bacteroidia	Bacteroidales	Porphyromonadaceae	Porphyromonas	0.000874017	0	0	0	0.000903531	0	0.000682833	0	0	0	0	0	0	0	0	0	0	0
Bacteria	Proteobacteria	Gammaproteobacteria	Cellvibrionales	Porticoccaceae	Porticoccus	0	0	0	0	0	0	0.000266471	0	0	0	0	0	0	0	0	0	0	9.92e-05
Bacteria	Bacteroidetes	Bacteroidia	Bacteroidales	Prevotellaceae	Prevotellaceae Ga6A1 group	0	0	0	0	0	0	0	0	0	0	0	0	0	0	0	0	0	0
Bacteria	Bacteroidetes	Bacteroidia	Bacteroidales	Prevotellaceae	Prevotellaceae UCG-003	0	0	0	0	0	0	0	0	0	0	0	0	0	0	0	0	0	0
Bacteria	Bacteroidetes	Bacteroidia	Bacteroidales	Prevotellaceae	Paraprevotella	0.000530653	0	0	0	0	0	0	0	0	0	0	0	0	0	0	0	0	0
Bacteria	Bacteroidetes	Bacteroidia	Bacteroidales	Prevotellaceae	Alloprevotella	0.000343364	0	0.000498282	0	0.00125104	0	0.00029978	0	0	0	0	0	0	0	0	0	0	0
Bacteria	Bacteroidetes	Bacteroidia	Bacteroidales	Prevotellaceae	uncultured	0	0	0	0	0	0	0	0	0	0	0	0	0	0	0	0	0	0
Bacteria	Bacteroidetes	Bacteroidia	Bacteroidales	Prevotellaceae	Prevotellaceae NK3B31 group	0	0	0	0	0	0	0	0	0	0	0	0	0	0	0	0	0	0
Bacteria	Bacteroidetes	Bacteroidia	Bacteroidales	Prevotellaceae	Prevotella 2	0.00121738	0	0	0	0	0	0	0	0.00071582	0	0	0	0	0	0	0	0	0
Bacteria	Bacteroidetes	Bacteroidia	Bacteroidales	Prevotellaceae	Prevotella 6	0	0	0.000314705	0	0	0	0	0	0	0	0	0	0	0	0	0	0	0
Bacteria	Bacteroidetes	Bacteroidia	Bacteroidales	Prevotellaceae	Prevotella 7	0	0	0	0	0	0	0	0	0	0	0	0	0	0	0	0	0	0
Bacteria	Bacteroidetes	Bacteroidia	Bacteroidales	Prevotellaceae	Prevotella 9	0.00424522	0	0	0	0.000278009	0	0.000882686	0	0.00429492	0	0	0	0.000639611	0	0	0	0	0
Bacteria	Bacteroidetes	Bacteroidia	Bacteroidales	Prevotellaceae	Prevotella	0	0	0	0	0.000173756	0	0	0	0	0	0	0	0	0	0	0	0	0
Bacteria	Bacteroidetes	Bacteroidia	Bacteroidales	Prolixibacteraceae	BSV13	0	0	0	0	0.00107729	0	0	0	0.0126461	0	0	0	0	0	0	0	0.000249019	0
Bacteria	Actinobacteria	Actinobacteria	Micrococcales	Promicromonosporaceae	Promicromonospora	0.000499438	0	0	0	0	0	0	0	0	0	0	0	0	0	0	0	0	0
Bacteria	Actinobacteria	Actinobacteria	Propionibacteriales	Propionibacteriaceae	Propioniciclava	0	0	0	0	0.000451765	0	0	0	0	0	0	0	0	0	0	0	0	0
Bacteria	Actinobacteria	Actinobacteria	Propionibacteriales	Propionibacteriaceae	Friedmanniella	0.000218504	0	0	0	0	0	0	0	0	0	0	0	0	0	0	0	0	0
Bacteria	Actinobacteria	Actinobacteria	Propionibacteriales	Propionibacteriaceae	Cutibacterium	0.00764765	0	0.00479924	0	0.00924381	0	0.00196523	0	0	0	0	0	0.0070677	0	0	0	0	0
Bacteria	Cyanobacteria	Oxyphotobacteria	Pseudanabaenales	Pseudanabaenaceae	Pseudanabaena PCC-7429	0.000343364	0	0	0	0.000521268	0	0	0	0.00787402	0	0.00133837	0	0	0	0	0	0.000140073	0.000545391
Bacteria	Cyanobacteria	Oxyphotobacteria	Pseudanabaenales	Pseudanabaenaceae	Pseudanabaena PCC-7403	0.00187289	0	0	0	0	0	0	0	0	0	0.000419881	0	0	0	0	0	0	0
Bacteria	Cyanobacteria	Oxyphotobacteria	Pseudanabaenales	Pseudanabaenaceae	Synechococcus PCC-7502	0.000530653	0	0	0	0	0	0	0	0.00477213	0	0	0	0	0	0	3.98e-05	0.000357966	0.000198324
Bacteria	Cyanobacteria	Oxyphotobacteria	Pseudanabaenales	Pseudanabaenaceae	uncultured	0.00302784	0	0.000288479	0	0	0	0	0	0.00978287	0	0.000170577	0	0	0	0	0	0.000108946	0
Bacteria	Proteobacteria	Gammaproteobacteria	Alteromonadales	Pseudoalteromonadaceae	Pseudoalteromonas	0	0	0	0	0	0	0	0	0	0	0	0	0.00055966	0	0	0	0	0
Bacteria	Proteobacteria	Gammaproteobacteria	Oceanospirillales	Pseudohongiellaceae	BIyi10	0	0	0	0	0	0	0	0	0	0	0.000170577	0	0	0	0	0	0	0
Bacteria	Proteobacteria	Gammaproteobacteria	Pseudomonadales	Pseudomonadaceae	Thiopseudomonas	0	0	0	0	0	0	0	0	0	0	0	0	0	0	0	0	0	0
Bacteria	Proteobacteria	Gammaproteobacteria	Pseudomonadales	Pseudomonadaceae	Pseudomonas	0.04779	0	0.0794891	0	0.0366277	0.000453387	0.0404037	6.62e-05	0.00286328	0.000171456	0.0600562	0.000156132	0.0721481	0	0	0.000663711	0.000171201	0
Bacteria	Actinobacteria	Actinobacteria	Pseudonocardiales	Pseudonocardiaceae	Actinomycetospora	0	0	0	0	0	0	0.000349744	0	0	0	0	0	0	0	0	0	0	0
Bacteria	Actinobacteria	Actinobacteria	Pseudonocardiales	Pseudonocardiaceae	Pseudonocardia	0	0	0	0	0	0	0	0	0	0	0.000144334	0	0	0	0	0	0	0
Bacteria	Cyanobacteria	Oxyphotobacteria	Chloroplast	Pycnococcus provasolii	Pycnococcus provasolii	0	0	0	0	0	0	0	0	0	0	0	0	0	0	0	0	0	0
Bacteria	Acidobacteria	Blastocatellia (Subgroup 4)	Pyrinomonadales	Pyrinomonadaceae	RB41	0	0	0	0	0.000173756	0	0	0	0	0	0	0	0	0	0	0	0	0
Bacteria	Proteobacteria	Alphaproteobacteria	Reyranellales	Reyranellaceae	Reyranella	0	0	0	0	0	0	0	0	0.00429492	0	0.000209941	0	0	0	0	0	9.34e-05	0
Bacteria	Cyanobacteria	Oxyphotobacteria	Rhabdogloea smithii SAG 47.91	Rhabdogloea smithii SAG 47.91	Rhabdogloea smithii SAG 47.91	0.000343364	0	0.000734311	0	0	0	0	0	0	0	0	0	0	0	0	0.000119468	0	0
Bacteria	Proteobacteria	Alphaproteobacteria	Rhizobiales	Rhizobiaceae	Ochrobactrum	0	0	0	0	0	0	0	0	0	0	0.000498609	0	0	0	0	0	0	0
Bacteria	Proteobacteria	Alphaproteobacteria	Rhizobiales	Rhizobiaceae	Shinella	0	0	0	0	0	0	0	0	0	0	0.00120716	0	0	0	0	0	0	0
Bacteria	Proteobacteria	Alphaproteobacteria	Rhizobiales	Rhizobiaceae	Allorhizobium-Neorhizobium-Pararhizobium-Rhizobium	0.000624298	0	0.000970339	0	0.00177231	0	0	0	0	0	0.004868	7.4e-05	0.00134318	0	0	0	0	0
Bacteria	Proteobacteria	Alphaproteobacteria	Rhizobiales	Rhizobiaceae	Pseudahrensia	0	0	0	0	0	0	0	0	0	0	0.00312287	0	0	0	0	0	0	0
Bacteria	Proteobacteria	Alphaproteobacteria	Rhizobiales	Rhizobiaceae	Mesorhizobium	0	0	0	0	0	0	0	0	0	0	0.00161392	0	0	0	0	0	0	0
Bacteria	Proteobacteria	Alphaproteobacteria	Rhizobiales	Rhizobiaceae	Phyllobacterium	0.0299975	0	0.0814036	0	0.0698846	0.000578459	0.0330258	0.000115925	0	0.00026671	0.000997218	0	0.0963734	0	0	0	0	0
Bacteria	Proteobacteria	Alphaproteobacteria	Rhizobiales	Rhizobiales Incertae Sedis	uncultured	0.00246598	0	0	0	0	0	0	0	0.00572656	0	0.000826641	0	0	0	0	0	0.000357966	0
Bacteria	Proteobacteria	Alphaproteobacteria	Rhizobiales	Rhizobiales Incertae Sedis	Phreatobacter	0	0	0.000576958	0	0	0	0	0	0	0	0	0	0.000159903	0	0	5.31e-05	0	0
Bacteria	Proteobacteria	Gammaproteobacteria	Xanthomonadales	Rhodanobacteraceae	Dokdonella	0	0	0	0	0	0	0.000333089	0	0	0	0.000236183	0	0	0	0	0	0	0
Bacteria	Proteobacteria	Gammaproteobacteria	Xanthomonadales	Rhodanobacteraceae	Rhodanobacter	0	0	0	0	0	0	0.00074945	0	0	0	0	0	0.0011513	0	0	0	0	0
Bacteria	Proteobacteria	Alphaproteobacteria	Rhodobacterales	Rhodobacteraceae	Rhodobacter	0	0	0	0	0.00458716	0	0	0	0.00310188	0	0.000419881	0	0	0	0	0.000464598	0.000606985	0
Bacteria	Proteobacteria	Alphaproteobacteria	Rhodobacterales	Rhodobacteraceae	Gemmobacter	0	0	0	0	0	0	0	0	0	0	0.00161392	0	0	0	0	0	0	0
Bacteria	Proteobacteria	Alphaproteobacteria	Rhodobacterales	Rhodobacteraceae	Paracoccus	0	0	0	0	0	0	0.000582906	0	0	0	0.000433003	0	0	0	0	0	0	0
Bacteria	Proteobacteria	Gammaproteobacteria	Betaproteobacteriales	Rhodocyclaceae	Propionivibrio	0	0	0	0	0	0	0	0	0	0	0.000183698	0	0	0	0	0	0	0
Bacteria	Proteobacteria	Gammaproteobacteria	Betaproteobacteriales	Rhodocyclaceae	Sulfuritalea	0	0	0	0	0	0	0	0	0	0	0	0	0.00175893	0	0	0	0	0
Bacteria	Proteobacteria	Gammaproteobacteria	Betaproteobacteriales	Rhodocyclaceae	Dechloromonas	0	0	0.00112769	0	0	0	0	0	0	0	0	0	0	0	0	0	0	0
Bacteria	Proteobacteria	Gammaproteobacteria	Betaproteobacteriales	Rhodocyclaceae	Zoogloea	0	0	0	0	0	0	0	0	0	0	0.00132525	0	0	0	0	0	0	0
Bacteria	Proteobacteria	Gammaproteobacteria	Betaproteobacteriales	Rhodocyclaceae	uncultured	0.00199775	0	0.00112769	0	0.00180706	0	0.000782759	0	0.00644238	0	0.00153519	0	0.000399757	0	0	0.00327873	0.0035174	0.0018345
Bacteria	Proteobacteria	Gammaproteobacteria	Betaproteobacteriales	Rhodocyclaceae	Ferribacterium	0	0	0	0	0	0	0	0	0.00453352	0	0.000472367	0	0	0	0	0	0	0
Bacteria	Proteobacteria	Alphaproteobacteria	Rickettsiales	Rickettsiaceae	Candidatus Megaira	0	0	0.000708085	0	0.00107729	0	0.000999267	4.14e-05	0	0	0	0	0	0	0	0.000384952	0	0
Bacteria	Proteobacteria	Alphaproteobacteria	Rickettsiales	Rickettsiaceae	Rickettsia	0	0	0	0	0.000417014	0	0.000699487	0	0	0	0	0	0.000767533	0	0	0	0	0
Bacteria	Proteobacteria	Alphaproteobacteria	Rickettsiales	Rickettsiaceae	uncultured	0.00430765	0	0.000419606	0	0	0	0.00244821	0	0	0	0.000328032	0	0.000815504	0	0	0	0.000171201	0
Bacteria	Proteobacteria	Alphaproteobacteria	Rickettsiales	Rickettsiaceae	Candidatus Cryptoprodotis	0	0	0	0	0	0	0	0	0	0	0	0	0	0	0	5.31e-05	0	0
Bacteria	Bacteroidetes	Bacteroidia	Bacteroidales	Rikenellaceae	Rikenella	0	0	0	0	0	0	0	0	0	0	0	0	0	0	0	0	0	0
Bacteria	Bacteroidetes	Bacteroidia	Bacteroidales	Rikenellaceae	Alistipes	0.00127981	0	0	0	0	0	0	0	0	0	0	0	0.00268637	0	0	0	0	0
Bacteria	Bacteroidetes	Bacteroidia	Bacteroidales	Rikenellaceae	Acetobacteroides	0	0	0	0	0	0	0	0	0	0	0	0	0	0	0	0	0	9.92e-05
Bacteria	Bacteroidetes	Bacteroidia	Bacteroidales	Rikenellaceae	Rikenellaceae RC9 gut group	0	0	0.000183578	0	0	0	0	0	0	0	0	0	0	0	0	0	0	0
Bacteria	Chloroflexi	Chloroflexia	Chloroflexales	Roseiflexaceae	uncultured	0.000405793	0	0	0	0	0	0	0	0.00238607	0	3.94e-05	0	0.000831494	0	0	0	0.000140073	0.000396648
Bacteria	Planctomycetes	Planctomycetacia	Planctomycetales	Rubinisphaeraceae	SH-PL14	0	0	0	0	0	0	0	0	0.00286328	0	0	0	0	0	0	0	0	0
Bacteria	Verrucomicrobia	Verrucomicrobiae	Verrucomicrobiales	Rubritaleaceae	Luteolibacter	0.000187289	0	0	0	0.00059077	0	0	0	0.00548795	0	0.000144334	0	0	0	0	6.64e-05	0	0
Bacteria	Actinobacteria	Rubrobacteria	Rubrobacterales	Rubrobacteriaceae	Rubrobacter	0	0	0	0	0	0	0.000216508	0	0	0	0	0	0	0	0	0	0	0
Bacteria	Firmicutes	Clostridia	Clostridiales	Ruminococcaceae	Ruminococcaceae UCG-013	0	0	0	0	0	0	0	0	0	0	0	0	0	0	0	0	0	0
Bacteria	Firmicutes	Clostridia	Clostridiales	Ruminococcaceae	Ruminococcaceae UCG-010	0	0	0.000576958	0	0	0	0	0	0	0	0	0	0	0	0	0	0	0
Bacteria	Firmicutes	Clostridia	Clostridiales	Ruminococcaceae	uncultured	0	0	0	0	0	0	0	0	0.00310188	0	0	0	0	0	0	0	0	0
Bacteria	Firmicutes	Clostridia	Clostridiales	Ruminococcaceae	Ruminiclostridium 1	0	0	0	0	0	0	0	0	0	0	0	0	0	0	0	0	0	0
Bacteria	Firmicutes	Clostridia	Clostridiales	Ruminococcaceae	Ruminococcaceae UCG-002	0.00515046	0	0	0	0	0	0	0	0	0	0	0	0	0	0	0	0.00012451	0
Bacteria	Firmicutes	Clostridia	Clostridiales	Ruminococcaceae	Oscillibacter	0.00274691	0	0	0	0	0	0	0	0	0	0	0	0	0	0	0	0	0
Bacteria	Firmicutes	Clostridia	Clostridiales	Ruminococcaceae	Ruminococcaceae UCG-003	0.00162317	0	0	0	0	0	0	0	0	0	0	0	0	0	0	0	0	0
Bacteria	Firmicutes	Clostridia	Clostridiales	Ruminococcaceae	Oscillospira	0	0	0	0	0	0	0	0	0	0	0	0	0	0	0	0	0	0
Bacteria	Firmicutes	Clostridia	Clostridiales	Ruminococcaceae	Ruminococcaceae UCG-005	0.00274691	0	0	0	0	0	0	0	0	0	0	0	0	0	0	0	0	0
Bacteria	Firmicutes	Clostridia	Clostridiales	Ruminococcaceae	Sporobacter	0	0	0	0	0.000312761	0	0	0	0	0	0	0	0	0	0	0	0	0
Bacteria	Firmicutes	Clostridia	Clostridiales	Ruminococcaceae	Ruminiclostridium	0	0	0	0	0	0	0	0	0.00334049	0	0	0	0	0	0	0	0	0
Bacteria	Firmicutes	Clostridia	Clostridiales	Ruminococcaceae	Butyricicoccus	0	0	0	0	0	0	0	0	0	0	0	0	0	0	0	0	0	0
Bacteria	Firmicutes	Clostridia	Clostridiales	Ruminococcaceae	Ruminococcaceae UCG-008	0	0	0	0	0	0	0	0	0	0	0	0	0	0	0	0	0	0
Bacteria	Firmicutes	Clostridia	Clostridiales	Ruminococcaceae	[Eubacterium] coprostanoligenes group	0.00127981	0	0	0	0	0	0	0	0.00143164	0	0	0	0	0	0	0	0	0
Bacteria	Firmicutes	Clostridia	Clostridiales	Ruminococcaceae	Ruminiclostridium 6	0	0	0	0	0	0	0	0	0	0	0	0	0	0	0	0	0	0
Bacteria	Firmicutes	Clostridia	Clostridiales	Ruminococcaceae	Ruminococcus 1	0	0	0	0	0	0	0	0	0.0071582	0	0	0	0	0	0	0	0	0
Bacteria	Firmicutes	Clostridia	Clostridiales	Ruminococcaceae	Candidatus Soleaferrea	0	0	0	0	0	0	0	0	0	0	0	0	0	0	0	0	0	0
Bacteria	Firmicutes	Clostridia	Clostridiales	Ruminococcaceae	Anaerotruncus	0	0	0	0	0	0	0	0	0	0	0	0	0	0	0	0	0	0
Bacteria	Firmicutes	Clostridia	Clostridiales	Ruminococcaceae	Phocea	0	0	0	0	0	0	0	0	0	0	0	0	0	0	0	0	0	0
Bacteria	Firmicutes	Clostridia	Clostridiales	Ruminococcaceae	Hydrogenoanaerobacterium	0	0	0	0	0	0	0	0	0	0	0	0	0	0	0	0	0	0
Bacteria	Firmicutes	Clostridia	Clostridiales	Ruminococcaceae	GCA-900066225	0	0	0	0	0	0	0	0	0	0	0	0	0	0	0	0	0	0
Bacteria	Firmicutes	Clostridia	Clostridiales	Ruminococcaceae	Negativibacillus	0	0	0	0	0	0	0	0	0	0	0	0	0	0	0	0	0	0
Bacteria	Firmicutes	Clostridia	Clostridiales	Ruminococcaceae	Faecalibacterium	0.00221626	0	0.000550733	0	0	0.000171974	0	0	0	2.86e-05	0	0	0.00207874	0	0	0	0	0
Bacteria	Firmicutes	Clostridia	Clostridiales	Ruminococcaceae	Subdoligranulum	0.00193532	0	0	0	0	0	0	0	0	0	0	0	0	0	0	0	0	0
Bacteria	Firmicutes	Clostridia	Clostridiales	Ruminococcaceae	Fournierella	0	0	0	0	0	0	0	0	0	0	0	0	0	0	0	0	0	0
Bacteria	Firmicutes	Clostridia	Clostridiales	Ruminococcaceae	UBA1819	0	0	0	0	0	0	0	0	0	0	0	0	0	0	0	0	0	0
Bacteria	Firmicutes	Clostridia	Clostridiales	Ruminococcaceae	Ruminiclostridium 5	0	0	0	0	0	0	0	0	0	0	0	0	0	0	0	0	0	0
Bacteria	Firmicutes	Clostridia	Clostridiales	Ruminococcaceae	Ruminococcus 2	0.00109252	0	0	0	0	0	0	0	0	0	0	0	0	0	0	0	0	0
Bacteria	Firmicutes	Clostridia	Clostridiales	Ruminococcaceae	CAG-352	0	0	0	0	0	0	0	0	0	0	0	0	0	0	0	0	0	0
Bacteria	Firmicutes	Clostridia	Clostridiales	Ruminococcaceae	DTU089	0	0	0	0	0	0	0	0	0	0	0	0	0	0	0	0	0	0
Bacteria	Firmicutes	Clostridia	Clostridiales	Ruminococcaceae	Caproiciproducens	0	0	0	0	0	0	0	0	0	0	0	0	0	0	0	0	0	0
Bacteria	Firmicutes	Clostridia	Clostridiales	Ruminococcaceae	Ruminococcaceae NK4A214 group	0.00215383	0	0	0	0	0	0	0	0	0	0	0	0	0	0	0	0	0
Bacteria	Firmicutes	Clostridia	Clostridiales	Ruminococcaceae	Ruminiclostridium 9	0	0	0	0	0	0	0	0	0	0	0	0	0	0	0	0	0	0
Bacteria	Firmicutes	Clostridia	Clostridiales	Ruminococcaceae	Ruminococcaceae UCG-004	0	0	0	0	0	0	0	0	0	0	0	0	0	0	0	0	0	0
Bacteria	Firmicutes	Clostridia	Clostridiales	Ruminococcaceae	Intestinimonas	0	0	0	0	0	0	0	0	0	0	0	0	0	0	0	0	0	0
Bacteria	Firmicutes	Clostridia	Clostridiales	Ruminococcaceae	Flavonifractor	0	0	0	0	0	0	0	0	0	0	0	0	0	0	0	0	0	0
Bacteria	Firmicutes	Clostridia	Clostridiales	Ruminococcaceae	Ruminococcaceae UCG-009	0	0	0	0	0	0	0	0	0	0	0	0	0	0	0	0	0	0
Bacteria	Firmicutes	Clostridia	Clostridiales	Ruminococcaceae	Ruminococcaceae UCG-014	0	0	0	0	0	0	0	0	0	0	0	0	0	0	0	0	0	0
Bacteria	Patescibacteria	Saccharimonadia	Saccharimonadales	Saccharimonadaceae	uncultured bacterium	0	0	0.00034093	0	0.000243258	0	0.000349744	0	0	0	7.87e-05	0	0	0	0	0	0	0
Bacteria	Proteobacteria	Deltaproteobacteria	Myxococcales	Sandaracinaceae	uncultured	0	0	0	0	0	0	0	0	0.00238607	0	0	0	0	0	0	0	6.23e-05	0
Bacteria	Bacteroidetes	Bacteroidia	Chitinophagales	Saprospiraceae	Haliscomenobacter	0.000187289	0	0	0	0	0	0.00014989	0	0	0	0.00010497	0	0.000367776	0	0	0.000199113	0.000233456	0.000644554
Bacteria	Bacteroidetes	Bacteroidia	Chitinophagales	Saprospiraceae	uncultured	0.00193532	0	0.000944114	0	0	0	0	0	0.0138392	0	0.000144334	0	0	0	0	0	0	0
Bacteria	Bacteroidetes	Bacteroidia	Bacteroidales	SB-5	uncultured bacterium	0	0	0	0	0.000312761	0	0	0	0.0035791	0	0.00070855	0	0	0	0	0	4.67e-05	0
Bacteria	Proteobacteria	Gammaproteobacteria	Betaproteobacteriales	SC-I-84	uncultured bacterium	0.00405794	0	0	0	0.0015638	0	0	0	0.0140778	0	0.000747914	0.000123262	0	0	0	0	0	0
Bacteria	Planctomycetes	Planctomycetacia	Planctomycetales	Schlesneriaceae	Schlesneria	0.00103009	0	0	0	0	0	0	0	0	0	0	0	0	0	0	0.000119468	0	0.000347067
Bacteria	Proteobacteria	Gammaproteobacteria	Alteromonadales	Shewanellaceae	Shewanella	0	0	0	0	0	0	0	0	0	0	0	0	0	0	0	0	0	0
Bacteria	Chlamydiae	Chlamydiae	Chlamydiales	Simkaniaceae	uncultured	0.000499438	0	0.000209803	0	0.000312761	0	0.0011325	0	0	0	0	0	0.00137516	0	0	0.000384952	0.000295711	0.000347067
Bacteria	Chlamydiae	Chlamydiae	Chlamydiales	Simkaniaceae	Candidatus Rhabdochlamydia	0	0	0	0	0.000903531	0	0	0	0	0	0	0	0	0	0	0	0	0
Bacteria	Proteobacteria	Alphaproteobacteria	Rickettsiales	SM2D12	metagenome	0	0	0.000655635	0	0.000173756	0	0	0	0	0	7.87e-05	0	0	0	0	0	0	0
Bacteria	Proteobacteria	Alphaproteobacteria	Rickettsiales	SM2D12	uncultured bacterium	0	0	0	0	0.00059077	0	0.00044967	0	0	0	0.000262426	4.11e-05	0	0	0	0	0	0
Bacteria	Acidobacteria	Acidobacteriia	Solibacterales	Solibacteraceae (Subgroup 3)	Bryobacter	0.0120802	0	0	0	0.0029886	0	0.000216508	0	0.036984	4.76e-05	0.00169265	0	0.00257443	0	0	0	0	0
Bacteria	Acidobacteria	Acidobacteriia	Solibacterales	Solibacteraceae (Subgroup 3)	Paludibaculum	0.0014671	0	0	0	0.000903531	0	0	0	0.00858984	0	7.87e-05	0	0	0	0	0	0	0
Bacteria	Acidobacteria	Acidobacteriia	Solibacterales	Solibacteraceae (Subgroup 3)	Candidatus Solibacter	0.00393308	0	0.00034093	0	0	0	0	0	0.0104987	0	0.000761035	0	0	0	0	0.000132742	0.000186765	0
Bacteria	Proteobacteria	Gammaproteobacteria	Salinisphaerales	Solimonadaceae	uncultured	0.000686727	0	0	0	0	0	0	0	0	0	9.18e-05	0	0	0	0	0	0	0
Bacteria	Proteobacteria	Gammaproteobacteria	Salinisphaerales	Solimonadaceae	Nevskia	0.000468223	0	0	0	0.00635947	0	0.000499634	0	0.000954426	0	0.000485488	4.93e-05	0	0	0	0	0	0
Bacteria	Actinobacteria	Thermoleophilia	Solirubrobacterales	Solirubrobacteraceae	uncultured	0.000499438	0	0	0	0	0	0	0	0.00214746	0	0.000328032	0	0	0	0	0	0	0
Bacteria	Actinobacteria	Thermoleophilia	Solirubrobacterales	Solirubrobacteraceae	Conexibacter	0	0	0.000576958	0	0.0043439	0	0	0	0	0	0	0	0	0	0	0.000199113	0.000466912	0.000743716
Bacteria	Bacteroidetes	Bacteroidia	Sphingobacteriales	Sphingobacteriaceae	Pedobacter	0	0	0.00068186	0	0	0	0	0	0	0	0.0336824	9.04e-05	0.00110333	0	0	0.000146016	0.000186765	0
Bacteria	Bacteroidetes	Bacteroidia	Sphingobacteriales	Sphingobacteriaceae	Mucilaginibacter	0	0	0.00034093	0	0.00354462	0	0.00266471	0	0.00190885	0	0.000747914	0	0	0	0	0	0	0
Bacteria	Bacteroidetes	Bacteroidia	Sphingobacteriales	Sphingobacteriaceae	Sphingobacterium	0	0	0.000576958	0	0	0	0.00134901	0	0	0	0.0392195	4.11e-05	0	0	0	0	0	0
Bacteria	Proteobacteria	Alphaproteobacteria	Sphingomonadales	Sphingomonadaceae	Porphyrobacter	0	0	0.000131127	0	0	0	0	0	0	0	0	0	0	0	0	0	0	0
Bacteria	Proteobacteria	Alphaproteobacteria	Sphingomonadales	Sphingomonadaceae	Rhizorhapis	0.00221626	0	0	0	0.0013553	0	0	0	0	0	0.00146959	0	0	0	0	0	0	0
Bacteria	Proteobacteria	Alphaproteobacteria	Sphingomonadales	Sphingomonadaceae	Novosphingobium	0.000967661	0	0.000419606	0	0.00271059	0	0	0	0	0	0.0014171	0	0.00364578	0	0	0.00120795	0	0
Bacteria	Proteobacteria	Alphaproteobacteria	Sphingomonadales	Sphingomonadaceae	Sphingobium	0	0	0	0	0	0	0.000233162	0	0	0	0.000459245	0	0	0	0	0	0	0
Bacteria	Proteobacteria	Alphaproteobacteria	Sphingomonadales	Sphingomonadaceae	Polymorphobacter	0	0	0	0	0	0	0	0	0	0	0.000262426	0	0	0	0	0	0	0
Bacteria	Proteobacteria	Alphaproteobacteria	Sphingomonadales	Sphingomonadaceae	Sphingoaurantiacus	0	0	0	0	0	0	0.000349744	0	0	0	0	0	0	0	0	0	0	0
Bacteria	Proteobacteria	Alphaproteobacteria	Sphingomonadales	Sphingomonadaceae	Sphingomonas	0.00134224	0	0.00398626	0	0.0071935	0	0.00676171	0	0	0	0.0208366	0	0.0093703	0	0	0	0	0
Bacteria	Spirochaetes	Spirochaetia	Spirochaetales	Spirochaetaceae	Spirochaeta 2	0.000218504	0	0	0	0.00166806	0	0.000932649	0	0.00071582	0	0.000196819	0	0.000191883	0	0	0.000146016	0.000264583	0.000198324
Bacteria	Spirochaetes	Spirochaetia	Spirochaetales	Spirochaetaceae	Treponema	0	0	0	0	0.00211982	0	0	0	0	0	0	0	0	0	0	0	0	0
Bacteria	Spirochaetes	Spirochaetia	Spirochaetales	Spirochaetaceae	uncultured	0	0	0	0	0	0	8.33e-05	0	0.00119303	0	0.000328032	0	0	0	0	0	0	0
Bacteria	Spirochaetes	Spirochaetia	Spirochaetales	Spirochaetaceae	Treponema 2	0.000530653	0	0.000419606	0	0	0	0	0	0	0	0	0	0.000959417	0	0	0	0	0
Bacteria	Bacteroidetes	Bacteroidia	Cytophagales	Spirosomaceae	Leadbetterella	0	0	0	0	0	0	0.000116581	0	0	0	0	0	0	0	0	0	0	0
Bacteria	Bacteroidetes	Bacteroidia	Cytophagales	Spirosomaceae	Emticicia	0.000312149	0	0	0	0	0	0	0	0	0	0	0	0	0	0	0.000146016	0.000171201	0
Bacteria	Bacteroidetes	Bacteroidia	Cytophagales	Spirosomaceae	Arcicella	0	0	0	0	0.0109814	0	0.000516288	0	0	0	0.0105626	0.000262959	0	0	0	0	0	0
Bacteria	Bacteroidetes	Bacteroidia	Cytophagales	Spirosomaceae	Pseudarcicella	0.000374579	0	0.000472057	0	0.000243258	0	0.00239824	1.66e-05	0	0	5.25e-05	0	0.00211072	0	0	0.00832294	0.00589865	0.00401606
Bacteria	Bacteroidetes	Bacteroidia	Cytophagales	Spirosomaceae	Fibrella	0.000218504	0	0	0	0	0	0	0	0.00214746	0	2.62e-05	0	0	0	0	0	0	0
Bacteria	Bacteroidetes	Bacteroidia	Cytophagales	Spirosomaceae	Spirosoma	0	0	0	0	6.95e-05	0	0.000216508	0	0	0	0.00158768	0	0.00156705	0	0	0	0	0
Bacteria	Bacteroidetes	Bacteroidia	Cytophagales	Spirosomaceae	Runella	0	0	0	0	0	0	0	0	0	0	0	0	0	0	0	0	0	0
Bacteria	Bacteroidetes	Bacteroidia	Cytophagales	Spirosomaceae	Dyadobacter	0.000249719	0	0	0	0	0	0	0	0	0	0.0149058	0	0.000975407	0	0	0	0	0
Bacteria	Bacteroidetes	Bacteroidia	Cytophagales	Spirosomaceae	uncultured	0	0	0	0	0	3.13e-05	0	0	0	0	3.94e-05	0	0	0	0	0	0	0
Bacteria	Proteobacteria	Gammaproteobacteria	Cellvibrionales	Spongiibacteraceae	BD1-7 clade	0	0	0	0	0	0	0.00029978	0	0	0	0	0	0	0	0	0	0	0
Bacteria	Actinobacteria	Actinobacteria	Frankiales	Sporichthyaceae	hgcI clade	0.0299975	0	0.0516902	0	0.0480609	0	0.0823896	0.000314653	0.0272011	0	0.00262426	0	0.17802	0	0	0.406762	0.414291	0.319054
Bacteria	Actinobacteria	Actinobacteria	Frankiales	Sporichthyaceae	uncultured bacterium	0	0	0	0	0	0	0.00116581	0	0.00190885	0	0.000144334	0	0.00356583	0	0	0.00572119	0.00740833	0.0096683
Bacteria	Firmicutes	Bacilli	Bacillales	Staphylococcaceae	Macrococcus	0	0	0	0	0.000417014	0	0	0	0	0	0	0	0	0	0	0	0	0
Bacteria	Firmicutes	Bacilli	Bacillales	Staphylococcaceae	Nosocomiicoccus	0	0	0	0	0	0	0.000133236	0	0	0	0	0	0	0	0	0	0	0
Bacteria	Firmicutes	Bacilli	Bacillales	Staphylococcaceae	Staphylococcus	0.00789736	0	0.0516902	0	0.0128927	0	0.00554593	0	0.00787402	0	0	0	0.0118488	0	0	0	0	0
Bacteria	Proteobacteria	Gammaproteobacteria	Steroidobacterales	Steroidobacteraceae	uncultured	0.00362093	0	0.00068186	0	0.000695024	0	0.000532943	0	0.0116917	0	0.000931612	0	0.00765934	0	0	0.017283	0.0197815	0.0274679
Bacteria	Firmicutes	Bacilli	Lactobacillales	Streptococcaceae	Lactococcus	0	0	0	0	0	0	0	0	0	0	0	0	0	0	0.000259527	0	0	0
Bacteria	Firmicutes	Bacilli	Lactobacillales	Streptococcaceae	Streptococcus	0.00833437	0	0.000865438	0	0.0030581	0.000171974	0.000965958	0	0.00310188	4.76e-05	0	0	0.000703572	0	0	0	0	0
Bacteria	Actinobacteria	Actinobacteria	Streptomycetales	Streptomycetaceae	Streptomyces	0.000280934	0	0	0	0	0	0	0	0	0	0	0	0.000479708	0	0	0	0	0
Bacteria	Proteobacteria	Gammaproteobacteria	Aeromonadales	Succinivibrionaceae	Succinivibrio	0	0	0	0	0	0	0	0	0	0	0	0	0	0	0	0	0	0
Bacteria	Proteobacteria	Gammaproteobacteria	Betaproteobacteriales	Sulfuricellaceae	Sulfurirhabdus	0.00243476	0	0	0	0	0	0	0	0	0	0.00129901	0	0	0	0	0	0	0
Bacteria	Proteobacteria	Deltaproteobacteria	Syntrophobacterales	Syntrophaceae	Syntrophus	0.000905232	0	0	0	0	0	0	0	0	0	0	0	0	0	0	0	0	0
Bacteria	Proteobacteria	Deltaproteobacteria	Syntrophobacterales	Syntrophaceae	Smithella	0.00012486	0	0	0	0.00086878	0	0	0	0	0	0	0	0	0	0	0	0	0
Bacteria	Proteobacteria	Deltaproteobacteria	Syntrophobacterales	Syntrophobacteraceae	Syntrophobacter	0.000655513	0	0	0	0	0	0	0	0	0	0	0	0	0	0	0	0	0
Bacteria	Proteobacteria	Deltaproteobacteria	Syntrophobacterales	Syntrophobacteraceae	uncultured	0.000343364	0	0	0	0	0	0	0	0	0	0.000196819	0	0	0	0	0	0	0
Bacteria	Proteobacteria	Deltaproteobacteria	Deltaproteobacteria Incertae Sedis	Syntrophorhabdaceae	Syntrophorhabdus	0.000156074	0	0	0	0	0	0	0	0	0	0.000262426	0	0	0	0	0	0	0
Bacteria	Bacteroidetes	Bacteroidia	Bacteroidales	Tannerellaceae	Macellibacteroides	0	0	0	0	0	0	0	0	0	0	0	0	0	0	0	0	0	0
Bacteria	Bacteroidetes	Bacteroidia	Bacteroidales	Tannerellaceae	Parabacteroides	0.00277813	0	0	0	0	0	0.00289787	0	0	0	0	0	0	0	0	0	0	0
Bacteria	Verrucomicrobia	Verrucomicrobiae	Chthoniobacterales	Terrimicrobiaceae	Terrimicrobium	0.000468223	0	0	0	0.000278009	0	0.000849377	0	0.00167025	0	0	0	0	0	0	0.00127432	0.00164975	0.00223115
Bacteria	Verrucomicrobia	Verrucomicrobiae	Chthoniobacterales	Terrimicrobiaceae	FukuN18 freshwater group	0.00218504	0	0.00461567	0	0.00778427	3.13e-05	0.0043135	0.000190448	0	0	0.000157456	0	0.00225463	0	0	0.0102477	0.0112681	0.0178492
Bacteria	Fibrobacteres	Fibrobacteria	Fibrobacterales	TG3	uncultured Chitinivibrionia bacterium	0	0	0	0	0	0	0.00029978	0	0	0	0	0	0	0	0	0	0	0
Bacteria	Deinococcus-Thermus	Deinococci	Thermales	Thermaceae	Thermus	0	0	0.000367155	0	0	0	0	0	0	0	0	0	0	0	0	0	0	0
Bacteria	Deinococcus-Thermus	Deinococci	Thermales	Thermaceae	Meiothermus	0.000593083	0	0.0015473	0	0.000625521	0	0	0	0	0	0	0	0.000111932	0	0	0	0	0
Bacteria	Acidobacteria	Thermoanaerobaculia	Thermoanaerobaculales	Thermoanaerobaculaceae	Subgroup 10	0.000343364	0	0	0	0	0	0.000216508	0	0	0	0	0	0	0	0	0	0	0
Bacteria	Acidobacteria	Thermoanaerobaculia	Thermoanaerobaculales	Thermoanaerobaculaceae	Thermoanaerobaculum	0.00112374	0	0	0	0.000104254	0	0	0	0	0	0	0	0	0	0	0	0	0
Bacteria	Epsilonbacteraeota	Campylobacteria	Campylobacterales	Thiovulaceae	Sulfurimonas	0	0	0	0	0	0	0	0	0	0	0	0	0	0	0	2.65e-05	0	0
Bacteria	Proteobacteria	Gammaproteobacteria	Betaproteobacteriales	TRA3-20	metagenome	0.000905232	0	0	0	0	0	0	0	0	0	0	0	0	0	0	0.000318581	0.000202328	0
Bacteria	Dependentiae	Babeliae	Babeliales	UBA12409	uncultured bacterium	0	0	0	0	0	0	0	0	0	0	0.000131213	0	0	0	0	0	0	0
Bacteria	Proteobacteria	Deltaproteobacteria	Myxococcales	uncultured	uncultured bacterium	0.00396429	0	0	0	0	0	0	0	0	0	0	0	0	0	0	0	0	0
Bacteria	Epsilonbacteraeota	Campylobacteria	Campylobacterales	uncultured	uncultured bacterium	0	0	0	0	0	0	0	0	0.00071582	0	0	0	0	0	0	0	0	0
Bacteria	Proteobacteria	Alphaproteobacteria	Rhodospirillales	uncultured	uncultured bacterium	0	0	0	0	0.000139005	0	0	0	0	0	0	0	0	0	0	0.000199113	0	0
Bacteria	Proteobacteria	Alphaproteobacteria	Micavibrionales	uncultured	uncultured bacterium	0.000686727	0	0	0	0.00114679	0	0	0	0	0	0	0	0	0	0	0	0	0
Bacteria	Proteobacteria	Alphaproteobacteria	Rhodospirillales	uncultured	gut metagenome	0.00127981	0	0	0	0	0	0	0	0	0	0	0	0	0	0	0	0	0
Bacteria	Proteobacteria	Alphaproteobacteria	Rhodospirillales	uncultured	uncultured organism	0	0	0	0	0	0	0	0	0	0	0	0	0	0	0	0	0	0
Bacteria	Proteobacteria	Alphaproteobacteria	Rhodospirillales	uncultured	metagenome	0	0	0	0	0	0	0.00014989	0	0	0	0	0	0	0	0	0	9.34e-05	0.000396648
Bacteria	Acidobacteria	Acidobacteriia	Acidobacteriales	uncultured	uncultured bacterium	0.00408915	0	0	0	0.0014943	0	0	0	0	0	0.00167953	0	0	0	0	0	0	0
Bacteria	Planctomycetes	Planctomycetacia	Planctomycetales	uncultured	uncultured Planctomyces sp.	0.00165439	0	0	0	0.000278009	0	0	0	0.0138392	0.000152406	0.00131213	0	0	0	0	0	0.000140073	0
Bacteria	Planctomycetes	Planctomycetacia	Planctomycetales	uncultured	metagenome	0.000280934	0	0	0	0	0	0	0	0	0	0	0	0	0	0	0	0	0
Bacteria	Planctomycetes	Planctomycetacia	Planctomycetales	uncultured	uncultured bacterium	0	0	0	0	0	0	0.000383052	0	0	0	0	0	0	0	0	0	0	0
Bacteria	Planctomycetes	Planctomycetacia	Planctomycetales	uncultured	uncultured planctomycete	0	0	0	0	0	0	0	0	0	0	0	0	0	0	0	3.98e-05	0	0
Bacteria	Bacteroidetes	Bacteroidia	Sphingobacteriales	uncultured	uncultured bacterium	0	0	0	0	0.000973033	0	0	0	0	0	0	0	0	0	0	0	0	0
Bacteria	Bacteroidetes	Bacteroidia	Chitinophagales	uncultured	uncultured Sphingobacteriia bacterium	0	0	0	0	0	0	0	0	0	0	0	0	0	0	0	0.000318581	0.00042022	0.00173534
Bacteria	Bacteroidetes	Bacteroidia	Chitinophagales	uncultured	uncultured Cytophagales bacterium	9.36e-05	0	0	0	0	0	0	0	0	0	0	0	0	0	0	0	0	0
Bacteria	Bacteroidetes	Bacteroidia	Bacteroidales	uncultured	uncultured bacterium	0	0	0	0	0	0	0	0	0	0	0	0	0	0	0	0	0	0
Bacteria	Actinobacteria	Coriobacteriia	Coriobacteriales	uncultured	uncultured bacterium	0	0	0	0	0	0	0	0	0	0	0	0	0	0	0	0	0	0
Bacteria	Cyanobacteria	Oxyphotobacteria	Nostocales	uncultured	uncultured bacterium	0	0	0	0	0	0	0	0	0	0	0.000446124	0	0	0	0	0	0	0
Bacteria	Actinobacteria	Thermoleophilia	Gaiellales	uncultured	uncultured bacterium	0	0	0	0	0.000278009	0	0	0	0.00572656	0	0.000144334	0	0	0	0	0	0	0
Bacteria	Actinobacteria	Thermoleophilia	Gaiellales	uncultured	metagenome	0.000437008	0	0	0	0.000347512	0	0.000316435	0	0	0	0.000144334	0	0	0	0	0.000398227	0.000389093	0.000347067
Bacteria	Acidobacteria	Blastocatellia (Subgroup 4)	2019-11-24	uncultured Acidobacteria bacterium	uncultured Acidobacteria bacterium	0.000343364	0	0	0	0	0	0	0	0	0	0	0	0	0	0	0	0	0
Bacteria	Acidobacteria	Acidobacteriia	Subgroup 2	uncultured Acidobacteria bacterium	uncultured Acidobacteria bacterium	0.000374579	0	0	0	0.00180706	0	0	0	0.00644238	0	0.000223062	0	0	0	0	0	0	0
Bacteria	Actinobacteria	Acidimicrobiia	IMCC26256	uncultured actinobacterium	uncultured actinobacterium	0	0	0	0	0.000312761	0	0	0	0	0	0	0	0	0	0	0	0	0
Bacteria	Actinobacteria	Acidimicrobiia	uncultured	uncultured actinobacterium	uncultured actinobacterium	0	0	0	0	0.000695024	0	0	0	0	0	0	0	0	0	0	0.00160618	0.0015875	0.000892459
Bacteria	Acidobacteria	Aminicenantia	Aminicenantales	uncultured Aminicenantes bacterium	uncultured Aminicenantes bacterium	0	0	0	0	0.00059077	0	0	0	0	0	0	0	0	0	0	0	0	0
Bacteria	Chloroflexi	Anaerolineae	RBG-13-54-9	uncultured Anaerolineaceae bacterium	uncultured Anaerolineaceae bacterium	0.000874017	0	0	0	0	0	0	0	0	0	0	0	0	0	0	0	0	0
Bacteria	Nitrospirae	2001-04-29	uncultured bacterium	uncultured bacterium	uncultured bacterium	0.000842802	0	0	0	0.000521268	0	8.33e-05	0	0	0	0.000551094	0	0	0	0	0	0	0
Bacteria	Acidobacteria	AT-s3-28	uncultured bacterium	uncultured bacterium	uncultured bacterium	0	0	0	0	0	0	0	0	0	0	0	0	0	0	0	3.98e-05	0	0
Bacteria	Acidobacteria	Subgroup 22	uncultured bacterium	uncultured bacterium	uncultured bacterium	0.000249719	0	0	0	0	0	0	0	0	0	0.000170577	0	0	0	0	0	0	0
Bacteria	Acidobacteria	Subgroup 17	uncultured bacterium	uncultured bacterium	uncultured bacterium	0	0	0	0	0.000347512	0	0	0	0	0	0.000328032	0	0	0	0	0	0	0
Bacteria	Acidobacteria	Holophagae	Subgroup 7	uncultured bacterium	uncultured bacterium	0.00480709	0	0	0	0.00173756	0	0	0	0	0	0.0017845	0	0	0	0	0	0	0
Bacteria	Proteobacteria	Deltaproteobacteria	MBNT15	uncultured bacterium	uncultured bacterium	0.000655513	0	0	0	0	0	0	0	0	0	0	0	0	0	0	0	0	0
Bacteria	Proteobacteria	Deltaproteobacteria	NKB15	uncultured bacterium	uncultured bacterium	0	0	0	0	0.000451765	0	0	0	0	0	0	0	0	0	0	0	0	0
Bacteria	Chlamydiae	LD1-PA32	uncultured bacterium	uncultured bacterium	uncultured bacterium	0	0	0	0	0.000417014	0	0	0	0	0	0	0	0	0	0	0	0	0
Bacteria	Omnitrophicaeota	uncultured bacterium	uncultured bacterium	uncultured bacterium	uncultured bacterium	0.00134224	0	0.000183578	0	0	0	0.000199853	0	0.00119303	0	0	0	0.000207874	0	0	0	0	0
Bacteria	Proteobacteria	Deltaproteobacteria	SAR324 clade(Marine group B)	uncultured bacterium	uncultured bacterium	0.00152953	0	0.00034093	0	0	0	0	0	0	0	0	0	0	0	0	0.000199113	0	0
Bacteria	Patescibacteria	Saccharimonadia	Saccharimonadales	uncultured bacterium	uncultured bacterium	0	0	0.000157352	0	0	0	0	0	0	0	0	0	0	0	0	0	0	0
Bacteria	Patescibacteria	ABY1	Candidatus Falkowbacteria	uncultured bacterium	uncultured bacterium	0	0	0	0	0	0	0	0	0	0	5.25e-05	0	0	0	0	0	0	0
Bacteria	Patescibacteria	ABY1	Candidatus Kuenenbacteria	uncultured bacterium	uncultured bacterium	0	0	0	0	0	0	0	0	0	0	3.94e-05	0	0	0	0	0	0	0
Bacteria	Patescibacteria	ABY1	Candidatus Kerfeldbacteria	uncultured bacterium	uncultured bacterium	0	0	0	0	0.000139005	0	0	0	0	0	0	0	0	0	0	0	0	0
Bacteria	Patescibacteria	Parcubacteria	Candidatus Yanofskybacteria	uncultured bacterium	uncultured bacterium	0	0	0	0	0.000451765	0	0	0	0	0	0	0	0	0	0	0	0	0
Bacteria	Patescibacteria	Parcubacteria	Candidatus Lloydbacteria	uncultured bacterium	uncultured bacterium	0	0	0	0	0	0	0	0	0	0	0.000170577	0	0	0	0	0	4.67e-05	0
Bacteria	Patescibacteria	Parcubacteria	Candidatus Vogelbacteria	uncultured bacterium	uncultured bacterium	0	0	0	0	0	0	8.33e-05	0	0	0	0	0	0	0	0	0	0	0
Bacteria	Patescibacteria	Parcubacteria	Candidatus Nomurabacteria	uncultured bacterium	uncultured bacterium	0	0	0	0	0.0013553	0	0.000216508	0	0	0	0	0	0	0	0	0	0	0
Bacteria	Patescibacteria	Parcubacteria	Candidatus Azambacteria	uncultured bacterium	uncultured bacterium	0	0	0	0	0	0	0	0	0	0	0	0	0	0	0	7.96e-05	0	0
Bacteria	Patescibacteria	Gracilibacteria	Candidatus Peregrinibacteria	uncultured bacterium	uncultured bacterium	0	0	0	0	0	0	0.000416361	0	0	0	0	0	0	0	0	0	0	0
Bacteria	Chloroflexi	Ktedonobacteria	C0119	uncultured bacterium	uncultured bacterium	0	0	0	0	0.000104254	0	0	0	0	0	0	0	0	0	0	0	0	0
Bacteria	WPS-2	uncultured bacterium	uncultured bacterium	uncultured bacterium	uncultured bacterium	0	0	0	0	0	0	0	0	0	0	0.000314911	0	0	0	0	0	0	0
Bacteria	Chloroflexi	Anaerolineae	SJA-15	uncultured bacterium	uncultured bacterium	0	0	0	0	0.000660272	0	0	0	0	0	0	0	0	0	0	0	0	0
Bacteria	Chloroflexi	Anaerolineae	SBR1031	uncultured bacterium	uncultured bacterium	0.000187289	0	0	0	0	0	0	0	0	0	0.000669186	0	0	0	0	0	0	0
Bacteria	Chloroflexi	Anaerolineae	RBG-13-54-9	uncultured bacterium	uncultured bacterium	0.00156074	0	0	0	0	0	0	0	0	0	0	0	0	0	0	0	0	0
Bacteria	Chloroflexi	TK10	uncultured bacterium	uncultured bacterium	uncultured bacterium	0.000249719	0	0	0	0	0	0	0	0	0	0	0	0	0	0	0	0	0
Bacteria	Chloroflexi	KD4-96	uncultured bacterium	uncultured bacterium	uncultured bacterium	0.000249719	0	0	0	0	0	0	0	0	0	0.000590458	0	0	0	0	0	0	0
Bacteria	Chloroflexi	SL56 marine group	uncultured bacterium	uncultured bacterium	uncultured bacterium	0	0	0	0	0	0	8.33e-05	0	0	0	0	0	0	0	0	7.96e-05	0	0
Bacteria	FCPU426	uncultured bacterium	uncultured bacterium	uncultured bacterium	uncultured bacterium	0	0	0	0	0	0	0	0	0.00071582	0	0	0	0	0	0	0	0	0
Bacteria	Dependentiae	Babeliae	Babeliales	uncultured bacterium	uncultured bacterium	0.000717942	0	0.000104902	0	0	0	0	0	0	0	0	0	0	0	0	9.29e-05	0	0
Bacteria	Acidobacteria	Blastocatellia (Subgroup 4)	2019-11-24	uncultured bacterium	uncultured bacterium	0.000530653	0	0	0	0	0	0	0	0	0	0.000170577	0	0	0	0	0	0	0
Bacteria	Elusimicrobia	Elusimicrobia	Lineage IV	uncultured bacterium	uncultured bacterium	0	0	0	0	0	0	0.000233162	0	0	0	0	0	0	0	0	0	0	0
Bacteria	Elusimicrobia	Lineage IIa	uncultured bacterium	uncultured bacterium	uncultured bacterium	0	0	0	0	0.000312761	0	6.66e-05	0	0	0	0	0	0	0	0	0	0	0
Bacteria	Elusimicrobia	Lineage IIc	uncultured bacterium	uncultured bacterium	uncultured bacterium	9.36e-05	0	0	0	0	0	0	0	0	0	0	0	0	0	0	0	0	0.000297486
Bacteria	Elusimicrobia	Lineage IIb	uncultured bacterium	uncultured bacterium	uncultured bacterium	0	0	0	0	0	0	0	0	0.00119303	0	0	0	0	0	0	0	0	0
Bacteria	Verrucomicrobia	Verrucomicrobiae	S-BQ2-57 soil group	uncultured bacterium	uncultured bacterium	0.0016856	0	0	0	0	0	0	0	0.00596516	0	0.00040676	0	0	0	0	0	0	0
Bacteria	Verrucomicrobia	Verrucomicrobiae	uncultured	uncultured bacterium	uncultured bacterium	0.000312149	0	0.00068186	0	0	0	0.000199853	0	0	0	0	0	0	0	0	0.000530969	0.000280147	0
Bacteria	Kiritimatiellaeota	Kiritimatiellae	WCHB1-41	uncultured bacterium	uncultured bacterium	0	0	0	0	0	0	0	0	0.00501074	0	0.00010497	0	0	0	0	0	0	0
Bacteria	Planctomycetes	BD7-11	uncultured bacterium	uncultured bacterium	uncultured bacterium	0	0	0	0	0	0	0	0	0	0	0.000223062	0	0	0	0	0	0	0
Bacteria	Planctomycetes	Planctomycetacia	uncultured	uncultured bacterium	uncultured bacterium	0.000905232	0	0	0	0	0	0	0	0	0	0	0	0	0	0	0	0	0
Bacteria	Planctomycetes	Phycisphaerae	S-70	uncultured bacterium	uncultured bacterium	0.000374579	0	0	0	0	0	0	0	0	0	0	0	0	0	0	0	0	0
Bacteria	Planctomycetes	Pla3 lineage	uncultured bacterium	uncultured bacterium	uncultured bacterium	0.000749157	0	0	0	0	0	0	0	0	0	0	0	0	0	0	0	0	0
Bacteria	Planctomycetes	OM190	uncultured bacterium	uncultured bacterium	uncultured bacterium	0.000530653	0	0	0	0	0	0.000199853	0	0.00190885	0	5.25e-05	0	0	0	0	0	0	0
Bacteria	Planctomycetes	vadinHA49	uncultured bacterium	uncultured bacterium	uncultured bacterium	0.00121738	0	0	0	0.000243258	0	0	0	0.00691959	0	0.000131213	0	6.4e-05	0	0	0	0.000326838	0.0010412
Bacteria	Nitrospirae	Thermodesulfovibrionia	uncultured	uncultured bacterium	uncultured bacterium	0.00012486	0	0	0	0	0	0.000866032	0	0.00405631	3.81e-05	0.000433003	0	0	0	0	5.31e-05	0	0
Bacteria	Proteobacteria	Gammaproteobacteria	MBMPE27	uncultured bacterium	uncultured bacterium	0.000624298	0	0	0	0	0	0	0	0	0	0.00010497	0	0	0	0	0	0	0
Bacteria	Proteobacteria	Gammaproteobacteria	CCD24	uncultured bacterium	uncultured bacterium	0.000593083	0	0	0	0	0	0	0	0.00238607	0	0.00010497	0	0	0	0	0	0	0
Bacteria	Proteobacteria	Gammaproteobacteria	uncultured	uncultured bacterium	uncultured bacterium	0	0	0	0	0	0	0	0	0.000954426	0	0	0	0	0	0	0	0	0
Bacteria	Proteobacteria	Gammaproteobacteria	KI89A clade	uncultured bacterium	uncultured bacterium	0	0	0	0	0	0	0	0	0	0	6.56e-05	0	0	0	0	0	0	0
Bacteria	Proteobacteria	Gammaproteobacteria	EV818SWSAP88	uncultured bacterium	uncultured bacterium	0	0	0	0	0	0	0	0	0	0	9.18e-05	0	0	0	0	0	0	0
Bacteria	Proteobacteria	Gammaproteobacteria	WD260	uncultured bacterium	uncultured bacterium	0.00374579	0	0.000157352	0	0.00229358	0	0	0	0.00477213	0	0.00263738	0	0	0	0	0	0	0
Bacteria	Proteobacteria	Gammaproteobacteria	JG36-TzT-191	uncultured bacterium	uncultured bacterium	0.00699213	0	0	0	0.0014943	0	0.000549597	0	0.0207588	7.62e-05	0.0017845	6.57e-05	0	0	0	0.000146016	0.000342402	0
Bacteria	Proteobacteria	Gammaproteobacteria	KF-JG30-C25	uncultured bacterium	uncultured bacterium	0	0	0	0	0	0	0	0	0	0	0.000419881	0	0	0	0	0	0	0
Bacteria	Proteobacteria	Gammaproteobacteria	Ga0077536	uncultured bacterium	uncultured bacterium	0.00109252	0	0	0	0	0	0	0	0	0	0	0	0	0	0	0	0	0
Bacteria	Latescibacteria	uncultured bacterium	uncultured bacterium	uncultured bacterium	uncultured bacterium	0.00202897	0	0	0	0.000903531	0	0	0	0.00858984	0	0.000170577	0	0	0	0	0	0	0
Bacteria	Chloroflexi	AD3	uncultured bacterium	uncultured bacterium	uncultured bacterium	0.000780372	0	0	0	0	0	0	0	0	0	0	0	0	0	0	0	0	0
Bacteria	Zixibacteria	uncultured bacterium	uncultured bacterium	uncultured bacterium	uncultured bacterium	0.00118617	0	0	0	0.000139005	0	0	0	0	0	0	0	0	0	0	0	0	0
Bacteria	Bacteroidetes	Ignavibacteria	OPB56	uncultured bacterium	uncultured bacterium	0.000343364	0	0	0	0	0	0.000366398	0	0.00238607	0	0	0	0.00262241	0	0	0	0	0
Bacteria	Bacteroidetes	Ignavibacteria	SJA-28	uncultured bacterium	uncultured bacterium	0.000249719	0	0	0	0	0	0	0	0	0	9.18e-05	0	0	0	0	0	0	0
Bacteria	Armatimonadetes	Armatimonadia	Armatimonadales	uncultured bacterium	uncultured bacterium	0.000312149	0	0	0	0.000973033	0	0	0	0	0	0.000183698	0	0.00195081	0	0	0	3.11e-05	0
Bacteria	Armatimonadetes	Chthonomonadetes	Chthonomonadales	uncultured bacterium	uncultured bacterium	0.00012486	0	0	0	0	0	0	0	0	0	0.00010497	0	0	0	0	0	0	0
Bacteria	FBP	uncultured bacterium	uncultured bacterium	uncultured bacterium	uncultured bacterium	0	0	0.000104902	0	0	0	0	0	0	0	9.18e-05	0	0	0	0	0	0	0
Bacteria	Margulisbacteria	uncultured bacterium	uncultured bacterium	uncultured bacterium	uncultured bacterium	0	0	0	0	0	0	0	0	0.00071582	0	0	0	0.000223864	0	0	0	6.23e-05	0
Bacteria	Bacteroidetes	Bacteroidia	SM1A07	uncultured bacterium	uncultured bacterium	0	0	0	0	0	0	0	0	0.00143164	0	0	0	0	0	0	0	0	0
Bacteria	Actinobacteria	Coriobacteriia	OPB41	uncultured bacterium	uncultured bacterium	0	0	0	0	0.00211982	0	0	0	0	0	0	0	0	0	0	0	0	0
Bacteria	Actinobacteria	Actinobacteria	PeM15	uncultured bacterium	uncultured bacterium	0.000343364	0	0.000603184	0	0.000278009	0	0.000766105	0	0	0	0.000157456	0	0	0	0	0.00347784	0.00364191	0.00292528
Bacteria	Actinobacteria	Acidimicrobiia	IMCC26256	uncultured bacterium	uncultured bacterium	0	0	0	0	0	0	0	0	0	0	0	0	0.00102338	0	0	0.000371678	0.000373529	0.00143785
Bacteria	Actinobacteria	Acidimicrobiia	uncultured	uncultured bacterium	uncultured bacterium	0	0	0	0	0	0	0.000133236	0	0	0	0.00051173	0	0	0	0	0.0012345	0.00110502	0.000594972
Bacteria	Cyanobacteria	Melainabacteria	Obscuribacterales	uncultured bacterium	uncultured bacterium	0.000749157	0	0.000131127	0	0	0	0.000183199	0	0.00429492	0	0.000170577	0	0	0	0	0	0	0
Bacteria	Cyanobacteria	Melainabacteria	Gastranaerophilales	uncultured bacterium	uncultured bacterium	0	0	0	0	0	0	0	0	0	0	5.25e-05	0	0	0	0	0	0	0
Bacteria	Cyanobacteria	Melainabacteria	Vampirovibrionales	uncultured bacterium	uncultured bacterium	0.000187289	0	0	0	0	0	0	0	0	0	0	0	0	0	0	0	0	0
Bacteria	Cyanobacteria	Oxyphotobacteria	RD011	uncultured bacterium	uncultured bacterium	0	0	0	0	0	0	0	0	0	0	0	0	0	0	0	0	7.78e-05	0
Bacteria	Cyanobacteria	Oxyphotobacteria	SepB-3	uncultured bacterium	uncultured bacterium	0.000749157	0	0	0	0	0	0	0	0	0	0	0	0	0	0	0	0	0
Bacteria	Cyanobacteria	Oxyphotobacteria	Chloroplast	uncultured bacterium	uncultured bacterium	0.000905232	0	0	0	0.000486517	0	0	0	0	0	0.000144334	0	0	0	0	0.000796453	0	0
Bacteria	Cyanobacteria	Sericytochromatia	uncultured bacterium	uncultured bacterium	uncultured bacterium	6.24e-05	0	0	0	0	0	0	0	0	0	0.00190259	0	0.000111932	0	0	0	0	0
Bacteria	Tenericutes	Mollicutes	Mollicutes RF39	uncultured bacterium	uncultured bacterium	0	0	0	0	0	0	0	0	0	0	0	0	0	0	0	0	0	0
Bacteria	Bacteroidetes	Ignavibacteria	OPB56	uncultured Bacteroidetes bacterium	uncultured Bacteroidetes bacterium	0.000530653	0	0.000157352	0	0	0	0	0	0	0	0	0	0	0	0	0	0	0
Bacteria	Omnitrophicaeota	uncultured Banisveld landfill bacterium BVC56	uncultured Banisveld landfill bacterium BVC56	uncultured Banisveld landfill bacterium BVC56	uncultured Banisveld landfill bacterium BVC56	0	0	0	0	0	0	0	0	0	0	0.00010497	0	0	0	0	0	0.000326838	0
Bacteria	Chloroflexi	Anaerolineae	uncultured Bellilinea sp.	uncultured Bellilinea sp.	uncultured Bellilinea sp.	0.000280934	0	0	0	0	0	0	0	0	0	0	0	0	0	0	0	0	0
Bacteria	BRC1	uncultured candidate division BRC1 bacterium	uncultured candidate division BRC1 bacterium	uncultured candidate division BRC1 bacterium	uncultured candidate division BRC1 bacterium	0	0	0	0	0	0	0	0	0.000477213	0	0	0	0	0	0	0	0	0
Bacteria	Patescibacteria	Gracilibacteria	Absconditabacteriales (SR1)	uncultured candidate division SR1 bacterium	uncultured candidate division SR1 bacterium	0	0	0	0	0.000486517	0	0	0	0	0	0	0	0	0	0	0	0	0
Bacteria	Patescibacteria	Saccharimonadia	Saccharimonadales	uncultured Candidatus Saccharibacteria bacterium	uncultured Candidatus Saccharibacteria bacterium	0	0	0.000550733	0	0.000382263	0	0	0	0	0	0	0	0	0	0	0.000331855	0.000824877	0.00173534
Bacteria	Bacteroidetes	Ignavibacteria	SJA-28	uncultured Chlorobi bacterium	uncultured Chlorobi bacterium	0	0	0	0	0	0	0	0	0.00262467	0	0	0	0	0	0	0	0	0
Bacteria	Chloroflexi	JG30-KF-CM66	uncultured Chloroflexi bacterium	uncultured Chloroflexi bacterium	uncultured Chloroflexi bacterium	0	0	0	0	0	0	0.000216508	0	0	0	0	0	0	0	0	0	0	0
Bacteria	Chloroflexi	Ktedonobacteria	C0119	uncultured Chloroflexi bacterium	uncultured Chloroflexi bacterium	0.000593083	0	0	0	0	0	0	0	0	0	0	0	0	0	0	0	0	0
Bacteria	Chloroflexi	Anaerolineae	RBG-13-54-9	uncultured Chloroflexi bacterium	uncultured Chloroflexi bacterium	0.000374579	0	0	0	0	0	0	0	0	0	0	0	0	0	0	0	0	0
Bacteria	Cyanobacteria	Oxyphotobacteria	Chloroplast	uncultured Chlorophyta	uncultured Chlorophyta	0	0	0.00215048	0	0	0	0	0	0	0	0	0	0	0	0	0	0	0
Bacteria	Actinobacteria	Coriobacteriia	OPB41	uncultured Coriobacteriaceae bacterium	uncultured Coriobacteriaceae bacterium	0.00012486	0	0	0	0	0	0	0	0	0	0	0	0	0	0	0	0	0
Archaea	Nanoarchaeaeota	Woesearchaeia	uncultured crenarchaeote	uncultured crenarchaeote	uncultured crenarchaeote	0	0	0	0	0	0	0.000316435	0	0	0	0	0	0	0	0	0	0	0
Bacteria	Proteobacteria	Deltaproteobacteria	NB1-j	uncultured delta proteobacterium	uncultured delta proteobacterium	0.000593083	0	0	0	0.000382263	0	0	0	0	0	0.00010497	0	0	0	0	0	0	0
Bacteria	Proteobacteria	Deltaproteobacteria	RCP2-54	uncultured delta proteobacterium	uncultured delta proteobacterium	0	0	0	0	0	0	0	0	0.00119303	0	0	0	0	0	0	0	0	0
Bacteria	Cyanobacteria	Oxyphotobacteria	Chloroplast	uncultured diatom	uncultured diatom	0.00327756	0	0	0	0.00118154	0	0.000133236	0	0	0	0	0	0.000495699	0	0	0.000292033	0	0
Archaea	Nanoarchaeaeota	Woesearchaeia	uncultured euryarchaeote	uncultured euryarchaeote	uncultured euryarchaeote	0	0	0	0	0	0	0	0	0.00143164	0	0	0	0	0	0	0	0	0
Bacteria	Acidobacteria	Acidobacteriia	Subgroup 2	uncultured forest soil bacterium	uncultured forest soil bacterium	0	0	0	0	0.00125104	0	0	0	0.00334049	0	6.56e-05	0	0	0	0	0	0	0
Bacteria	Cyanobacteria	Oxyphotobacteria	Chloroplast	uncultured marine eukaryote	uncultured marine eukaryote	0	0	0	0	0	0	0	0	0	0	0	0	0	0	0	9.29e-05	0	0
Bacteria	Patescibacteria	Microgenomatia	Candidatus Woesebacteria	uncultured Microgenomates group bacterium	uncultured Microgenomates group bacterium	0	0	0	0	0	0	0.000116581	0	0	0	0	0	0	0	0	0	0	0
Bacteria	Nitrospirae	Thermodesulfovibrionia	uncultured	uncultured Nitrospirae bacterium	uncultured Nitrospirae bacterium	0	0	0	0	0	0	0	0	0	0	0.000118092	0	0	0	0	0	0	0
Bacteria	Acidobacteria	Subgroup 22	uncultured organism	uncultured organism	uncultured organism	0.00137345	0	0	0	0	0	0.000133236	0	0	0	0	0	0	0	0	0	0	0
Bacteria	BRC1	uncultured organism	uncultured organism	uncultured organism	uncultured organism	0	0	0	0	0	0	0	0	0	0	9.18e-05	0	0	0	0	0	0	0
Bacteria	Kiritimatiellaeota	Kiritimatiellae	WCHB1-41	uncultured organism	uncultured organism	0	0	0	0	0	0	0.000366398	0	0	0	0	0	0	0	0	0	0	0
Bacteria	Planctomycetes	vadinHA49	uncultured organism	uncultured organism	uncultured organism	0	0	0	0	0	0	0	0	0.000954426	0	0	0	0	0	0	0	0	0
Bacteria	Cyanobacteria	Melainabacteria	Gastranaerophilales	uncultured organism	uncultured organism	0	0	0	0	0	0	0	0	0	0	6.56e-05	0	0	0	0	0	0	0
Bacteria	Tenericutes	Mollicutes	Izimaplasmatales	uncultured organism	uncultured organism	0	0	0	0	0	0	0	0	0	0	0	0	0	0	0	0	0	0
Bacteria	Patescibacteria	Parcubacteria	uncultured Parcubacteria group bacterium	uncultured Parcubacteria group bacterium	uncultured Parcubacteria group bacterium	0	0	0	0	0	0	0	0	0	0	0	0	0	0	0	0	4.67e-05	0
Bacteria	Cyanobacteria	Oxyphotobacteria	Chloroplast	uncultured phototrophic eukaryote	uncultured phototrophic eukaryote	0	0	0	0	0	0	0.000116581	0	0	0	0	0	0	0	0	0	0	0
Bacteria	Actinobacteria	Acidimicrobiia	uncultured	uncultured soil bacterium	uncultured soil bacterium	0.000280934	0	0	0	0	0	0	0	0	0	0	0	0	0	0	0	0	0
Bacteria	Kiritimatiellaeota	Kiritimatiellae	WCHB1-41	uncultured Verrucomicrobia bacterium	uncultured Verrucomicrobia bacterium	0.000530653	0	0	0	0.000382263	0	0	0	0.00119303	0	0	0	0	0	0	6.64e-05	0	0
Bacteria	Proteobacteria	Gammaproteobacteria	Gammaproteobacteria Incertae Sedis	Unknown Family	Candidatus Berkiella	0.000218504	0	0	0	0	0	0	0	0	0	6.56e-05	0	0	0	0	0	0	0
Bacteria	Proteobacteria	Gammaproteobacteria	Gammaproteobacteria Incertae Sedis	Unknown Family	uncultured bacterium	0	0	0	0	0	0	0	0	0	0	0.000157456	0	0	0	0	0	0	0
Bacteria	Proteobacteria	Gammaproteobacteria	Gammaproteobacteria Incertae Sedis	Unknown Family	Acidibacter	0.000811587	0	0	0	0	0	0	0	0	0	0.00224374	0	0	0	0	0	0	0
Bacteria	Cyanobacteria	Oxyphotobacteria	Oxyphotobacteria Incertae Sedis	Unknown Family	Phormidium SAG 37.90	0.000780372	0	0	0	0	0	0	0	0	0	0	0	0	0	0	0	0	0
Bacteria	Cyanobacteria	Oxyphotobacteria	Oxyphotobacteria Incertae Sedis	Unknown Family	Leptolyngbya ANT.L52.2	0	0	0	0	0	0	0	0	0	0	0	0	0.000159903	0	0	0	0	0
Bacteria	Cyanobacteria	Oxyphotobacteria	Oxyphotobacteria Incertae Sedis	Unknown Family	uncultured	0	0	0	0	0	0	0	0	0	0	0	0	0.00137516	0	0	0	0	0
Bacteria	Cyanobacteria	Oxyphotobacteria	Oxyphotobacteria Incertae Sedis	Unknown Family	Calothrix KVSF5	0.0060869	0	0	0	0	0	0	0	0	0	0.000144334	0	0	0	0	0	0	0
Bacteria	Lentisphaerae	Lentisphaeria	Victivallales	vadinBE97	uncultured rumen bacterium	0	0	0	0	0	0	0	0	0	0	0	0	0	0	0	0	0	0
Bacteria	Lentisphaerae	Lentisphaeria	Victivallales	vadinBE97	uncultured bacterium	0	0	0	0	0	0	0	0	0	0	0	0	0	0	0	0	0	0
Bacteria	Firmicutes	Negativicutes	Selenomonadales	Veillonellaceae	Pelosinus	0	0	0	0	0	0	0.000166545	0	0	0	0.000223062	0	0	0	0	0	0	0
Bacteria	Firmicutes	Negativicutes	Selenomonadales	Veillonellaceae	Megamonas	0	0	0	0	0	0	0	0	0	0	0	0	0	0	0	0	0	0
Bacteria	Firmicutes	Negativicutes	Selenomonadales	Veillonellaceae	Mitsuokella	0	0	0	0	0	0	0	0	0	0	0	0	0	0	0	0	0	0
Bacteria	Firmicutes	Negativicutes	Selenomonadales	Veillonellaceae	Selenomonas	0.000187289	0	0	0	0	0	0	0	0	0	0	0	0	0	0	0	0	0
Bacteria	Firmicutes	Negativicutes	Selenomonadales	Veillonellaceae	Selenomonas 3	0	0	0	0	0	0	0	0	0	0	0	0	0	0	0	0	0	0
Bacteria	Firmicutes	Negativicutes	Selenomonadales	Veillonellaceae	Dialister	0	0	0	0	0	0	0	0	0	0	0	0	0	0	0	0	0	0
Bacteria	Firmicutes	Negativicutes	Selenomonadales	Veillonellaceae	Megasphaera	0	0	0	0	0	0	0	0	0	0	0	0	0	0	0	0	0	0
Bacteria	Firmicutes	Negativicutes	Selenomonadales	Veillonellaceae	Veillonella	0.00196654	0	0	0	0	0	0	0	0	0	0	0	0	0	0	0	0	0
Bacteria	Firmicutes	Negativicutes	Selenomonadales	Veillonellaceae	Allisonella	0	0	0	0	0	0	0	0	0	0	0	0	0	0	0	0	0	0
Bacteria	Dependentiae	Babeliae	Babeliales	Vermiphilaceae	uncultured bacterium	0	0	0	0	0	0	0.00123243	0	0	0	0	0	0.000111932	0	0	0	0	0
Bacteria	Dependentiae	Babeliae	Babeliales	Vermiphilaceae	metagenome	0	0	0	0	0	0	0	0	0	0	0.000196819	0	0	0	0	0	0	0.000148743
Bacteria	Verrucomicrobia	Verrucomicrobiae	Verrucomicrobiales	Verrucomicrobiaceae	uncultured	0.000717942	0	0	0	0	0	0.000949304	5.8e-05	0	0	0	0	0	0	0	0.00103539	0.000809313	0.00118994
Bacteria	Verrucomicrobia	Verrucomicrobiae	Verrucomicrobiales	Verrucomicrobiaceae	Prosthecobacter	0	0	0	0	0	0	0	0	0	0	0.00030179	0	0	0	0	0.00135397	0.00122953	0.00148743
Bacteria	Verrucomicrobia	Verrucomicrobiae	Verrucomicrobiales	Verrucomicrobiaceae	Roseimicrobium	0	0	0	0	0	0	0	0	0	0	0.000144334	0	0	0	0	0	0	0
Bacteria	Verrucomicrobia	Verrucomicrobiae	Verrucomicrobiales	Verrucomicrobiaceae	Verrucomicrobium	0	0	0	0	0.000556019	0	0	6.62e-05	0	0	0	0	0	0	0	0.00106194	0.00108946	0.00178492
Bacteria	Proteobacteria	Gammaproteobacteria	Vibrionales	Vibrionaceae	Photobacterium	0	0	0	0	0	0	0	0	0	0	0	0	0	0	0	0	0	0
Bacteria	Proteobacteria	Gammaproteobacteria	Vibrionales	Vibrionaceae	Salinivibrio	0.000499438	0	0	0	0	0	0	0	0	0	0	0	0	0	0	0	0	0
Bacteria	Proteobacteria	Gammaproteobacteria	Vibrionales	Vibrionaceae	Aliivibrio	0.00012486	0	0	0	0	0	0	0	0	0	0	0	0.000639611	0	0	0	0	0
Bacteria	Proteobacteria	Gammaproteobacteria	Vibrionales	Vibrionaceae	Vibrio	0	0	0	0	0	0	0	0	0	0	0	0	0	0	0.000273945	0	0	0
Bacteria	Lentisphaerae	Lentisphaeria	Victivallales	Victivallaceae	Victivallis	0	0	0	0	0	0	0	0	0	0	0	0	0	0	0	0	0	0
Bacteria	Cyanobacteria	Oxyphotobacteria	Chloroplast	Virgulinella fragilis	Virgulinella fragilis	0	0	0	0	0	0	0	0	0	0	0	0	0	0	0	0.000212388	0.000264583	0
Bacteria	Planctomycetes	Phycisphaerae	Tepidisphaerales	WD2101 soil group	uncultured bacterium	0.00012486	0	0	0	0.00545594	0	0	0	0.00811262	0	0	0	0	0	0	0	0	0
Bacteria	Planctomycetes	Phycisphaerae	Tepidisphaerales	WD2101 soil group	uncultured planctomycete	0.000874017	0	0	0	0	0	0	0	0	0	0	0	0	0	0	0	0	0
Bacteria	Bacteroidetes	Bacteroidia	Flavobacteriales	Weeksellaceae	Chryseobacterium	0	0	0.000104902	0	0.000243258	0	0.00169875	0	0	0	0.00433003	1.64e-05	3.2e-05	0	0	0.000451323	0	0
Bacteria	Bacteroidetes	Bacteroidia	Flavobacteriales	Weeksellaceae	Bergeyella	0	0	0	0	0	0	0.000799414	0	0	0	0	0	0	0	0	0	0	0
Bacteria	Bacteroidetes	Bacteroidia	Flavobacteriales	Weeksellaceae	Empedobacter	0	0	0	0	0	0	0	0	0	0	0.00438251	0	0	0	0	0	0	0
Bacteria	Proteobacteria	Alphaproteobacteria	Rhizobiales	Xanthobacteraceae	Rhodoplanes	0	0	0	0	0.000938282	0	0.000233162	0	0	0	0.0018501	0	0.000495699	0	0	0	0	0
Bacteria	Proteobacteria	Alphaproteobacteria	Rhizobiales	Xanthobacteraceae	uncultured	0.00221626	0	0	0	0.00246733	0	0.00029978	0	0.00811262	0	0.00192883	0	0	0	0	0.00084955	0.00138517	0.00267738
Bacteria	Proteobacteria	Alphaproteobacteria	Rhizobiales	Xanthobacteraceae	Pseudolabrys	0.00380822	0	0	0	0.000938282	0	0.000666178	0	0	0	0.000433003	0	0.00177492	0	0	0.00050442	0	0
Bacteria	Proteobacteria	Alphaproteobacteria	Rhizobiales	Xanthobacteraceae	Afipia	0	0	0	0	0	0	0	0	0	0	0.000223062	0	0	0	0	0.000225662	0	0
Bacteria	Proteobacteria	Alphaproteobacteria	Rhizobiales	Xanthobacteraceae	Bradyrhizobium	0.0189786	0	0.0283759	0	0.0199124	0	0.00849377	0	0.013362	0.000133355	0.00964415	0	0.0437334	0	0	0	0	0
Bacteria	Proteobacteria	Gammaproteobacteria	Xanthomonadales	Xanthomonadaceae	Lysobacter	0	0	0	0	0	0	0.00139897	0	0	0	0.000616701	0	0	0	0	0	0	0
Bacteria	Proteobacteria	Gammaproteobacteria	Xanthomonadales	Xanthomonadaceae	uncultured	0	0	0	0	0	0	0	0	0.00453352	0	0	0	0	0	0	0	0	0
Bacteria	Proteobacteria	Gammaproteobacteria	Xanthomonadales	Xanthomonadaceae	Rehaibacterium	0.000686727	0	0	0	0	0	0	0	0	0	0	0	0	0	0	0	0	0
Bacteria	Proteobacteria	Gammaproteobacteria	Xanthomonadales	Xanthomonadaceae	Luteimonas	0.000312149	0	0	0	0	0	0	0	0	0	0.000734792	0	0	0	0	0	0	0
Bacteria	Proteobacteria	Gammaproteobacteria	Xanthomonadales	Xanthomonadaceae	Thermomonas	0	0	0	0	0	0	0	0	0	0	0.000393639	0	0	0	0	0	0	0
Bacteria	Proteobacteria	Gammaproteobacteria	Xanthomonadales	Xanthomonadaceae	Pseudoxanthomonas	0	0	0.000655635	0	0	0	0.000266471	0	0	0	0.00110219	0	0	0	0	0	0	0
Bacteria	Proteobacteria	Gammaproteobacteria	Xanthomonadales	Xanthomonadaceae	Stenotrophomonas	0.00486952	0	0.00684482	0	0.00785377	9.38e-05	0.006362	0	0.0038177	3.81e-05	0.0075185	0	0.00375772	0	0	0	0	0
Bacteria	Verrucomicrobia	Verrucomicrobiae	Chthoniobacterales	Xiphinematobacteraceae	Candidatus Xiphinematobacter	0	0	0	0	0.00059077	0	0	0	0	0	0.000275547	0	0	0	0	0	0	0
Bacteria	Proteobacteria	Alphaproteobacteria	Paracaedibacterales		uncultured	0.0487576	0	0.0446618	0	0.000486517	0	0.114716	0	0	0	3.94e-05	0	0.000847485	0	0	0.000331855	0.00042022	0.00203282

## Sheet: ASV Relative Abundances
Kingdom	Phylum	Class	Order	Family	Genus	ASV	SMS01	Gut01	SMS02	Gut02	SMS03	Gut03	SMS04	Gut04	SMS05	Gut05	SMS06	Gut06	SMS07	Gut07	Gut08	Water01	Water02	Water03
Unassigned	NA	NA	NA	NA	NA	NA	0	0	0	0	0	0	8.84551e-05	0	0	0	0	0	0	0	0	0	0	0
Bacteria	Bacteroidetes	Bacteroidia	Bacteroidales	Bacteroidaceae	Bacteroides	NA	0	0	0	0	0	0	0	0	0	0	0	0	0	0	0	0	0	0
Unassigned	NA	NA	NA	NA	NA	NA	0	0	0	0	0	0	0	0	0	0	0	0	0	0	0	0	0	0
Bacteria	NA	NA	NA	NA	NA	NA	0	0	0.00634249	0	0	0	0.00229983	0	0	0	0	0	0.0024654	0	0	0	0	0
Bacteria	NA	NA	NA	NA	NA	NA	0	0	0.00397277	0	0	0	0.00159219	0	0	0	0	0	0.0014008	0	0	0	0	0
Bacteria	NA	NA	NA	NA	NA	NA	0	0	0.0141951	0	0	0	0.00476183	0	0	0	0	0.00020909	0.00498683	0	0	0	0	0
Bacteria	NA	NA	NA	NA	NA	NA	0.00784782	0	0.0122436	0	0.00360771	0.000783779	0.0050272	0	0	0	0	0	0.00481874	0	0	0	0	0
Bacteria	NA	NA	NA	NA	NA	NA	0	0	0.00662129	0	0	0	0.00237355	0	0	0	0	0	0.00273155	0	0	0	0	0
Bacteria	NA	NA	NA	NA	NA	NA	0	0	0.00810817	0	0	0	0.00296325	0	0	0	0	0	0.00260548	0	0	0	0	0
Bacteria	NA	NA	NA	NA	NA	NA	0	0	0.00422833	0	0	0	0.00249149	0	0	0	0	0	0.00212921	0	0	0	0	0
Bacteria	Bacteroidetes	Bacteroidia	Bacteroidales	Bacteroidaceae	Bacteroides	Bacteroides uniformis	0	0	0	0	0	0	0	0	0	0	0	0	0	0	0	0	0	0
Unassigned	NA	NA	NA	NA	NA	NA	0.000415779	0	0.00130102	0	0.000634957	0	0.000442276	0	0	0	0	0	0.000238135	0	0	0	0	0
Bacteria	NA	NA	NA	NA	NA	NA	0	0	0	0	0	0	0	0	0	0	0	0	0	0	0	0	2.52493e-05	0
Bacteria	NA	NA	NA	NA	NA	NA	0	0	0	0	0	0	0	0	0	0	0	0	0	0	0	0	3.7874e-05	0
Bacteria	Deferribacteres	Deferribacteres	Deferribacterales	Deferribacteraceae	Mucispirillum	Gadus morhua (Atlantic cod)	0	0	0	0	0	0	0	0	0	0	0	0	0	0	0	0	0	0
Bacteria	Deferribacteres	Deferribacteres	Deferribacterales	Deferribacteraceae	Mucispirillum	uncultured bacterium	0	0	0	0	0	0	0	0	0.00131861	0	0	0	0	0	0	0	0	0
Bacteria	Deferribacteres	Deferribacteres	Deferribacterales	Deferribacteraceae	Mucispirillum	uncultured bacterium	0	0	0.000511117	0	0	0	0	0	0	0	0	0	0	0	0	0	0	0
Bacteria	Deferribacteres	Deferribacteres	Deferribacterales	Deferribacteraceae	Mucispirillum	uncultured bacterium	0	0	0	0	0	0	0.000515988	0	0.00346135	0	0	0	0	0	0	0	0	0
Bacteria	Proteobacteria	NA	NA	NA	NA	NA	0	0	0	0	0	0	0	0	0	0	2.31852e-05	0	0	0	0	0	0	0
Bacteria	Nitrospirae	2001-04-29	uncultured bacterium	uncultured bacterium	uncultured bacterium	uncultured bacterium	0	0	0	0	0	0	0	0	0	0	0.000173889	0	0	0	0	0	0	0
Bacteria	Nitrospirae	2001-04-29	uncultured bacterium	uncultured bacterium	uncultured bacterium	uncultured bacterium	0	0	0	0	0.000432925	0	0	0	0	0	0	0	0	0	0	0	0	0
Bacteria	Nitrospirae	2001-04-29	uncultured bacterium	uncultured bacterium	uncultured bacterium	uncultured bacterium	0	0	0	0	0	0	7.37126e-05	0	0	0	0	0	0	0	0	0	0	0
Bacteria	Nitrospirae	2001-04-29	uncultured bacterium	uncultured bacterium	uncultured bacterium	uncultured bacterium	0.000701627	0	0	0	0	0	0	0	0	0	0.000313	0	0	0	0	0	0	0
Bacteria	Proteobacteria	Deltaproteobacteria	Bdellovibrionales	Bdellovibrionaceae	OM27 clade	uncultured bacterium	0	0	0	0	0.000606096	0	0	0	0	0	0	0	0	0	0	0.000575918	0.000694357	0.00059082
Bacteria	Proteobacteria	Deltaproteobacteria	Bdellovibrionales	Bdellovibrionaceae	OM27 clade	metagenome	0	0	0	0	0	0	0	0	0	0	0	0	0.00014008	0	0	0	0	0
Bacteria	Proteobacteria	Deltaproteobacteria	Bdellovibrionales	Bdellovibrionaceae	OM27 clade	NA	0	0	0	0	0.0013565	0	0.00029485	0	0	0	5.7963e-05	0	0	0	0	0.00074978	0.000807979	0.000553894
Bacteria	Proteobacteria	Deltaproteobacteria	Syntrophobacterales	Syntrophobacteraceae	Syntrophobacter	uncultured bacterium	0.00054571	0	0	0	0	0	0	0	0	0	0	0	0	0	0	0	0	0
Bacteria	Proteobacteria	NA	NA	NA	NA	NA	0	0	0.000162628	0	0	0	0	0	0	0	0	0	0	0	0	0	0	0
Bacteria	Proteobacteria	Deltaproteobacteria	Oligoflexales	0319-6G20	uncultured delta proteobacterium	uncultured delta proteobacterium	0	0	0	0	0	0	0	0	0	0	4.63704e-05	0	0	0	0	0	0	0
Bacteria	Proteobacteria	Deltaproteobacteria	Myxococcales	MidBa8	uncultured bacterium	uncultured bacterium	0	0	0	0	0.000259755	0	0	0	0	0	0	0	0	0	0	0	0	0
Bacteria	Proteobacteria	Deltaproteobacteria	Desulfobacterales	Desulfobulbaceae	MSBL7	uncultured bacterium	0.000467751	0	0	0	0	0	0	0	0	0	0	0	0	0	0	0	0	0
Bacteria	Proteobacteria	Deltaproteobacteria	Desulfobacterales	Desulfobulbaceae	NA	NA	0	0	0	0	0	0	0	0	0.00346135	0	0	0	0	0	0	0	0	0
Bacteria	Proteobacteria	Deltaproteobacteria	Desulfobacterales	Desulfobulbaceae	Desulfobulbus	uncultured bacterium	0	0	0	0	0	0	0	0	0.00247239	0	0	0	0	0	0	0	0	0
Bacteria	Proteobacteria	Deltaproteobacteria	Desulfobacterales	Desulfobulbaceae	Desulfobulbus	uncultured bacterium	0	0	0	0	0	0	0	0	0	0	0	0	0	0	0	0	0	0
Bacteria	Proteobacteria	Deltaproteobacteria	Desulfobacterales	Desulfobacteraceae	Sva0081 sediment group	uncultured bacterium	0	0	0	0	0	0	0	0	0	0	0.000139111	0	0	0	0	0	0	0
Bacteria	Proteobacteria	Deltaproteobacteria	Desulfobacterales	Desulfobacteraceae	Desulfatirhabdium	uncultured bacterium	0.00088353	0	0	0	0	0	0	0	0.00395583	0	0	0	0	0	0	0	0	0
Bacteria	Proteobacteria	Deltaproteobacteria	Syntrophobacterales	Syntrophobacteraceae	uncultured	uncultured bacterium	0.000285848	0	0	0	0	0	0	0	0	0	0	0	0	0	0	0	0	0
Bacteria	Proteobacteria	Deltaproteobacteria	Syntrophobacterales	Syntrophobacteraceae	uncultured	uncultured bacterium	0	0	0	0	0	0	0	0	0	0	0.000173889	0	0	0	0	0	0	0
Bacteria	Acidobacteria	AT-s3-28	uncultured bacterium	uncultured bacterium	uncultured bacterium	uncultured bacterium	0	0	0	0	0	0	0	0	0	0	0	0	0	0	0	3.25991e-05	0	0
Bacteria	Acidobacteria	Subgroup 22	NA	NA	NA	NA	0.00145523	0	0	0	0	0	0	0	0.00115378	0	0.000278222	0	0	0	0	0	0	0
Bacteria	Acidobacteria	Subgroup 22	uncultured bacterium	uncultured bacterium	uncultured bacterium	uncultured bacterium	0.000207889	0	0	0	0	0	0	0	0	0	0.000150704	0	0	0	0	0	0	0
Bacteria	Acidobacteria	Subgroup 17	uncultured bacterium	uncultured bacterium	uncultured bacterium	uncultured bacterium	0	0	0	0	0.000288617	0	0	0	0	0	0	0	0	0	0	0	0	0
Bacteria	Acidobacteria	Subgroup 17	NA	NA	NA	NA	0	0	0	0	0	0	0	0	0	0	0.000173889	0	0	0	0	0	0	0
Bacteria	Acidobacteria	Subgroup 17	NA	NA	NA	NA	0.000415779	0	0	0	0	0	0	0	0	0	0	0	0	0	0	0	0	0
Bacteria	Acidobacteria	Subgroup 17	NA	NA	NA	NA	0.000415779	0	0	0	0.00017317	0	0	0	0	0	0	0	0	0	0	0	0	0
Bacteria	Acidobacteria	Subgroup 17	uncultured bacterium	uncultured bacterium	uncultured bacterium	uncultured bacterium	0	0	0	0	0	0	0	0	0	0	0.000289815	0	0	0	0	0	0	0
Bacteria	Acidobacteria	Subgroup 22	uncultured organism	uncultured organism	uncultured organism	uncultured organism	0.00114339	0	0	0	0	0	0	0	0	0	0	0	0	0	0	0	0	0
Bacteria	Acidobacteria	Subgroup 22	uncultured organism	uncultured organism	uncultured organism	uncultured organism	0	0	0	0	0	0	0.00011794	0	0	0	0	0	0	0	0	0	0	0
Bacteria	Acidobacteria	Subgroup 6	NA	NA	NA	NA	0.000779585	0	0	0	0	0	0	0	0	0	0	0	0	0	0	0	0	0
Bacteria	Acidobacteria	Subgroup 6	NA	NA	NA	NA	0.000727613	0	0	0	0	0	0	0	0	0	0	0	0	0	0	0	0	0
Bacteria	Acidobacteria	Subgroup 6	metagenome	metagenome	metagenome	metagenome	0	0	0	0	0	0	0	0	0	0	0	0	0	0	0	0	0	0.000184631
Bacteria	Acidobacteria	Subgroup 6	metagenome	metagenome	metagenome	metagenome	0	0	0	0	0	0	0	0	0.00280204	0	0.000150704	0	0	0	0	0	7.5748e-05	0
Bacteria	Acidobacteria	Subgroup 6	metagenome	metagenome	metagenome	metagenome	0.000961488	0	0	0	0	0	0	0	0	0	0	0	0	0	0	0	0	0
Bacteria	Acidobacteria	Subgroup 6	NA	NA	NA	NA	0	0	0	0	0.000923574	0	0	0	0	0	0	0	0	0	0	0	0	0
Bacteria	Acidobacteria	Subgroup 6	NA	NA	NA	NA	0	0	0	0	0	0	0.000309593	0	0	0	0	0	0	0	0	0	0	0
Bacteria	Acidobacteria	Subgroup 6	NA	NA	NA	NA	0.00280651	0	0	0	0	0	0	0	0	0	0	0	0	0	0	0	0	0
Bacteria	Acidobacteria	Subgroup 6	NA	NA	NA	NA	0	0	0	0	0	0	0	0	0	0	0.00035937	0	0	0	0	0	0	0
Bacteria	Acidobacteria	Subgroup 6	NA	NA	NA	NA	0	0	0	0	0	0	0.000560216	0	0	0	0	0	0	0	0	0	0	0
Bacteria	Acidobacteria	Subgroup 6	NA	NA	NA	NA	0.000571696	0	0	0	0	0	0	0	0	0	0	4.32601e-05	0	0	0	0	0	0
Bacteria	Acidobacteria	Subgroup 6	NA	NA	NA	NA	0.000493737	0	0	0	0	0	0	0	0	0	0	0	0	0	0	0	0	0
Bacteria	Acidobacteria	Subgroup 6	NA	NA	NA	NA	0.00132529	0	0	0	0	0	0	0	0	0	0.000521667	0	0	0	0	0	0	0
Bacteria	Acidobacteria	Holophagae	Subgroup 7	NA	NA	NA	0.000207889	0	0	0	0	0	0	0	0	0	0	0	0	0	0	0	0	0
Bacteria	Acidobacteria	Holophagae	Subgroup 7	NA	NA	NA	0.000415779	0	0	0	0	0	0	0	0	0	0	0	0	0	0	0	0	0
Bacteria	Acidobacteria	Thermoanaerobaculia	Thermoanaerobaculales	Thermoanaerobaculaceae	Subgroup 10	uncultured bacterium	0	0	0	0	0	0	0.000191653	0	0	0	0	0	0	0	0	0	0	0
Bacteria	Acidobacteria	Thermoanaerobaculia	Thermoanaerobaculales	Thermoanaerobaculaceae	Subgroup 10	NA	0.000285848	0	0	0	0	0	0	0	0	0	0	0	0	0	0	0	0	0
Bacteria	Acidobacteria	Holophagae	Subgroup 7	uncultured bacterium	uncultured bacterium	uncultured bacterium	0.000207889	0	0	0	0	0	0	0	0	0	0	0	0	0	0	0	0	0
Bacteria	Acidobacteria	Holophagae	Subgroup 7	uncultured bacterium	uncultured bacterium	uncultured bacterium	0	0	0	0	0	0	0	0	0	0	8.11481e-05	0	0	0	0	0	0	0
Bacteria	Acidobacteria	Holophagae	Subgroup 7	uncultured bacterium	uncultured bacterium	uncultured bacterium	0	0	0	0	0.000461787	0	0	0	0	0	0	0	0	0	0	0	0	0
Bacteria	Acidobacteria	Holophagae	Subgroup 7	uncultured bacterium	uncultured bacterium	uncultured bacterium	0	0	0	0	0	0	0	0	0	0	0.000440518	0	0	0	0	0	0	0
Bacteria	Acidobacteria	Holophagae	Subgroup 7	uncultured bacterium	uncultured bacterium	uncultured bacterium	0.00220882	0	0	0	0.000981298	0	0	0	0	0	0.000394148	0	0	0	0	0	0	0
Bacteria	Acidobacteria	Holophagae	Subgroup 7	uncultured bacterium	uncultured bacterium	uncultured bacterium	0	0	0	0	0	0	0	0	0	0	0.000660778	0	0	0	0	0	0	0
Bacteria	Acidobacteria	Holophagae	Subgroup 7	uncultured bacterium	uncultured bacterium	uncultured bacterium	0.00158516	0	0	0	0	0	0	0	0	0	0	0	0	0	0	0	0	0
Bacteria	Proteobacteria	Deltaproteobacteria	Bdellovibrionales	Bdellovibrionaceae	Bdellovibrio	uncultured bacterium	0	0	0	0	0	0	0.000560216	0	0	0	0	0	0	0	0	0	0	0
Bacteria	Proteobacteria	Deltaproteobacteria	Bdellovibrionales	Bdellovibrionaceae	Bdellovibrio	uncultured bacterium	0	0	0	0	0	0	0	0	0	0	8.11481e-05	0	0	0	0	0	0	0
Bacteria	Proteobacteria	Deltaproteobacteria	Bdellovibrionales	Bdellovibrionaceae	Bdellovibrio	metagenome	0	0	0	0	0	0	0	0	0	0	0	0	0	0	0	4.34655e-05	0	0
Bacteria	Proteobacteria	Deltaproteobacteria	Bdellovibrionales	Bdellovibrionaceae	Bdellovibrio	uncultured bacterium	0	0	0	0	0.000259755	0	0	0	0	0	0	0	0	0	0	0	0	0
Bacteria	Proteobacteria	Deltaproteobacteria	Bdellovibrionales	Bdellovibrionaceae	Bdellovibrio	metagenome	0	0	0	0	0	0	0	0	0	0	0	0	0	0	0	0	3.7874e-05	0
Bacteria	Proteobacteria	Deltaproteobacteria	Bdellovibrionales	Bdellovibrionaceae	Bdellovibrio	metagenome	0	0	0	0	0	0	0	0	0	0	0	0	0.000238135	0	0	0	0	0
Bacteria	Proteobacteria	Deltaproteobacteria	Bdellovibrionales	Bdellovibrionaceae	Bdellovibrio	metagenome	0	0	0	0	0	0	0	0	0	0	0.000150704	0	0	0	0	0	0	0
Bacteria	Proteobacteria	Deltaproteobacteria	Bdellovibrionales	Bdellovibrionaceae	Bdellovibrio	NA	0	0	0	0	0	0	0	0	0	0	0.000115926	0	0	0	0	0	0	0
Bacteria	Proteobacteria	Deltaproteobacteria	Bdellovibrionales	Bdellovibrionaceae	Bdellovibrio	NA	0	0	0	0	0.000577234	0	0	0	0	0	0	0	0	0	0	0	0	0
Bacteria	Proteobacteria	Deltaproteobacteria	Bdellovibrionales	Bdellovibrionaceae	Bdellovibrio	NA	0	0	0	0	0	0	0	0	0	0	0.00286337	0	0	0	0	0	0	0
Bacteria	Proteobacteria	Deltaproteobacteria	Bdellovibrionales	Bdellovibrionaceae	Bdellovibrio	NA	0	0	0	0	0	0	0	0	0	0	0	0	0	0	0	0	0	0.000147705
Bacteria	Proteobacteria	Deltaproteobacteria	Bdellovibrionales	Bdellovibrionaceae	Bdellovibrio	uncultured bacterium	0	0	0	0	0.000259755	0	0	0	0	0	0	0	0	0	0	0	0	0
Bacteria	Proteobacteria	Deltaproteobacteria	Bdellovibrionales	Bdellovibrionaceae	Bdellovibrio	NA	0	0	0	0	0	0	0	0	0	0	4.63704e-05	0	0	0	0	0	0	0
Bacteria	Proteobacteria	Deltaproteobacteria	Bdellovibrionales	Bdellovibrionaceae	Bdellovibrio	NA	0	0	0	0	0.00181829	0	0	0	0	0	0	0	0	0	0	0	0	0
Bacteria	Proteobacteria	Deltaproteobacteria	Bdellovibrionales	Bdellovibrionaceae	Bdellovibrio	NA	0	0	0	0	0	0	0	0	0	0	0	0	0	0	0	0	3.7874e-05	0
Bacteria	Proteobacteria	Deltaproteobacteria	Syntrophobacterales	Syntrophaceae	Syntrophus	NA	0.000753599	0	0	0	0	0	0	0	0	0	0	0	0	0	0	0	0	0
Bacteria	Proteobacteria	Deltaproteobacteria	Syntrophobacterales	Syntrophaceae	Smithella	uncultured bacterium	0	0	0	0	0.000721542	0	0	0	0	0	0	0	0	0	0	0	0	0
Bacteria	Proteobacteria	Deltaproteobacteria	Syntrophobacterales	Syntrophaceae	Smithella	uncultured bacterium	0.000103945	0	0	0	0	0	0	0	0	0	0	0	0	0	0	0	0	0
Bacteria	Proteobacteria	Deltaproteobacteria	Desulfuromonadales	Geobacteraceae	Geobacter	uncultured delta proteobacterium	0.000597682	0	0	0	0	0	0	0	0	0	0	0	0	0	0	0	0	0
Bacteria	Proteobacteria	Deltaproteobacteria	Desulfuromonadales	Geobacteraceae	Geobacter	NA	0.000727613	0	0	0	0	0	0	0	0	0	0	0	0	0	0	0	0	0
Bacteria	Proteobacteria	Deltaproteobacteria	Desulfuromonadales	Geobacteraceae	Geobacter	NA	0.00106543	0	0	0	0	0	0	0	0	0	0	0	0	0	0	0	0	0
Bacteria	Proteobacteria	Deltaproteobacteria	Desulfuromonadales	Geobacteraceae	Geobacter	uncultured bacterium	0	0	0	0	0	0	0	0	0.00346135	0	0.000347778	0	0	0	0	0	0	0
Bacteria	Proteobacteria	Deltaproteobacteria	Desulfuromonadales	Geobacteraceae	Geobacter	uncultured bacterium	0	0	0	0	0.000663819	0	0	0	0	0	0	0	0	0	0	0	0	0
Bacteria	Proteobacteria	Deltaproteobacteria	Desulfuromonadales	Geobacteraceae	Geobacter	uncultured bacterium	0	0	0	0	0	0	0.000191653	0	0	0	0	0	0	0	0	0	0	0
Bacteria	Proteobacteria	Deltaproteobacteria	MBNT15	uncultured bacterium	uncultured bacterium	uncultured bacterium	0.000207889	0	0	0	0	0	0	0	0	0	0	0	0	0	0	0	0	0
Bacteria	Proteobacteria	Deltaproteobacteria	Oligoflexales	0319-6G20	uncultured delta proteobacterium	uncultured delta proteobacterium	0	0	0	0	0	0	0	0	0.000988957	0	0	0	0	0	0	0	0	0
Bacteria	Proteobacteria	Deltaproteobacteria	Oligoflexales	0319-6G20	bacterium enrichment culture clone B126(2011)	bacterium enrichment culture clone B126(2011)	0.000181903	0	0.00081314	0	0	0	0.00162168	0	0	0	0	0	0.000938533	0	0	0.000217328	0.000277743	0.000221558
Bacteria	Proteobacteria	Deltaproteobacteria	Myxococcales	NA	NA	NA	0	0	0	0	0	0	0	0	0	0	5.7963e-05	0	0	0	0	0	0	0
Bacteria	Proteobacteria	Deltaproteobacteria	Oligoflexales	0319-6G20	uncultured delta proteobacterium	uncultured delta proteobacterium	0	0	0	0	0	0	0.00017691	0	0	0	0	0	0	0	0	0	0	0
Bacteria	Proteobacteria	Deltaproteobacteria	Oligoflexales	0319-6G20	uncultured delta proteobacterium	uncultured delta proteobacterium	0	0	0.000255558	0	0.000548372	0	0	0	0	0	0	0	0	0	0	0	0	0
Bacteria	Proteobacteria	Deltaproteobacteria	Myxococcales	NA	NA	NA	0	0	0	0	0	0	0	0	0.00115378	0	0	0	0	0	0	0	0	0
Bacteria	Proteobacteria	Deltaproteobacteria	Myxococcales	NA	NA	NA	0	0	0	0	0	0	0	0	0	0	0.000115926	0	0	0	0	0	0	0
Bacteria	Proteobacteria	Deltaproteobacteria	Myxococcales	Archangiaceae	Anaeromyxobacter	uncultured bacterium	0.00101346	0	0	0	0	0	0	0	0	0	0	0	0	0	0	0	0	0
Bacteria	Proteobacteria	Deltaproteobacteria	Myxococcales	Archangiaceae	Anaeromyxobacter	uncultured bacterium	0	0	0	0	0	0	0.000574958	0	0	0	0	0	0	0	0	0	0	0
Bacteria	Proteobacteria	Deltaproteobacteria	Myxococcales	Archangiaceae	Anaeromyxobacter	uncultured bacterium	0.00122135	0	0	0	0	0	0	0	0	0	0	0	0	0	0	0	0	0
Bacteria	Proteobacteria	Deltaproteobacteria	Myxococcales	Archangiaceae	Anaeromyxobacter	uncultured bacterium	0.000961488	0	0	0	0	0	0	0	0	0	0	0	0	0	0	0	0	0
Bacteria	Proteobacteria	Deltaproteobacteria	Myxococcales	Archangiaceae	Anaeromyxobacter	uncultured bacterium	0	0	0	0	0	0	0.000339078	0	0	0	0	0	0	0	0	0	0	0
Bacteria	Proteobacteria	Deltaproteobacteria	Myxococcales	Archangiaceae	Anaeromyxobacter	uncultured bacterium	0.000285848	0	0	0	0	0	0	0	0	0	0	0	0	0	0	0	0	0
Bacteria	Proteobacteria	Deltaproteobacteria	Myxococcales	Archangiaceae	Anaeromyxobacter	NA	0	0	0	0	0	0	0	0	0.00197791	0	0	0	0	0	0	0	0	0
Bacteria	Proteobacteria	Deltaproteobacteria	Myxococcales	Archangiaceae	Anaeromyxobacter	uncultured bacterium	0.000857544	0	0	0	0	0	0	0	0	0	0	0	0	0	0	0	0	0
Bacteria	Proteobacteria	Deltaproteobacteria	Myxococcales	Archangiaceae	Anaeromyxobacter	uncultured bacterium	0	0	0	0	0	0	0	0	0	0	0.00026663	0	0	0	0	0	0	0
Bacteria	Proteobacteria	Deltaproteobacteria	Myxococcales	Archangiaceae	Anaeromyxobacter	uncultured bacterium	0	0	0	0	0	0	0	0	0	0	0.00130996	0	0	0	0	0	0	0
Bacteria	Proteobacteria	Deltaproteobacteria	Myxococcales	Archangiaceae	Anaeromyxobacter	NA	0	0	0.000418186	0	0	0	0	0	0	0	0	0	0	0	0	0	0	0
Bacteria	Proteobacteria	Deltaproteobacteria	Myxococcales	Archangiaceae	Anaeromyxobacter	uncultured bacterium	0	0	0	0	0	0	0.000147425	0	0	0	0	0	0	0	0	0	0.000126247	0
Bacteria	Proteobacteria	Deltaproteobacteria	Myxococcales	Archangiaceae	Anaeromyxobacter	uncultured bacterium	0	0	0	0	0	0	0	0	0	0	0.000139111	0	0	0	0	0	0	0
Bacteria	Proteobacteria	Deltaproteobacteria	Myxococcales	Archangiaceae	Anaeromyxobacter	uncultured bacterium	0.00106543	0	0	0	0	0	0	0	0	0	0	0	0	0	0	0	0	0
Bacteria	Proteobacteria	Deltaproteobacteria	Myxococcales	Archangiaceae	Anaeromyxobacter	uncultured bacterium	0.00111741	0	0	0	0	0	0	0	0	0	0	0	0	0	0	0	0	0
Bacteria	Proteobacteria	Deltaproteobacteria	Myxococcales	Archangiaceae	Anaeromyxobacter	NA	0.000363806	0	0	0	0	0	0	0	0	0	0	0	0	0	0	0	0	0
Bacteria	Proteobacteria	Deltaproteobacteria	Myxococcales	Blfdi19	uncultured bacterium	uncultured bacterium	0	0	0	0	0	0	0	0	0.000659304	0	0	0	0	0	0	0	0	0
Bacteria	Proteobacteria	Deltaproteobacteria	Myxococcales	Archangiaceae	Anaeromyxobacter	uncultured bacterium	0	0	0	0	0	0	0	0	0.00477996	0	0.000301407	0	0	0	0	0	0	0
Bacteria	Proteobacteria	Deltaproteobacteria	Myxococcales	Archangiaceae	Anaeromyxobacter	NA	0	0	0	0	0	0	0	0	0	0	0.00057963	0	0	0	0	0	0	0
Bacteria	Proteobacteria	Deltaproteobacteria	Myxococcales	Archangiaceae	Anaeromyxobacter	NA	0.00114339	0	0	0	0	0	0	0	0	0	0	0	0	0	0	0	0	0
Bacteria	Proteobacteria	Deltaproteobacteria	MBNT15	uncultured bacterium	uncultured bacterium	uncultured bacterium	0.00033782	0	0	0	0	0	0	0	0	0	0	0	0	0	0	0	0	0
Bacteria	Proteobacteria	Deltaproteobacteria	NKB15	uncultured bacterium	uncultured bacterium	uncultured bacterium	0	0	0	0	0.000375202	0	0	0	0	0	0	0	0	0	0	0	0	0
Bacteria	Proteobacteria	Deltaproteobacteria	Myxococcales	uncultured	uncultured bacterium	uncultured bacterium	0.00330024	0	0	0	0	0	0	0	0	0	0	0	0	0	0	0	0	0
Bacteria	Proteobacteria	Deltaproteobacteria	Myxococcales	P3OB-42	metagenome	metagenome	0	0	0	0	0	0	0	0	0	0	0	0	0	0	0	0.000173862	0.000151496	0
Bacteria	Proteobacteria	Deltaproteobacteria	Myxococcales	P3OB-42	NA	NA	0	0	0	0	0	0	0	0	0.00164826	0	0	0	0	0	0	0	0	0
Bacteria	Proteobacteria	Deltaproteobacteria	Myxococcales	P3OB-42	uncultured Stigmatella sp.	uncultured Stigmatella sp.	0.00109142	0	0	0	0	0	0	0	0	0	0.000104333	0	0	0	0	0	0	0
Bacteria	Proteobacteria	Deltaproteobacteria	Myxococcales	P3OB-42	uncultured bacterium	uncultured bacterium	0	0	0	0	0	0	0	0	0	0	0	0	0	0	0	0	0	0.000147705
Bacteria	Proteobacteria	Deltaproteobacteria	Myxococcales	P3OB-42	uncultured delta proteobacterium	uncultured delta proteobacterium	0	0	0.000116163	0	0	0	0	0	0	0	0	0	0	0	0	0	0	0
Bacteria	Proteobacteria	Deltaproteobacteria	Myxococcales	P3OB-42	uncultured bacterium	uncultured bacterium	0.000259862	0	0	0	0	0	0	0	0	0	0	0	0	0	0	0	0	0
Bacteria	Proteobacteria	Deltaproteobacteria	Myxococcales	Haliangiaceae	Haliangium	NA	0	0	0	0	0.000923574	0	0	0	0	0	0	0	0	0	0	0	0	0
Bacteria	Proteobacteria	Deltaproteobacteria	Myxococcales	Haliangiaceae	Haliangium	uncultured bacterium	0.000519724	0	0	0	0	0	0	0	0	0	0	0	0	0	0	0	0	0
Bacteria	Proteobacteria	Deltaproteobacteria	Myxococcales	Haliangiaceae	Haliangium	NA	0	0	0	0	0	0	0	0	0.00230757	0	0	0	0	0	0	0	0	0
Bacteria	Proteobacteria	Deltaproteobacteria	Myxococcales	Haliangiaceae	Haliangium	NA	0	0	0	0	0	0	0	0	0	0	0.00107811	0	0	0	0	0	0	0
Bacteria	Proteobacteria	Deltaproteobacteria	Myxococcales	Haliangiaceae	Haliangium	NA	0.000285848	0	0	0	0	0	0	0	0	0	0	0	0	0	0	0	0	0
Bacteria	Proteobacteria	Deltaproteobacteria	Myxococcales	Haliangiaceae	Haliangium	NA	0	0	0.000209093	0	0	0	0	0	0	0	0	0	0	0	0	0	0	0
Bacteria	Proteobacteria	NA	NA	NA	NA	NA	0.000285848	0	0	0	0	0	0	0	0	0	0	0	0	0	0	0	0	0
Bacteria	Proteobacteria	Deltaproteobacteria	NB1-j	uncultured delta proteobacterium	uncultured delta proteobacterium	uncultured delta proteobacterium	0	0	0	0	0	0	0	0	0	0	9.27407e-05	0	0	0	0	0	0	0
Bacteria	Proteobacteria	Deltaproteobacteria	NB1-j	uncultured delta proteobacterium	uncultured delta proteobacterium	uncultured delta proteobacterium	0.000493737	0	0	0	0.000317479	0	0	0	0	0	0	0	0	0	0	0	0	0
Bacteria	Proteobacteria	Deltaproteobacteria	Myxococcales	BIrii41	uncultured bacterium	uncultured bacterium	0	0	0	0	0	0	0.000132683	0	0	0	0	0	0	0	0	0	0	0
Bacteria	Proteobacteria	Deltaproteobacteria	Myxococcales	BIrii41	uncultured soil bacterium	uncultured soil bacterium	0	0	0	0	0	0	0	0	0	0	0.000486889	0	0	0	0	0	0	0
Bacteria	Proteobacteria	Deltaproteobacteria	Myxococcales	BIrii41	uncultured bacterium	uncultured bacterium	0	0	0.000116163	0	0	0	0	0	0	0	0	0	0	0	0	0	0	0
Bacteria	Proteobacteria	Deltaproteobacteria	Myxococcales	Eel-36e1D6	uncultured bacterium	uncultured bacterium	0	0	0	0	0	0	0	0	0	0	0	0	0	0	0	0.000336858	7.5748e-05	0
Bacteria	Proteobacteria	Deltaproteobacteria	Myxococcales	mle1-27	uncultured bacterium	uncultured bacterium	0	0	0	0	0	0	0	0	0	0	0.000231852	0	0	0	0	0	0	0
Bacteria	Proteobacteria	Deltaproteobacteria	Myxococcales	Polyangiaceae	NA	NA	0.000311834	0	0	0	0	0	0	0	0	0	0	0	0	0	0	0	0	0
Bacteria	Proteobacteria	Deltaproteobacteria	Myxococcales	Polyangiaceae	uncultured	metagenome	0	0	0	0	0	0	0	0	0	0	0.000162296	0	0	0	0	0	0	0
Bacteria	Proteobacteria	Deltaproteobacteria	Myxococcales	Polyangiaceae	uncultured	uncultured bacterium	0	0	0	0	0	0	0.000633928	0	0	0	0	0	0	0	0	0	0	0
Bacteria	Proteobacteria	Deltaproteobacteria	Myxococcales	Polyangiaceae	uncultured	uncultured bacterium	0.00291045	0	0	0	0	0	0	0	0	0	0	0	0	0	0	0	0	0
Bacteria	Proteobacteria	Deltaproteobacteria	Myxococcales	Phaselicystidaceae	Phaselicystis	metagenome	0.000129931	0	0	0	0	0	0	0	0	0	0	0	0	0	0	0	0	0
Bacteria	Proteobacteria	Deltaproteobacteria	Myxococcales	Phaselicystidaceae	Phaselicystis	metagenome	0	0	0	0	0	0	0	0	0.00181309	0	0	0	0	0	0	0	0	0
Bacteria	Proteobacteria	Deltaproteobacteria	Myxococcales	Polyangiaceae	Pajaroellobacter	uncultured bacterium	0	0	0.000209093	0	0	0	0	0	0	0	0	0	0	0	0	0	0	0
Bacteria	Proteobacteria	Deltaproteobacteria	Myxococcales	Polyangiaceae	Pajaroellobacter	uncultured bacterium	0	0	0	0	0.000519511	0	0	0	0	0	0	0	0	0	0	0	0	0
Bacteria	Proteobacteria	Deltaproteobacteria	Myxococcales	Polyangiaceae	Pajaroellobacter	uncultured bacterium	0	0	0	0	0.000404064	0	0	0	0	0	0	0	0	0	0	0	0	0
Bacteria	Proteobacteria	Deltaproteobacteria	Myxococcales	Polyangiaceae	Pajaroellobacter	uncultured bacterium	0.000675641	0	0	0	0	0	0	0	0	0	0	0	0	0	0	0	0	0
Bacteria	Proteobacteria	Deltaproteobacteria	Myxococcales	Polyangiaceae	Pajaroellobacter	uncultured bacterium	0	0	0	0	0	0	0.000132683	0	0	0	0	0	0	0	0	0.000271659	0	0
Bacteria	Proteobacteria	Deltaproteobacteria	Myxococcales	Polyangiaceae	Pajaroellobacter	uncultured bacterium	0.000441765	0	0	0	0	0	0	0	0	0	0	0	0	0	0	0	0	0
Bacteria	Proteobacteria	Deltaproteobacteria	Myxococcales	Polyangiaceae	Pajaroellobacter	metagenome	0	0	0	0	0	0	0.000250623	0	0	0	0	0	0	0	0	0	0	0
Bacteria	Proteobacteria	Deltaproteobacteria	Myxococcales	Polyangiaceae	Pajaroellobacter	metagenome	0	0	0	0	0	0	0	0	0	0	0.000440518	0	0	0	0	0	0	0
Bacteria	Proteobacteria	Deltaproteobacteria	Myxococcales	Blfdi19	uncultured bacterium	uncultured bacterium	0	0	0	0	0	0	0	0	0	0	0	0	0	0	0	8.6931e-05	0.000126247	0.000516968
Bacteria	Proteobacteria	NA	NA	NA	NA	NA	0.000207889	0	0	0	0	0	0	0	0	0	0	0	0	0	0	0	0	0
Bacteria	Proteobacteria	NA	NA	NA	NA	NA	0	0	0	0	0	0	0.00029485	0	0	0	0	0	0	0	0	0	0	0
Bacteria	Proteobacteria	Deltaproteobacteria	Myxococcales	P3OB-42	uncultured bacterium	uncultured bacterium	0	0	0	0	0	0	0	0	0.00148343	0	0	0	0	0	0	0	0	0
Bacteria	Proteobacteria	Deltaproteobacteria	Myxococcales	Sandaracinaceae	uncultured	NA	0	0	0	0	0	0	0	0	0.00164826	0	0	0	0	0	0	0	0	0
Bacteria	Proteobacteria	Deltaproteobacteria	Myxococcales	Sandaracinaceae	uncultured	metagenome	0	0	0	0	0	0	0	0	0	0	0	0	0	0	0	0	5.04987e-05	0
Bacteria	Chlamydiae	LD1-PA32	uncultured bacterium	uncultured bacterium	uncultured bacterium	uncultured bacterium	0	0	0	0	0.00034634	0	0	0	0	0	0	0	0	0	0	0	0	0
Bacteria	Proteobacteria	Deltaproteobacteria	Oligoflexales	0319-6G20	NA	NA	0	0	0	0	0	0	0	0	0.00131861	0	0	0	0	0	0	0	0	0
Bacteria	Proteobacteria	Deltaproteobacteria	Oligoflexales	0319-6G20	metagenome	metagenome	0	0	0	0	0.000634957	0	0	0	0	0	0	0	0	0	0	0	0	0
Bacteria	Proteobacteria	Deltaproteobacteria	Oligoflexales	0319-6G20	uncultured bacterium	uncultured bacterium	0	0	0	0	0	0	0	0	0	0	0	0	0.000532302	0	0	0	0	0
Bacteria	Proteobacteria	Deltaproteobacteria	Oligoflexales	0319-6G20	NA	NA	0.000389793	0	0	0	0	0	0	0	0	0	0	0	0	0	0	0	0	0
Bacteria	Proteobacteria	Deltaproteobacteria	Oligoflexales	0319-6G20	NA	NA	0	0	0	0	0	0	0	0	0	0	0	0	0	0	0	0.000369457	0.00075748	0
Bacteria	Proteobacteria	Deltaproteobacteria	Oligoflexales	0319-6G20	uncultured bacterium	uncultured bacterium	0	0	0	0	0	0	0.000103198	0	0	0	0	0	0	0	0	0	0	0
Bacteria	Proteobacteria	Deltaproteobacteria	Oligoflexales	0319-6G20	metagenome	metagenome	0	0	0	0	0	0	0	0	0	0	0	0	0.000196111	0	0	0	0	0
Bacteria	Proteobacteria	Deltaproteobacteria	Oligoflexales	0319-6G20	NA	NA	0.000155917	0	0	0	0	0	0	0	0	0	0	0	0	0	0	0	0	0
Bacteria	Proteobacteria	Deltaproteobacteria	Oligoflexales	0319-6G20	NA	NA	0	0	0	0	0	0	0	0	0	0	0	0	0	0	0	0.000880176	0.00131297	0.000849304
Bacteria	Proteobacteria	Deltaproteobacteria	Oligoflexales	0319-6G20	uncultured proteobacterium	uncultured proteobacterium	0	0	0	0	0	0	0.000412791	0	0	0	0	0	0	0	0	0	0	0
Bacteria	Proteobacteria	Deltaproteobacteria	Oligoflexales	0319-6G20	NA	NA	0	0	0	0	0	0	0.00017691	0	0	0	0	0	0	0	0	0	0	0
Bacteria	Proteobacteria	Deltaproteobacteria	Oligoflexales	0319-6G20	uncultured bacterium	uncultured bacterium	0	0	0	0	0	0	0	0	0	0	0	0	0	0	0	0	0.000239869	0
Bacteria	Proteobacteria	Deltaproteobacteria	Oligoflexales	0319-6G20	uncultured bacterium	uncultured bacterium	0.000623668	0	0	0	0	0	0	0	0	0	0	0	0	0	0	0	0.000252493	0
Bacteria	Proteobacteria	Deltaproteobacteria	Oligoflexales	0319-6G20	uncultured bacterium	uncultured bacterium	0	0	0	0	0	0	0	0	0	0	0	0	0	0	0	0	0.000214619	0
Bacteria	Proteobacteria	Deltaproteobacteria	Oligoflexales	0319-6G20	uncultured bacterium	uncultured bacterium	0	0	0	0	0	0	0	0	0	0	0	0	0	0	0	0.000619383	0.000744855	0.00136627
Bacteria	Omnitrophicaeota	uncultured bacterium	uncultured bacterium	uncultured bacterium	uncultured bacterium	uncultured bacterium	0.000259862	0	0	0	0	0	0	0	0	0	0	0	0	0	0	0	0	0
Bacteria	Omnitrophicaeota	uncultured bacterium	uncultured bacterium	uncultured bacterium	uncultured bacterium	uncultured bacterium	0.00033782	0	0	0	0	0	0	0	0	0	0	0	0	0	0	0	0	0
Bacteria	Omnitrophicaeota	uncultured bacterium	uncultured bacterium	uncultured bacterium	uncultured bacterium	uncultured bacterium	0	0	0	0	0	0	0	0	0	0	0	0	0.000182103	0	0	0	0	0
Bacteria	Omnitrophicaeota	uncultured bacterium	uncultured bacterium	uncultured bacterium	uncultured bacterium	uncultured bacterium	0.00033782	0	0	0	0	0	0	0	0	0	0	0	0	0	0	0	0	0
Bacteria	Omnitrophicaeota	uncultured bacterium	uncultured bacterium	uncultured bacterium	uncultured bacterium	uncultured bacterium	0	0	0.000162628	0	0	0	0	0	0	0	0	0	0	0	0	0	0	0
Bacteria	Omnitrophicaeota	uncultured bacterium	uncultured bacterium	uncultured bacterium	uncultured bacterium	uncultured bacterium	0	0	0	0	0	0	4.42276e-05	0	0	0	0	0	0	0	0	0	0	0
Bacteria	Omnitrophicaeota	uncultured bacterium	uncultured bacterium	uncultured bacterium	uncultured bacterium	uncultured bacterium	7.79585e-05	0	0	0	0	0	0	0	0	0	0	0	0	0	0	0	0	0
Bacteria	Omnitrophicaeota	NA	NA	NA	NA	NA	0	0	0	0	0	0	0.000206395	0	0	0	0	0	0	0	0	0	0	0
Bacteria	Omnitrophicaeota	uncultured bacterium	uncultured bacterium	uncultured bacterium	uncultured bacterium	uncultured bacterium	0	0	0	0	0	0	0.000132683	0	0	0	0	0	0	0	0	0	0	0
Bacteria	Proteobacteria	Deltaproteobacteria	SAR324 clade(Marine group B)	NA	NA	NA	0	0	0	0	0	0	0	0	0	0	0	0	0	0	0	3.25991e-05	0	0
Bacteria	Proteobacteria	Deltaproteobacteria	SAR324 clade(Marine group B)	uncultured bacterium	uncultured bacterium	uncultured bacterium	0.000519724	0	0	0	0	0	0	0	0	0	0	0	0	0	0	0	0	0
Bacteria	Proteobacteria	Deltaproteobacteria	SAR324 clade(Marine group B)	NA	NA	NA	0	0	0.000162628	0	0	0	0	0	0	0	0	0	0	0	0	0	0	0
Bacteria	Proteobacteria	Deltaproteobacteria	SAR324 clade(Marine group B)	NA	NA	NA	0	0	0	0	0	0	0	0	0	0	0	0	0	0	0	0.000141263	0	0
Bacteria	Proteobacteria	Deltaproteobacteria	SAR324 clade(Marine group B)	uncultured bacterium	uncultured bacterium	uncultured bacterium	0	0	0.000302024	0	0	0	0	0	0	0	0	0	0	0	0	0.000162996	0	0
Bacteria	Proteobacteria	Deltaproteobacteria	SAR324 clade(Marine group B)	metagenome	metagenome	metagenome	0.000259862	0	0	0	0	0	0	0	0	0	0	0	0	0	0	0	0	0
Bacteria	Proteobacteria	Deltaproteobacteria	SAR324 clade(Marine group B)	NA	NA	NA	0.000363806	0	0	0	0	0	0	0	0	0	0	0	0	0	0	0	0	0
Bacteria	Proteobacteria	Deltaproteobacteria	SAR324 clade(Marine group B)	uncultured bacterium	uncultured bacterium	uncultured bacterium	0.000753599	0	0	0	0	0	0	0	0	0	0	0	0	0	0	0	0	0
Bacteria	Proteobacteria	Alphaproteobacteria	Paracaedibacterales	Paracaedibacteraceae	uncultured	uncultured bacterium	0.000415779	0	0	0	0	0	0	0	0	0	0	0	0	0	0	0	0	0
Bacteria	Proteobacteria	Alphaproteobacteria	Paracaedibacterales	Paracaedibacteraceae	uncultured	uncultured bacterium	0	0	0	0	0.00017317	0	0	0	0	0	0	0	0	0	0	0	0	0
Bacteria	Proteobacteria	Alphaproteobacteria	Paracaedibacterales	Paracaedibacteraceae	Candidatus Captivus	uncultured bacterium	0	0	0	0	0	0	0	0	0	0	0	0	0	0	0	0	8.83727e-05	0
Bacteria	Proteobacteria	Alphaproteobacteria	Paracaedibacterales	Paracaedibacteraceae	Candidatus Paracaedibacter	NA	0.00176706	0	0	0	0	0	0	0	0	0	0	0	0	0	0	0	0	0
Bacteria	Proteobacteria	Alphaproteobacteria	Paracaedibacterales	Paracaedibacteraceae	Candidatus Captivus	uncultured bacterium	0.000103945	0	0	0	0	0	0	0	0	0	0	0	0	0	0	0	0	0
Bacteria	Proteobacteria	Alphaproteobacteria	Paracaedibacterales	Paracaedibacteraceae	Candidatus Captivus	uncultured bacterium	0	0	0	0	0	0	0	0	0	0	4.63704e-05	0	0	0	0	0	0	0
Bacteria	Proteobacteria	Alphaproteobacteria	Paracaedibacterales	Paracaedibacteraceae	Candidatus Finniella	uncultured bacterium	0	0	0.000185861	0	0	0	0	0	0	0	0	0	0	0	0	0	0	0
Bacteria	Proteobacteria	Alphaproteobacteria	Paracaedibacterales	Paracaedibacteraceae	uncultured	Candidatus Intestinusbacter nucleariae	0	0	0	0	0	0	0.00147425	0	0	0	0	0	0	0	0	0	0	0
Bacteria	Proteobacteria	Alphaproteobacteria	Paracaedibacterales	Paracaedibacteraceae	uncultured	Candidatus Intestinusbacter nucleariae	0.00873135	0	0.00971122	0	0	0	0.0485914	0	0	0	0	0	0	0	0	0	0	0
Bacteria	Proteobacteria	Alphaproteobacteria	Paracaedibacterales	Paracaedibacteraceae	uncultured	NA	0	0	0	0	0	0	0	0	0	0	0	0	0	0	0	0.000141263	0.000239869	0.00151398
Bacteria	Proteobacteria	Alphaproteobacteria	Paracaedibacterales	Paracaedibacteraceae	uncultured	uncultured bacterium	0.0200873	0	0.0292266	0	0	0	0.0514809	0	0	0	0	0	0	0	0	0	0	0
Bacteria	Proteobacteria	Alphaproteobacteria	Paracaedibacterales	Paracaedibacteraceae	uncultured	Candidatus Intestinusbacter nucleariae	0.011356	0	0	0	0	0	0	0	0	0	0	0	0	0	0	0	0	0
Bacteria	Proteobacteria	Alphaproteobacteria	Paracaedibacterales	Paracaedibacteraceae	uncultured	Candidatus Intestinusbacter nucleariae	0	0	0	0	0	0	0	0	0	0	0	0	0.000742422	0	0	0	0	0
Bacteria	Proteobacteria	Alphaproteobacteria	Paracaedibacterales	Paracaedibacteraceae	uncultured	uncultured bacterium	0	0	0	0	0	0	0	0	0	0	0	0	0	0	0	0	0.000100997	0
Bacteria	Proteobacteria	Alphaproteobacteria	Paracaedibacterales	Paracaedibacteraceae	uncultured	uncultured bacterium	0	0	0.00062728	0	0.000230894	0	0	0	0	0	0	0	0	0	0	0	0	0
Bacteria	Proteobacteria	Alphaproteobacteria	Paracaedibacterales	Paracaedibacteraceae	uncultured	uncultured bacterium	0	0	0	0	0	0	0	0	0	0	0	0	0	0	0	0.000130397	0	0
Bacteria	Proteobacteria	Alphaproteobacteria	Paracaedibacterales	Paracaedibacteraceae	uncultured	NA	0	0	0	0	0	0	0	0	0	0	3.47778e-05	0	0	0	0	0	0	0
Bacteria	Proteobacteria	Alphaproteobacteria	Holosporales	Holosporaceae	uncultured	uncultured bacterium	0	0	0	0	0	0	0	0	0	0	6.95555e-05	0	0	0	0	0	0	0
Bacteria	Proteobacteria	Alphaproteobacteria	Caedibacterales	Caedibacteraceae	Caedibacter	NA	0.000363806	0	0	0	0	0	0	0	0	0	0	0	0	0	0	0	0.000100997	0
Bacteria	Proteobacteria	Alphaproteobacteria	Rickettsiales	SM2D12	NA	NA	0	0	0	0	0	0	0	0	0	0	0	0	0	0	0	2.17328e-05	0	0
Bacteria	Proteobacteria	Alphaproteobacteria	SAR11 clade	Clade III	uncultured bacterium	uncultured bacterium	0.0054571	0	0.0190275	0	0.0276495	4.07158e-05	0.0152438	6.72973e-05	0.00115378	0	0.000556444	0	0.0308455	0	0	0.0450737	0.0197702	0.00494812
Bacteria	Proteobacteria	Alphaproteobacteria	SAR11 clade	Clade III	uncultured bacterium	uncultured bacterium	0	0	0.00243942	0	0.0034634	0	0.00383306	0	0	0	0	0	0.00161091	0	0	0.00651983	0.00277743	0
Bacteria	NA	NA	NA	NA	NA	NA	0	0	0	0	0.00222235	0	0.000250623	0	0	0	0	0	0	0	0	0	0	0
Bacteria	NA	NA	NA	NA	NA	NA	0	0	0	0	0	0	0.000147425	0	0	0	0	0	0.000854485	0	0	0	0	0
Bacteria	Proteobacteria	Alphaproteobacteria	NA	NA	NA	NA	0.000103945	0	0	0	0	0	0	0	0	0	0	0	0	0	0	0	0	0
Bacteria	Proteobacteria	Alphaproteobacteria	Rickettsiales	Rickettsiaceae	uncultured	uncultured bacterium	0	0	0	0	0	0	0	0	0	0	0.000289815	0	0	0	0	0	0	0
Bacteria	Proteobacteria	Alphaproteobacteria	Rickettsiales	Rickettsiaceae	Candidatus Megaira	uncultured bacterium	0	0	0.00062728	0	0.000894713	0	0.000884551	3.73874e-05	0	0	0	0	0	0	0	0.000315125	0	0
Bacteria	Proteobacteria	Alphaproteobacteria	Rickettsiales	Rickettsiaceae	NA	NA	0.000441765	0	0	0	0	0	0	0	0	0	0	0	0	0	0	0	0	0
Bacteria	Proteobacteria	Alphaproteobacteria	Rickettsiales	Rickettsiaceae	Rickettsia	NA	0	0	0	0	0.00034634	0	0.000619186	0	0	0	0	0	0	0	0	0	0	0
Bacteria	Proteobacteria	Alphaproteobacteria	Rickettsiales	Rickettsiaceae	Rickettsia	NA	0	0	0	0	0	0	0	0	0	0	0	0	0.000672382	0	0	0	0	0
Bacteria	Proteobacteria	Alphaproteobacteria	Rickettsiales	Rickettsiaceae	uncultured	metagenome	0.00220882	0	0	0	0	0	0	0	0	0	0	0	0	0	0	0	0	0
Bacteria	Proteobacteria	Alphaproteobacteria	Rickettsiales	Rickettsiaceae	uncultured	metagenome	0	0	0	0	0	0	0.000191653	0	0	0	0	0	0	0	0	0	0	0
Bacteria	Proteobacteria	Alphaproteobacteria	Rickettsiales	Rickettsiaceae	uncultured	metagenome	0	0	0.000371721	0	0	0	0.0013858	0	0	0	0	0	0	0	0	0	0	0
Bacteria	Proteobacteria	Alphaproteobacteria	Rickettsiales	Rickettsiaceae	uncultured	metagenome	0.00137727	0	0	0	0	0	0.000589701	0	0	0	0	0	0.000714406	0	0	0	0	0
Bacteria	Proteobacteria	Alphaproteobacteria	Rickettsiales	Rickettsiaceae	Candidatus Cryptoprodotis	uncultured bacterium	0	0	0	0	0	0	0	0	0	0	0	0	0	0	0	4.34655e-05	0	0
Bacteria	Proteobacteria	Alphaproteobacteria	Rickettsiales	Rickettsiaceae	uncultured	uncultured bacterium	0	0	0	0	0	0	0	0	0	0	0	0	0	0	0	0	8.83727e-05	0
Bacteria	Proteobacteria	Alphaproteobacteria	Rickettsiales	Rickettsiaceae	uncultured	uncultured bacterium	0	0	0	0	0	0	0	0	0	0	0	0	0	0	0	0	5.04987e-05	0
Bacteria	Proteobacteria	Alphaproteobacteria	Rickettsiales	Rickettsiaceae	NA	NA	0	0	0.000162628	0	0.000259755	0	0	0	0	0	0	0	0	0	0	0.000152129	7.5748e-05	0
Bacteria	Proteobacteria	Deltaproteobacteria	Desulfovibrionales	Desulfovibrionaceae	uncultured	uncultured bacterium	0	0	0	0	0	0	0	0	0	0	0	0	0	0	0	0	0	0
Bacteria	Proteobacteria	Deltaproteobacteria	Desulfovibrionales	Desulfovibrionaceae	uncultured	uncultured bacterium	0	0	0	0	0	0	0	0	0	0	0	0	0	0	0	0	0	0
Bacteria	Proteobacteria	Deltaproteobacteria	Desulfovibrionales	Desulfovibrionaceae	uncultured	uncultured bacterium	0	0	0	0	0	0	0	0	0	0	0	0	0	0	0	0	0	0
Bacteria	Proteobacteria	Deltaproteobacteria	Desulfovibrionales	Desulfovibrionaceae	Bilophila	uncultured bacterium	0.00103945	0	0	0	0	0	0	0	0	0	0	0	0	0	0	0	0	0
Bacteria	Proteobacteria	Deltaproteobacteria	Desulfovibrionales	Desulfovibrionaceae	Bilophila	uncultured bacterium	0	0	0	0	0	0	0	0	0	0	0	0	0	0	0	0	0	0
Bacteria	Proteobacteria	Deltaproteobacteria	Desulfovibrionales	Desulfovibrionaceae	Bilophila	uncultured bacterium	0	0	0	0	0	0	0	0	0	0	0	0	0	0	0	0	0	0
Bacteria	Proteobacteria	Deltaproteobacteria	Desulfovibrionales	Desulfovibrionaceae	Bilophila	uncultured bacterium	0	0	0	0	0	0	0	0	0	0	0	0	0	0	0	0	0	0
Bacteria	Proteobacteria	Deltaproteobacteria	Desulfovibrionales	Desulfovibrionaceae	Bilophila	uncultured bacterium	0	0	0	0	0	0	0	0	0	0	0	0	0	0	0	0	0	0
Bacteria	Proteobacteria	Deltaproteobacteria	Desulfovibrionales	Desulfovibrionaceae	Bilophila	uncultured bacterium	0	0	0	0	0	0	0	0	0	0	0	0	0	0	0	0	0	0
Bacteria	Proteobacteria	Deltaproteobacteria	Desulfovibrionales	Desulfovibrionaceae	Bilophila	uncultured bacterium	0	0	0	0	0	0	0	0	0	0	0	0	0	0	0	0	0	0
Bacteria	Proteobacteria	Deltaproteobacteria	Desulfovibrionales	Desulfovibrionaceae	Desulfovibrio	NA	0	0	0	0	0	0	0	0	0	0	0	0	0	0	0	0	0	0
Bacteria	Proteobacteria	Deltaproteobacteria	Desulfovibrionales	Desulfovibrionaceae	Desulfovibrio	NA	0	0	0	0	0	0	0	0	0	0	0	0	0	0	0	0	0	0
Bacteria	Proteobacteria	Deltaproteobacteria	Desulfovibrionales	Desulfovibrionaceae	Desulfovibrio	NA	0	0	0	0	0	0	0	0	0	0	0	0	0	0	0	0	0	0
Bacteria	Proteobacteria	Deltaproteobacteria	Desulfovibrionales	Desulfovibrionaceae	Desulfovibrio	NA	0	0	0	0	0	0	0	0	0	0	0	0	0	0	0	0	0	0
Bacteria	Proteobacteria	Deltaproteobacteria	Desulfovibrionales	Desulfovibrionaceae	Desulfovibrio	uncultured Desulfovibrio sp.	0	0	0	0	0	0	0	0	0	0	0	0	0	0	0	0	0	0
Bacteria	Proteobacteria	Deltaproteobacteria	Desulfovibrionales	Desulfovibrionaceae	Desulfovibrio	Desulfovibrio desulfuricans	0	0	0	0	0	0	0	0	0	0	0	0	0	0	0	0	0	0
Bacteria	Proteobacteria	Deltaproteobacteria	Desulfovibrionales	Desulfovibrionaceae	Desulfovibrio	gut metagenome	0	0	0	0	0	0	0	0	0	0	0	0	0	0	0	0	0	0
Bacteria	Proteobacteria	Deltaproteobacteria	Desulfovibrionales	Desulfovibrionaceae	Desulfovibrio	uncultured bacterium	0	0	0	0	0	0	0	0	0	0	0.000127518	0	0	0	0	0	0	0
Bacteria	Proteobacteria	Deltaproteobacteria	Desulfovibrionales	Desulfovibrionaceae	Desulfovibrio	uncultured bacterium	0	0	0	0	0.000288617	0	0	0	0	0	0	0	0	0	0	0	0	0
Bacteria	Proteobacteria	Deltaproteobacteria	Oligoflexales	Oligoflexaceae	Silvanigrella	NA	0.000207889	0	0	0	0	0	0	0	0	0	0	0	0	0	0	0	0	0
Bacteria	Proteobacteria	Deltaproteobacteria	Oligoflexales	Oligoflexaceae	Silvanigrella	NA	0	0	0.000394954	0	0	0	0	0	0	0	0	0	0	0	0	0	0	0
Bacteria	Proteobacteria	Deltaproteobacteria	Oligoflexales	Oligoflexaceae	Silvanigrella	metagenome	0.000285848	0	0	0	0	0	0	0	0	0	0	0	0	0	0	0	0	0
Bacteria	Proteobacteria	Deltaproteobacteria	Oligoflexales	Oligoflexaceae	Silvanigrella	metagenome	0	0	0	0	0	0	0.000162168	0	0	0	0	0	0	0	0	0	0	0
Bacteria	Proteobacteria	Deltaproteobacteria	Oligoflexales	Oligoflexaceae	Silvanigrella	NA	0	0	0	0	0	0	0	0	0	0	0	0	0	0	0	0	0	7.38525e-05
Bacteria	Proteobacteria	Deltaproteobacteria	Oligoflexales	Oligoflexaceae	Silvanigrella	NA	0	0	0.0241619	0	0.000375202	0	0.0010762	0	0	0	0	0	0	0	0	0	0	0
Bacteria	Proteobacteria	Deltaproteobacteria	Oligoflexales	Oligoflexaceae	Silvanigrella	NA	0	0	0	0	0	0	0.000339078	0	0	0	0	0	0	0	0	0	0	0
Bacteria	Proteobacteria	Deltaproteobacteria	Oligoflexales	Oligoflexaceae	Silvanigrella	NA	0	0	0.00617987	0	0.00178943	0	0	0	0	0	0	0	0	0	0	0	0	0
Bacteria	Proteobacteria	Deltaproteobacteria	Oligoflexales	Oligoflexaceae	Silvanigrella	NA	0	0	0	0	0	0	0	0	0	0	0	2.163e-05	0	0	0	0	0	0
Bacteria	Proteobacteria	Deltaproteobacteria	Oligoflexales	Oligoflexaceae	Silvanigrella	NA	0.0031963	0	0.0150082	0	0.00577234	0	0.00850644	1.49549e-05	0.00148343	0	0.000336185	0	0.00277358	0	0	0.000152129	0.000265118	0
Bacteria	Proteobacteria	Deltaproteobacteria	Oligoflexales	Oligoflexaceae	uncultured	metagenome	0	0	0.000487884	0	0	0	0	0	0	0	0	0	0	0	0	0	0	0
Bacteria	Proteobacteria	Deltaproteobacteria	Oligoflexales	Oligoflexaceae	uncultured	NA	0	0	0	0	0	0	0	0	0	0	2.31852e-05	0	0	0	0	0	0	0
Bacteria	Proteobacteria	NA	NA	NA	NA	NA	0	0	0.000906071	0	0	0	0	0	0	0	0	0	0	0	0	0.00039119	0.000391365	0
Bacteria	Proteobacteria	Deltaproteobacteria	Oligoflexales	Oligoflexaceae	uncultured	uncultured bacterium	0.000233876	0	0	0	0	0	0	0	0	0	0	0	0	0	0	0	0	0
Bacteria	Proteobacteria	Deltaproteobacteria	Oligoflexales	Oligoflexaceae	uncultured	uncultured bacterium	0	0	0.000278791	0	0	0	0	0	0	0	0	0	0	0	0	0	8.83727e-05	0
Bacteria	Proteobacteria	Deltaproteobacteria	Oligoflexales	Oligoflexaceae	uncultured	uncultured bacterium	0	0	0	0	0	0	0	0	0	0	0	0	0	0	0	9.77974e-05	0	0
Bacteria	Proteobacteria	Deltaproteobacteria	Oligoflexales	Oligoflexaceae	uncultured	NA	0	0	0	0	0	0	0	0	0	0	0	0	0	0	0	5.43319e-05	0	0
Bacteria	Proteobacteria	Deltaproteobacteria	Oligoflexales	Oligoflexaceae	uncultured	NA	0	0	9.29303e-05	0	0	0	0	0	0	0	0	0	0	0	0	0	0	0
Bacteria	Proteobacteria	Alphaproteobacteria	Rickettsiales	SM2D12	metagenome	metagenome	0	0	0	0	0.000144308	0	0	0	0	0	0	0	0	0	0	0	0	0
Bacteria	Proteobacteria	Alphaproteobacteria	Rickettsiales	SM2D12	metagenome	metagenome	0	0	0.000580815	0	0	0	0	0	0	0	0	0	0	0	0	0	0	0
Bacteria	Proteobacteria	Alphaproteobacteria	Rickettsiales	SM2D12	metagenome	metagenome	0	0	0	0	0	0	0	0	0	0	6.95555e-05	0	0	0	0	0	0	0
Bacteria	Proteobacteria	Alphaproteobacteria	Rickettsiales	SM2D12	NA	NA	0	0	0	0	0	0	0.000737126	0	0	0	0	0	0	0	0	0	0	0
Bacteria	Proteobacteria	Alphaproteobacteria	Rickettsiales	SM2D12	uncultured bacterium	uncultured bacterium	0	0	0	0	0.000490649	0	0	0	0	0	0	0	0	0	0	0	0	0
Bacteria	Proteobacteria	Alphaproteobacteria	Rickettsiales	SM2D12	uncultured bacterium	uncultured bacterium	0	0	0	0	0	0	0	0	0	0	0.000231852	3.60501e-05	0	0	0	0	0	0
Bacteria	Proteobacteria	Alphaproteobacteria	NA	NA	NA	NA	0	0	0	0	0	0	0	0	0	0	0	0	0	0	0	0.000402056	0.000201995	0
Bacteria	Proteobacteria	NA	NA	NA	NA	NA	0	0	0	0	0	0	0	0	0.00115378	0	0	0	0	0	0	0	0	0
Bacteria	Proteobacteria	Deltaproteobacteria	Oligoflexales	0319-6G20	uncultured bacterium	uncultured bacterium	0.00122135	0	0	0	0.000115447	0	0	0	0	0	0	0	0.000476271	0	0	0	0	0
Bacteria	Proteobacteria	Deltaproteobacteria	Oligoflexales	0319-6G20	uncultured Roseobacter sp.	uncultured Roseobacter sp.	0	0	0	0	0	0	5.89701e-05	0	0	0	0	0	0	0	0	0	0	0
Bacteria	Proteobacteria	NA	NA	NA	NA	NA	0	0	0	0	0	0	0	0	0	0	6.95555e-05	0	0	0	0	0	0	0
Bacteria	Proteobacteria	NA	NA	NA	NA	NA	0	0	0	0	0	0	0	0	0	0	0	0	0	0	0	4.34655e-05	3.7874e-05	0
Bacteria	Proteobacteria	NA	NA	NA	NA	NA	0.000857544	0	0	0	0	0	0	0	0	0	0	0	0	0	0	0	0	0
Bacteria	Epsilonbacteraeota	Campylobacteria	Campylobacterales	uncultured	uncultured bacterium	uncultured bacterium	0	0	0	0	0	0	0	0	0.000494478	0	0	0	0	0	0	0	0	0
Bacteria	Epsilonbacteraeota	Campylobacteria	Campylobacterales	Helicobacteraceae	Helicobacter	Helicobacter bilis	0	0	0	0	0	0	0	0	0	0	0	0	0	0	0	0	0	0
Bacteria	Epsilonbacteraeota	Campylobacteria	Campylobacterales	Helicobacteraceae	Helicobacter	uncultured bacterium	0	0	0	0	0	0	0	0	0	0	0	0	0	0	0	0	0	0
Bacteria	Epsilonbacteraeota	Campylobacteria	Campylobacterales	Helicobacteraceae	Helicobacter	uncultured bacterium	0	0	0	0	0	0	0	0	0	0	0	0	0	0	0	0	0	0
Bacteria	Epsilonbacteraeota	Campylobacteria	Campylobacterales	Helicobacteraceae	Helicobacter	uncultured bacterium	0	0	0	0	0	0	0	0	0	0	0	0	0	0	0	0	0	0
Bacteria	Epsilonbacteraeota	Campylobacteria	Campylobacterales	Thiovulaceae	Sulfurimonas	uncultured Epsilonproteobacteria bacterium	0	0	0	0	0	0	0	0	0	0	0	0	0	0	0	2.17328e-05	0	0
Bacteria	Epsilonbacteraeota	Campylobacteria	Campylobacterales	Campylobacteraceae	Campylobacter	NA	0	0	0	0	0	0	0	0	0	0	0	0	0	0	0	0	0	0
Bacteria	Epsilonbacteraeota	Campylobacteria	Campylobacterales	Campylobacteraceae	Campylobacter	uncultured bacterium	0	0	0	0	0	0	0.000206395	0	0	0	0	0	0	0	0	0	0	0
Bacteria	Epsilonbacteraeota	Campylobacteria	Campylobacterales	Campylobacteraceae	Campylobacter	uncultured bacterium	0	0	4.64652e-05	0	0	0	0	0	0	0	0	0	0	0	0	0	0	0
Bacteria	Epsilonbacteraeota	Campylobacteria	Campylobacterales	Campylobacteraceae	Campylobacter	Campylobacter fetus subsp. fetus	0	0	0	0	0	0	0	0	0	0	0	0	0	0	0	0	0	0
Bacteria	Epsilonbacteraeota	Campylobacteria	Campylobacterales	Campylobacteraceae	Campylobacter	Campylobacter fetus subsp. fetus	0	0	0	0	0	0	0	0	0	0	0	0	0	0	0	0	0	0
Bacteria	Epsilonbacteraeota	Campylobacteria	Campylobacterales	Campylobacteraceae	Campylobacter	Campylobacter fetus subsp. fetus	0	0	0	0	0	0	0	0	0	0	0	0	0	0	0	0	0	0
Bacteria	Epsilonbacteraeota	Campylobacteria	Campylobacterales	Campylobacteraceae	Campylobacter	Campylobacter fetus subsp. fetus	0	0	0	0	0	0	0	0	0	0	0	0	0	0	0	0	0	0
Bacteria	Epsilonbacteraeota	Campylobacteria	Campylobacterales	Campylobacteraceae	Campylobacter	Campylobacter fetus subsp. fetus	0	0	0	0	0	0	0	0	0	0	0	0	0	0	0	0	0	0
Bacteria	Epsilonbacteraeota	Campylobacteria	Campylobacterales	Campylobacteraceae	Campylobacter	Campylobacter fetus subsp. fetus	0.000467751	0	0	0	0	0	0	0	0	0	0	0	0	0	0	0	0	0
Bacteria	Epsilonbacteraeota	Campylobacteria	Campylobacterales	Campylobacteraceae	Campylobacter	Campylobacter fetus subsp. fetus	0	0	0	0	0	0	0	0	0	0	0	0	0	0	0	0	0	0
Bacteria	Proteobacteria	Deltaproteobacteria	Bdellovibrionales	Bacteriovoracaceae	Peredibacter	uncultured bacterium	0	0	0	0	0	0	0	0	0	0	0.00122881	0	0	0	0	0	0	0
Bacteria	Proteobacteria	Deltaproteobacteria	Bdellovibrionales	Bacteriovoracaceae	Peredibacter	NA	0	0	0	0	0	0	0	0	0	0	0.000626	0	0	0	0	0	0	0
Bacteria	Proteobacteria	Deltaproteobacteria	Bdellovibrionales	Bacteriovoracaceae	Peredibacter	NA	0	0	0	0	0	0	0	0	0	0	0.000127518	0	0	0	0	0	0	0
Bacteria	Proteobacteria	Deltaproteobacteria	Bdellovibrionales	Bacteriovoracaceae	Peredibacter	uncultured bacterium	0	0	0	0	0	0	0	0	0	0	0.000440518	0	0	0	0	0	0	0
Bacteria	Proteobacteria	Deltaproteobacteria	Bdellovibrionales	Bacteriovoracaceae	Peredibacter	uncultured bacterium	0	0	0	0	0	0	0.000309593	0	0	0	0	0	0	0	0	0	0	0
Bacteria	Proteobacteria	Deltaproteobacteria	Bdellovibrionales	Bacteriovoracaceae	Bacteriovorax	uncultured bacterium	0	0	0	0	0	0	0	0	0	0	0.00289815	0	0	0	0	0	0	0
Bacteria	Proteobacteria	Deltaproteobacteria	Bdellovibrionales	Bacteriovoracaceae	Bacteriovorax	uncultured bacterium	0	0	0	0	0	0	0	0	0	0	0	0	0.000742422	0	0	0	0	0
Bacteria	Proteobacteria	Deltaproteobacteria	Bdellovibrionales	Bacteriovoracaceae	Bacteriovorax	uncultured bacterium	0	0	0.000209093	0	0	0	0	0	0	0	0	0	0	0	0	0	0	0
Bacteria	Proteobacteria	Deltaproteobacteria	Bdellovibrionales	Bacteriovoracaceae	Bacteriovorax	uncultured bacterium	0	0	0	0	0	0	0	0	0	0	0.000776704	0	0	0	0	0	0	0
Bacteria	Proteobacteria	Deltaproteobacteria	Bdellovibrionales	Bacteriovoracaceae	Bacteriovorax	uncultured bacterium	0	0	0	0	0	0	0	0	0	0	0	0	0.00114865	0	0	0.00134743	0.000732231	0.000147705
Bacteria	Proteobacteria	NA	NA	NA	NA	NA	0	0	0	0	0	0	0	0.000314054	0	0	0	0	0	0	0	0	0	0
Bacteria	Proteobacteria	NA	NA	NA	NA	NA	0	0	0	0	0	9.16105e-05	0	0.00113658	0	0	0	0	0	0	0	0	0	0
Bacteria	Proteobacteria	Alphaproteobacteria	Rickettsiales	Mitochondria	unidentified proteobacterium	unidentified proteobacterium	0	0	0.00160305	0	0.000375202	0	0.000515988	0	0	0	0	0	0	0	0	0	0	0
Bacteria	Proteobacteria	NA	NA	NA	NA	NA	0.000129931	0	0	0	0	0	0	0	0	0	0	0	0	0	0	0	0	0
Bacteria	NA	NA	NA	NA	NA	NA	7.79585e-05	0	0	0	0	0	0	0	0	0	0	0	0	0	0	0	0	0
Bacteria	NA	NA	NA	NA	NA	NA	0.000103945	0	0	0	0	0	0	0	0	0	0	0	0	0	0	0	0	0
Bacteria	NA	NA	NA	NA	NA	NA	0	0	0	0	0.000115447	0	0	0	0	0	0	0	7.00398e-05	0	0	0.000260793	0.000214619	0
Bacteria	NA	NA	NA	NA	NA	NA	0	0	0	0	0	0	0.00029485	0	0	0	0	0	0	0	0	0	0	0
Bacteria	Proteobacteria	Alphaproteobacteria	Rickettsiales	Mitochondria	NA	NA	0	0	0	0	0	0	0	0	0	0	0	0	0	0	0	8.6931e-05	0	0
Bacteria	Proteobacteria	Alphaproteobacteria	Rickettsiales	Mitochondria	metagenome	metagenome	0	0	0	0	0	0	0	0	0	0	6.95555e-05	0	0	0	0	0	0	0
Bacteria	Proteobacteria	Alphaproteobacteria	Rickettsiales	Mitochondria	NA	NA	0	0	0	0	0	0	0	0	0	0	0	0	0	0	0	0	5.04987e-05	0
Bacteria	Proteobacteria	Alphaproteobacteria	Rickettsiales	Mitochondria	NA	NA	0	0	0	0	0	0	0.000265365	0	0	0	0	0	0	0	0	0	0	0
Bacteria	Proteobacteria	Alphaproteobacteria	NA	NA	NA	NA	0	0	0	0	0	0	0	0	0	0	0	0	0	0	0	7.60646e-05	0	0
Bacteria	Proteobacteria	Alphaproteobacteria	Rickettsiales	Mitochondria	NA	NA	0	0	0.000139395	0	0	0	0	0	0	0	0	0	0	0	0	0	0	0
Bacteria	Proteobacteria	Alphaproteobacteria	Rickettsiales	Mitochondria	metagenome	metagenome	0	0	0	0	0	0	0	0	0.000329652	0	0	0	0	0	0	0	0	0
Bacteria	Proteobacteria	Alphaproteobacteria	Rickettsiales	Mitochondria	metagenome	metagenome	0	0	0	0	0.000461787	0	0.00023588	0	0	0	0	0	0.000350199	0	0	0	0.000176745	0
Bacteria	NA	NA	NA	NA	NA	NA	0	0	0	0	0	0	0	0	0	0	0	0	0	0	0	4.34655e-05	0	0
Bacteria	Proteobacteria	Alphaproteobacteria	Rickettsiales	SM2D12	uncultured bacterium	uncultured bacterium	0	0	0	0	0	0	0.000398048	0	0	0	0	0	0	0	0	0	0	0
Bacteria	Proteobacteria	Alphaproteobacteria	Holosporales	Holosporaceae	Candidatus Gortzia	Alphaproteobacteria bacterium 40-19	0.000961488	0	0	0	0	0	0	0	0	0	0	0	8.40477e-05	0	0	0	0	0
Bacteria	Proteobacteria	Alphaproteobacteria	Holosporales	Holosporaceae	uncultured	uncultured Holosporaceae bacterium	0	0	0	0	0	0	0	0	0	0	0	0	0	0	0	9.77974e-05	0	0
Bacteria	Proteobacteria	Alphaproteobacteria	Holosporales	Holosporaceae	uncultured	uncultured bacterium	0	0	0.000139395	0	0	0	0	0	0	0	0	0	0	0	0	0	7.5748e-05	0
Bacteria	NA	NA	NA	NA	NA	NA	0	0	6.96977e-05	0	0	0	0	0	0	0	0	0	0	0	0	0	0	0
Bacteria	NA	NA	NA	NA	NA	NA	0	0	0	0	0	0	0	0	0	0	0	0	0	0	0	0	2.52493e-05	0
Bacteria	NA	NA	NA	NA	NA	NA	0	0	0	0	0	0	0	0	0	0	0	0	0	0	0	0	5.04987e-05	0
Bacteria	Proteobacteria	Alphaproteobacteria	Rickettsiales	Midichloriaceae	MD3-55	uncultured bacterium	0	0	0.000116163	0	0	0	0	0	0	0	0	0	0	0	0	0	0	0
Bacteria	NA	NA	NA	NA	NA	NA	0	0	0.000162628	0	0	0	0	0	0	0	0	0	0	0	0	0	0	0
Bacteria	NA	NA	NA	NA	NA	NA	0	0	0	0	0	0	0	0	0	0	0	0	0	0	0	0	0.000100997	0
Bacteria	Proteobacteria	Alphaproteobacteria	Rickettsiales	Mitochondria	Spirogyra sp. CLP-2000	Spirogyra sp. CLP-2000	0.000519724	0	0	0	0	0	0	0	0	0	0	0	0	0	0	0	0	0
Bacteria	Proteobacteria	Alphaproteobacteria	Rickettsiales	Mitochondria	NA	NA	0	0	0	0	0	0	0	0	0	0	0	0	0.000812461	0	0	0	0	0
Bacteria	Proteobacteria	Alphaproteobacteria	Rickettsiales	Mitochondria	NA	NA	0	0	0	0	0	0	0	0	0	0	0	0	0	0	0	0	0	0
Bacteria	Proteobacteria	Alphaproteobacteria	Rickettsiales	Mitochondria	NA	NA	0	0	0.000232326	0	0	0	0	0	0	0	0	0	0	0	0	0	0	0
Bacteria	Proteobacteria	Alphaproteobacteria	Rickettsiales	Mitochondria	Triticum aestivum (bread wheat)	Triticum aestivum (bread wheat)	0.00444364	0	0	0	0.000779266	0	0	0	0	0	0	0	0.000462263	0	0	0	0	0
Bacteria	Proteobacteria	Alphaproteobacteria	Rickettsiales	Mitochondria	NA	NA	0	0	0	0	0	0	0	0	0	0	0.000104333	0	0	0	0	0	0	0
Bacteria	NA	NA	NA	NA	NA	NA	0	0	0	0	0	0	0	0	0	0	0	0	0	0	0	3.25991e-05	0	0
Bacteria	NA	NA	NA	NA	NA	NA	0	0	0.000255558	0	0	0	0	0	0	0	0	0	0	0	0	0	0	0
Bacteria	NA	NA	NA	NA	NA	NA	0	0	0	0	0.000663819	0	0	0	0	0	0	0	0	0	0	0	0	0
Bacteria	NA	NA	NA	NA	NA	NA	0	0	0	0	0.000808127	0	0	0	0	0	0	0	0	0	0	0	0	0
Bacteria	Proteobacteria	Alphaproteobacteria	Rickettsiales	Mitochondria	Pythium insidiosum	Pythium insidiosum	0	0	0	0	0.000404064	0	0	0	0	0	0	0	0	0	0	0	0	0
Bacteria	Proteobacteria	Alphaproteobacteria	Rickettsiales	Mitochondria	Pythium insidiosum	Pythium insidiosum	0	0	0	0	0	0	0.000501246	0	0	0	0	0	0	0	0	0	0	0
Bacteria	Proteobacteria	Alphaproteobacteria	Rickettsiales	Mitochondria	Pythium insidiosum	Pythium insidiosum	0	0	0	0	0.000230894	0	0	0	0	0	0	0	0	0	0	0	0	0
Bacteria	NA	NA	NA	NA	NA	NA	0	0	0	0	0	0	0	0	0	0	0	0	0	0	0	8.6931e-05	0	0
Bacteria	NA	NA	NA	NA	NA	NA	0.000207889	0	0	0	0	0	0	0	0	0	0	0	0	0	0	0	0	0
Bacteria	NA	NA	NA	NA	NA	NA	0.000129931	0	0	0	0	0	0	0	0	0	0	0	0	0	0	0	0	0
Bacteria	NA	NA	NA	NA	NA	NA	0.000103945	0	0	0	0	0	0	0	0	0	0	0	0	0	0	0	0	0
Bacteria	Proteobacteria	Alphaproteobacteria	Rickettsiales	Mitochondria	Berkeleya fennica	Berkeleya fennica	0.000493737	0	0	0	0	0	0	0	0	0	0	0	0	0	0	0	0	0
Bacteria	NA	NA	NA	NA	NA	NA	0.000519724	0	0	0	0	0	0	0	0	0	0	0	0	0	0	0	0	0
Bacteria	NA	NA	NA	NA	NA	NA	0	0	0.000580815	0	0	0	0	0	0	0	0	0	0	0	0	0	0	0
Bacteria	NA	NA	NA	NA	NA	NA	0.000389793	0	0	0	0	0	0	0	0	0	0	0	0	0	0	0	0	0
Bacteria	NA	NA	NA	NA	NA	NA	0.000363806	0	0	0	0	0	0	0	0	0	0	0	0	0	0	0	0	0
Bacteria	NA	NA	NA	NA	NA	NA	7.79585e-05	0	0	0	0	0	0	0	0	0	0	0	0	0	0	0	0	0
Bacteria	NA	NA	NA	NA	NA	NA	0	0	0	0	0	0	0	0	0	0	0	0	0	0	0	0	0	7.38525e-05
Bacteria	Proteobacteria	NA	NA	NA	NA	NA	0	0	0	0	0	0	0	0	0	0	0	0	0	0	0	0.000108664	0	0
Bacteria	NA	NA	NA	NA	NA	NA	0	0	0	0	0	0	0	0	0	0	0	0	0	0	0	0.000260793	0	0
Bacteria	NA	NA	NA	NA	NA	NA	0.000415779	0	0	0	0	0	0	0	0	0	0	0	0	0	0	0	0	0
Bacteria	NA	NA	NA	NA	NA	NA	0	0	0	0	0	0	8.84551e-05	0	0	0	0	0	0	0	0	0	0	0
Bacteria	NA	NA	NA	NA	NA	NA	0	0	0	0	0	0	0	0	0	0	0	0	0	0	0	0	0.000113622	0
Bacteria	NA	NA	NA	NA	NA	NA	0	0	0	0	0	0	0	0	0	0	0	0	0.0010506	0	0	0.00011953	0	0
Bacteria	NA	NA	NA	NA	NA	NA	0	0	0	0	8.65851e-05	0	0.000103198	0	0	0	0	0	0	0	0	0.000108664	0	0
Bacteria	NA	NA	NA	NA	NA	NA	0	0	0	0	0	0	0.000280108	0	0	0	0	0	0	0	0	8.6931e-05	0	0
Bacteria	NA	NA	NA	NA	NA	NA	0	0	0	0	0	0	0.000309593	0	0	0	0	0	0	0	0	0	0	0
Bacteria	NA	NA	NA	NA	NA	NA	0	0	0	0	0	0	0	0	0	0	0	0	0.00165294	0	0	0	0	0
Bacteria	NA	NA	NA	NA	NA	NA	0	0	0	0	0	0	0.000250623	0	0	0	0	0	0	0	0	0	0	0
Bacteria	NA	NA	NA	NA	NA	NA	0	0	0.000511117	0	0	0	0	0	0	0	0	0	0	0	0	0	0	0
Bacteria	NA	NA	NA	NA	NA	NA	0	0	0	0	0	0	8.84551e-05	0	0	0	0	0	0	0	0	0	0	0
Bacteria	NA	NA	NA	NA	NA	NA	0	0	0.000325256	0	0	0	0	0	0	0	0	0	0	0	0	0	0	0
Bacteria	NA	NA	NA	NA	NA	NA	0	0	0	0	0	0	4.42276e-05	0	0	0	0	0	0	0	0	0	0	0
Bacteria	NA	NA	NA	NA	NA	NA	0	0	0	0	0.0019626	0	0.000339078	0	0	0	0	0	0	0	0	0	0	0
Bacteria	NA	NA	NA	NA	NA	NA	0	0	0.000464652	0	0	0	0	0	0	0	0	0	0	0	0	0	0	0
Bacteria	NA	NA	NA	NA	NA	NA	0	0	0	0	0.000230894	0	0	0	0	0	0	0	0	0	0	0	0	0
Bacteria	NA	NA	NA	NA	NA	NA	0	0	0	0	8.65851e-05	0	0	0	0	0	0	0	0	0	0	0	0	0
Bacteria	NA	NA	NA	NA	NA	NA	0	0	0.000464652	0	0	0	0	0	0	0	0	0	0	0	0	0	0	0
Bacteria	NA	NA	NA	NA	NA	NA	5.19724e-05	0	0	0	0	0	0	0	0	0	0	0	0	0	0	0	0	0
Bacteria	NA	NA	NA	NA	NA	NA	0	0	0	0	0	0	0	0	0	0	0.000139111	0	0	0	0	0	0	0
Bacteria	NA	NA	NA	NA	NA	NA	0	0	0	0	0	0	0	0	0	0	0	0	0	0	0	5.43319e-05	0	0
Bacteria	NA	NA	NA	NA	NA	NA	0	0	0	0	0	0	0	0	0	0	0.00026663	0	0	0	0	0	0	0
Bacteria	NA	NA	NA	NA	NA	NA	0	0	0	0	0	0	0.000132683	0	0	0	0	0	0	0	0	0	0	0
Bacteria	NA	NA	NA	NA	NA	NA	0	0	0	0	0	0	0	0	0	0	0	0	0	0	0	0.000249927	5.04987e-05	0
Bacteria	NA	NA	NA	NA	NA	NA	0	0	4.64652e-05	0	0	0	0	0	0	0	0	0	0	0	0	0	0	0
Unassigned	NA	NA	NA	NA	NA	NA	0	0	0	0	0	0	0	0	0	0	0	0	0	0	0	3.25991e-05	0	0
Bacteria	NA	NA	NA	NA	NA	NA	0	0	0	0	0	0	0	0	0.00329652	0	0	0	0	0	0	0	0	0
Bacteria	NA	NA	NA	NA	NA	NA	0	0	0	0	0	0	0.00011794	0	0	0	0	0	0	0	0	0	0	0
Bacteria	NA	NA	NA	NA	NA	NA	0	0	0	0	0.00017317	0	0	0	0	0	0	0	0	0	0	0	0	0
Bacteria	Proteobacteria	Alphaproteobacteria	Rickettsiales	Mitochondria	NA	NA	0.000441765	0	0	0	0	0	0	0	0	0	0	0	0	0	0	0	0	0
Bacteria	Proteobacteria	Alphaproteobacteria	Rickettsiales	Mitochondria	NA	NA	0	0	0	0	0.00034634	0	0	0	0	0	0	0	0	0	0	0	0	0
Bacteria	Proteobacteria	Alphaproteobacteria	Rickettsiales	Mitochondria	NA	NA	0	0	0	0	0	0	0	0	0	0	0	0	0.0010506	0	0	0	0	0
Bacteria	NA	NA	NA	NA	NA	NA	0	0	0.000278791	0	0.000115447	0	0.000707641	0	0	0	0	0	0	0	0	0	0	0
Bacteria	Proteobacteria	Alphaproteobacteria	Rickettsiales	Mitochondria	NA	NA	0	0	0	0	0	0	0	0	0	0	0	0	0	0	0	0	2.52493e-05	0
Bacteria	Proteobacteria	Alphaproteobacteria	Rickettsiales	Mitochondria	NA	NA	0	0	0	0	0	0	0	0	0	0	0	0	0.000392223	0	0	0	0	0
Bacteria	Proteobacteria	Alphaproteobacteria	Rickettsiales	Mitochondria	NA	NA	0	0	0	0	0.000144308	0	0	0	0	0	0	0	0	0	0	0	0	0
Bacteria	Proteobacteria	Alphaproteobacteria	Rickettsiales	Mitochondria	NA	NA	0.000311834	0	0	0	0.000894713	0	0	0	0	0	0	0	0	0	0	0	0	0
Bacteria	NA	NA	NA	NA	NA	NA	0	0	0.000348489	0	0	0	0	0	0	0	0	0	0	0	0	0	0	0
Bacteria	Proteobacteria	Alphaproteobacteria	Rickettsiales	Mitochondria	Zasmidium cellare	Zasmidium cellare	0	0	0	0	0	0	0.000221138	0	0	0	0	0	0	0	0	0	0	0
Bacteria	NA	NA	NA	NA	NA	NA	0.000155917	0	0.0019283	0	0	0	0.0050272	0	0	0	0	0	0	0	0	0	0	0
Bacteria	NA	NA	NA	NA	NA	NA	0	0	0	0	0	0	0.000958264	0	0	0	0	0	0	0	0	0	0	0
Bacteria	NA	NA	NA	NA	NA	NA	0	0	0	0	0	0	0.000191653	0	0	0	0	0	0	0	0	0	0	0
Bacteria	NA	NA	NA	NA	NA	NA	0	0	4.64652e-05	0	0	0	0	0	0	0	0	0	0	0	0	0	0	0
Bacteria	NA	NA	NA	NA	NA	NA	0	0	0	0	0	0	0.000648671	0	0	0	0	0	0	0	0	0	0	0
Bacteria	NA	NA	NA	NA	NA	NA	0	0	0	0	0	0	0.000103198	0	0	0	0	0	0	0	0	0	0	0
Bacteria	NA	NA	NA	NA	NA	NA	0	0	0	0	5.77234e-05	0	0	0	0	0	0	0	0	0	0	0	0	0
Bacteria	Proteobacteria	Alphaproteobacteria	Rickettsiales	Mitochondria	NA	NA	0	0	0	0	0	0	0	0	0	0	0	0	0.000126072	0	0	0	0	0
Bacteria	Proteobacteria	Alphaproteobacteria	Rickettsiales	Mitochondria	Annulohypoxylon stygium	Annulohypoxylon stygium	0	0	0.000185861	0	0	0	0	0	0	0	0	0	0	0	0	0	0	0
Bacteria	NA	NA	NA	NA	NA	NA	0	0	0.000557582	0	0	0	0	0	0	0	0	0	0	0	0	0	0	0
Bacteria	NA	NA	NA	NA	NA	NA	0.000103945	0	0	0	0	0	0	0	0	0	0	0	0	0	0	0	0	0
Bacteria	Proteobacteria	Alphaproteobacteria	Rickettsiales	Mitochondria	NA	NA	0	0	0	0	0	0	0.000132683	0	0	0	0	0	0	0	0	0	0	0
Bacteria	NA	NA	NA	NA	NA	NA	0	0	0	0	0.000259755	0	0	0	0	0	0	0	0	0	0	0	0	0
Bacteria	NA	NA	NA	NA	NA	NA	0	0	0	0	0.000461787	0	0	0	0	0	0	0	0	0	0	0	0	0
Bacteria	NA	NA	NA	NA	NA	NA	0	0	0	0	0	0	0.000353821	0	0	0	0	0	0	0	0	0	0	0
Bacteria	NA	NA	NA	NA	NA	NA	0	0	0.000418186	0	0	0	0	0	0	0	2.31852e-05	0	0	0	0	0	0	0
Bacteria	Proteobacteria	Alphaproteobacteria	Rickettsiales	Mitochondria	NA	NA	0	0	0	0	0	0	0.00157745	0	0	0	0	0	0	0	0	0	0	0
Bacteria	Proteobacteria	Alphaproteobacteria	Rickettsiales	Mitochondria	NA	NA	0.000259862	0	0	0	0	0	0	0	0	0	0	0	0	0	0	0	0	0
Bacteria	Proteobacteria	Alphaproteobacteria	Rickettsiales	Mitochondria	NA	NA	0	0	0	0	0	0	0.000515988	0	0	0	0	0	0	0	0	0	0	0
Bacteria	Proteobacteria	Alphaproteobacteria	Rickettsiales	Mitochondria	Aspergillus westerdijkiae	Aspergillus westerdijkiae	0	0	0.000139395	0	0	0	0	0	0	0	0	0	0	0	0	0	0	0
Bacteria	Proteobacteria	Alphaproteobacteria	Rickettsiales	Mitochondria	Aspergillus nomius	Aspergillus nomius	0	0	0.000348489	0	0	0	0	0	0	0	0	0	0	0	0	0	0	0
Bacteria	Proteobacteria	Alphaproteobacteria	Rickettsiales	Mitochondria	Aspergillus nomius	Aspergillus nomius	0	0	0	0	0	0	0	0	0	0	0	0	0	0	0	0	0	0
Bacteria	NA	NA	NA	NA	NA	NA	0	0	0	0	0	0	5.89701e-05	0	0	0	0	0	0	0	0	0	0	0
Bacteria	NA	NA	NA	NA	NA	NA	0	0	0	0	0	0	0	0	0	0	0.000220259	0	0	0	0	0	0	0
Bacteria	NA	NA	NA	NA	NA	NA	0	0	0.00225356	0	0	0	0.00367089	0	0	0	0	0	0	0	0	0	0	0
Bacteria	NA	NA	NA	NA	NA	NA	0	0	0	0	0	0	0.00159219	0	0	0	0	0	0	0	0	0	0	0
Bacteria	NA	NA	NA	NA	NA	NA	0.000389793	0	0	0	0	0	0	0	0	0	0	0	0	0	0	0	0	0
Bacteria	NA	NA	NA	NA	NA	NA	0	0	0	0	0	0	0.000191653	0	0	0	0	0	0	0	0	0	0	0
Bacteria	NA	NA	NA	NA	NA	NA	0	0	0	0	0.000981298	0	0	0	0	0	0	0	0	0	0	0	0	0
Bacteria	NA	NA	NA	NA	NA	NA	0.000103945	0	0	0	0	0	0	0	0	0	0	0	0	0	0	0	0	0
Bacteria	NA	NA	NA	NA	NA	NA	0.000103945	0	0	0	0	0	0	0	0	0	0	0	0	0	0	0	0	0
Bacteria	NA	NA	NA	NA	NA	NA	0	0	0	0	0.000317479	0	0	0	0	0	0	0	0	0	0	0	0	0
Bacteria	NA	NA	NA	NA	NA	NA	0	0	0	0	0.000375202	0	0	0	0	0	0	0	0	0	0	0	0	0
Bacteria	NA	NA	NA	NA	NA	NA	0	0	0	0	0	0	0	0	0	0	0	0	0.000462263	0	0	0	0	0
Bacteria	NA	NA	NA	NA	NA	NA	0	0	0	0	0.000144308	0	0	0	0	0	0	0	0	0	0	0.000162996	0	0
Bacteria	NA	NA	NA	NA	NA	NA	0	0	0	0	0	0	0.000383306	0	0	0	0	0	0	0	0	0	0	0
Bacteria	NA	NA	NA	NA	NA	NA	0	0	0	0	0	0	0.00110569	0	0	0	0	0	0	0	0	0	0	0
Bacteria	Proteobacteria	NA	NA	NA	NA	NA	0	0	0	0	0	0	0	0	0	0	0	0	0	0	0	0	3.7874e-05	0
Bacteria	Proteobacteria	NA	NA	NA	NA	NA	0	0	0.000278791	0	0	0	0	0	0	0	0	0	0	0	0	0	0	0
Bacteria	Proteobacteria	Alphaproteobacteria	Holosporales	Holosporaceae	Candidatus Bealeia	uncultured bacterium	0	0	0	0	0	0	0.000515988	0	0	0	0	0	0	0	0	0	0	0
Bacteria	NA	NA	NA	NA	NA	NA	0	0	0	0	0	0	0	0	0	0	0	0	0	0	0	0	2.52493e-05	0
Bacteria	NA	NA	NA	NA	NA	NA	0	0	0	0	0	0	0	0	0	0	0	0	0	0	0	0	0	0.000184631
Bacteria	Patescibacteria	Saccharimonadia	Saccharimonadales	Saccharimonadaceae	uncultured bacterium	uncultured bacterium	0	0	0	0	0	0	0	0	0	0	0	0	0	0	0	0	0	0
Bacteria	Patescibacteria	Saccharimonadia	Saccharimonadales	Saccharimonadaceae	uncultured bacterium	uncultured bacterium	0	0	0.000302024	0	0	0	0	0	0	0	0	0	0	0	0	0	0	0
Bacteria	Patescibacteria	Saccharimonadia	Saccharimonadales	Saccharimonadaceae	uncultured bacterium	uncultured bacterium	0	0	0	0	0	0	0	0	0	0	6.95555e-05	0	0	0	0	0	0	0
Bacteria	Patescibacteria	Saccharimonadia	Saccharimonadales	NA	NA	NA	0	0	0	0	0	0	0.000353821	0	0	0	0	0	0	0	0	0	0	0
Bacteria	Patescibacteria	Saccharimonadia	Saccharimonadales	Saccharimonadaceae	uncultured bacterium	uncultured bacterium	0	0	0	0	0.000202032	0	0	0	0	0	0	0	0	0	0	0	0	0
Bacteria	Patescibacteria	Saccharimonadia	Saccharimonadales	Saccharimonadaceae	uncultured bacterium	uncultured bacterium	0	0	0	0	0	0	0.000309593	0	0	0	0	0	0	0	0	0	0	0
Bacteria	Patescibacteria	Saccharimonadia	Saccharimonadales	metagenome	metagenome	metagenome	0	0	0	0	0	0	0	0	0.00131861	0	0	0	0	0	0	0	0	0
Bacteria	Patescibacteria	Saccharimonadia	Saccharimonadales	NA	NA	NA	0	0	0	0	0	0	0	0	0	0	0	0	0	0	0	6.51983e-05	0.000126247	0
Bacteria	Patescibacteria	Saccharimonadia	Saccharimonadales	NA	NA	NA	0	0	0	0	0	0	0	0	0.000659304	0	0	0	0	0	0	0	0	0
Bacteria	Patescibacteria	Saccharimonadia	Saccharimonadales	NA	NA	NA	0.000441765	0	0	0	0	0	0	0	0	0	0	0	0	0	0	0	0	0
Bacteria	Patescibacteria	Saccharimonadia	Saccharimonadales	NA	NA	NA	0	0	0	0	0.000577234	0	0	0	0	0	0	0	0	0	0	0	0	0
Bacteria	Patescibacteria	Saccharimonadia	Saccharimonadales	NA	NA	NA	0.000103945	0	0	0	0	0	0	0	0	0	0	0	0	0	0	0	0	0
Bacteria	Patescibacteria	Saccharimonadia	Saccharimonadales	uncultured Candidatus Saccharibacteria bacterium	uncultured Candidatus Saccharibacteria bacterium	uncultured Candidatus Saccharibacteria bacterium	0	0	0.000487884	0	0.000317479	0	0	0	0	0	0	0	0	0	0	0.000271659	0.000467113	0.00129242
Bacteria	Patescibacteria	Saccharimonadia	Saccharimonadales	uncultured Candidatus Saccharibacteria bacterium	uncultured Candidatus Saccharibacteria bacterium	uncultured Candidatus Saccharibacteria bacterium	0	0	0	0	0	0	0	0	0	0	0	0	0	0	0	0	0.000201995	0
Bacteria	Patescibacteria	Saccharimonadia	Saccharimonadales	uncultured bacterium	uncultured bacterium	uncultured bacterium	0	0	0.000139395	0	0	0	0	0	0	0	0	0	0	0	0	0	0	0
Bacteria	NA	NA	NA	NA	NA	NA	0	0	0	0	0	0	0	0	0	0	0	0	0	0	0	3.25991e-05	0	0
Bacteria	NA	NA	NA	NA	NA	NA	0	0	0	0	0	0	0	0	0	0	0	0	0	0	0	0	0.000252493	0.00029541
Bacteria	NA	NA	NA	NA	NA	NA	0	0	0	0	0	0	0	0	0.000988957	0	0	0	0	0	0	0	0	0
Bacteria	NA	NA	NA	NA	NA	NA	0	0	0	0	0	0	0	0	0	0	4.63704e-05	0	0	0	0	0	0	0
Bacteria	NA	NA	NA	NA	NA	NA	0	0	0	0	0	0	0	0	0.00247239	0	0	0	0	0	0	0	0	0
Bacteria	Patescibacteria	Gracilibacteria	marine metagenome	marine metagenome	marine metagenome	marine metagenome	0	0	0	0	0	0	0	0	0	0	0	0	0	0	0	0	2.52493e-05	0
Bacteria	NA	NA	NA	NA	NA	NA	0	0	0	0	0	0	0	0	0	0	0	0	0	0	0	2.17328e-05	0	0
Bacteria	NA	NA	NA	NA	NA	NA	0	0	0	0	0	0	0	0	0	0	0	0	0	0	0	0	0	0
Bacteria	Patescibacteria	ABY1	Candidatus Falkowbacteria	uncultured bacterium	uncultured bacterium	uncultured bacterium	0	0	0	0	0	0	0	0	0	0	4.63704e-05	0	0	0	0	0	0	0
Bacteria	Patescibacteria	ABY1	Candidatus Falkowbacteria	NA	NA	NA	0	0	0	0	0	0	0	0	0	0	0	0	0	0	0	0	2.52493e-05	0
Archaea	Nanoarchaeaeota	Woesearchaeia	uncultured crenarchaeote	uncultured crenarchaeote	uncultured crenarchaeote	uncultured crenarchaeote	0	0	0	0	0	0	0.000280108	0	0	0	0	0	0	0	0	0	0	0
Unassigned	NA	NA	NA	NA	NA	NA	0	0	0.000302024	0	0	0	0	0	0	0	0	0	0	0	0	0	0	0
Archaea	Nanoarchaeaeota	Woesearchaeia	NA	NA	NA	NA	0.000259862	0	0	0	0	0	0	0	0	0	0	0	0	0	0	0	0	0
Archaea	Nanoarchaeaeota	Woesearchaeia	uncultured euryarchaeote	uncultured euryarchaeote	uncultured euryarchaeote	uncultured euryarchaeote	0	0	0	0	0	0	0	0	0.000988957	0	0	0	0	0	0	0	0	0
Archaea	Nanoarchaeaeota	Woesearchaeia	NA	NA	NA	NA	0	0	0	0	0.000577234	0	0	0	0	0	0	0	0	0	0	0	0	0
Unassigned	NA	NA	NA	NA	NA	NA	0	0	0	0	0.000115447	0	0	0	0	0	0	0	0	0	0	0	0	0
Unassigned	NA	NA	NA	NA	NA	NA	0.000207889	0	0	0	0	0	0	0	0	0	0	0	0	0	0	0	0	0
Unassigned	NA	NA	NA	NA	NA	NA	0	0	0	0	0	0	0	0	0	0	0	0	0.00161091	0	0	0	0	0
Archaea	Nanoarchaeaeota	Woesearchaeia	NA	NA	NA	NA	0	0	0.000371721	0	0	0	0	0	0	0	0	0	0	0	0	0	0	0
Unassigned	NA	NA	NA	NA	NA	NA	0	0	0	0	0	0	0	0	0	0	0	0	0	0	0	2.17328e-05	0	0
Unassigned	NA	NA	NA	NA	NA	NA	0	0	0.000487884	0	0	0	0	0	0	0	0	0	0	0	0	0	0	0
Unassigned	NA	NA	NA	NA	NA	NA	0	0	0	0	0.000115447	0	0	0	0	0	0	0	0	0	0	0	0	0
Unassigned	NA	NA	NA	NA	NA	NA	0	0	0	0	0	0	0	0	0	0	0	0	0	0	0	0	5.04987e-05	0
Unassigned	NA	NA	NA	NA	NA	NA	0	0	0	0	0	0	0.000707641	0	0	0	0	0	0	0	0	0	0	0
Archaea	Euryarchaeota	Methanobacteria	Methanobacteriales	Methanobacteriaceae	Methanosphaera	uncultured archaeon	0	0	0	0	0	0	0	0	0	0	0	0	0	0	0	0	0	0
Archaea	Euryarchaeota	Methanobacteria	Methanobacteriales	Methanobacteriaceae	Methanobrevibacter	NA	0	0	0	0	0	0	0	0	0	0	0	0	0	0	0	0	0	0
Archaea	Euryarchaeota	Thermoplasmata	Methanomassiliicoccales	Methanomassiliicoccaceae	uncultured	uncultured archaeon	0	0	0	0	0	0	0.000132683	0	0	0	0	0	0	0	0	0	0	0
Archaea	Euryarchaeota	Thermoplasmata	Marine Benthic Group D and DHVEG-1	NA	NA	NA	0	0	0	0	0	0	0	0	0	0	0	0	0	0	0	2.17328e-05	0	0
Archaea	Euryarchaeota	Halobacteria	Halobacteriales	Haloferacaceae	Natronococcus	uncultured archaeon	0	0	0	0	0	0	0	0	0	0	0	0	0.000588334	0	0	0	0	0
Archaea	Thaumarchaeota	Group 1.1c	NA	NA	NA	NA	0	0	0	0	0.000259755	0	0	0	0	0	0	0	0	0	0	0	0	0
Bacteria	Patescibacteria	ABY1	Candidatus Kuenenbacteria	uncultured bacterium	uncultured bacterium	uncultured bacterium	0	0	0	0	0	0	0	0	0	0	3.47778e-05	0	0	0	0	0	0	0
Bacteria	Patescibacteria	ABY1	Candidatus Kerfeldbacteria	uncultured bacterium	uncultured bacterium	uncultured bacterium	0	0	0	0	0.000115447	0	0	0	0	0	0	0	0	0	0	0	0	0
Bacteria	Patescibacteria	Microgenomatia	Candidatus Woesebacteria	uncultured Microgenomates group bacterium	uncultured Microgenomates group bacterium	uncultured Microgenomates group bacterium	0	0	0	0	0	0	0.000103198	0	0	0	0	0	0	0	0	0	0	0
Bacteria	NA	NA	NA	NA	NA	NA	0.000103945	0	0	0	0	0	0	0	0	0	0	0	0	0	0	0	0	0
Bacteria	Patescibacteria	Gracilibacteria	Absconditabacteriales (SR1)	metagenome	metagenome	metagenome	0	0	0	0	0.000606096	0	0	0	0	0	0	0	0	0	0	0	0	0
Bacteria	Patescibacteria	Gracilibacteria	Absconditabacteriales (SR1)	uncultured candidate division SR1 bacterium	uncultured candidate division SR1 bacterium	uncultured candidate division SR1 bacterium	0	0	0	0	0.000230894	0	0	0	0	0	0	0	0	0	0	0	0	0
Bacteria	Patescibacteria	Gracilibacteria	Absconditabacteriales (SR1)	uncultured candidate division SR1 bacterium	uncultured candidate division SR1 bacterium	uncultured candidate division SR1 bacterium	0	0	0	0	0.00017317	0	0	0	0	0	0	0	0	0	0	0	0	0
Bacteria	Proteobacteria	Deltaproteobacteria	SAR324 clade(Marine group B)	metagenome	metagenome	metagenome	0.000129931	0	0	0	0	0	0	0	0	0	0	0	0	0	0	0	0	0
Bacteria	Patescibacteria	Parcubacteria	Candidatus Yanofskybacteria	uncultured bacterium	uncultured bacterium	uncultured bacterium	0	0	0	0	0.000375202	0	0	0	0	0	0	0	0	0	0	0	0	0
Bacteria	Patescibacteria	Parcubacteria	Candidatus Lloydbacteria	uncultured bacterium	uncultured bacterium	uncultured bacterium	0	0	0	0	0	0	0	0	0	0	4.63704e-05	0	0	0	0	0	0	0
Bacteria	Patescibacteria	Parcubacteria	NA	NA	NA	NA	0	0	0	0	0	0	0	0	0.00115378	0	0	0	0	0	0	0	0	0
Bacteria	Patescibacteria	Parcubacteria	Candidatus Lloydbacteria	uncultured bacterium	uncultured bacterium	uncultured bacterium	0	0	0	0	0	0	0	0	0	0	0	0	0	0	0	0	3.7874e-05	0
Bacteria	Patescibacteria	Parcubacteria	Candidatus Lloydbacteria	uncultured bacterium	uncultured bacterium	uncultured bacterium	0	0	0	0	0	0	0	0	0	0	0.000104333	0	0	0	0	0	0	0
Bacteria	Patescibacteria	Parcubacteria	Candidatus Vogelbacteria	uncultured bacterium	uncultured bacterium	uncultured bacterium	0	0	0	0	0	0	7.37126e-05	0	0	0	0	0	0	0	0	0	0	0
Bacteria	NA	NA	NA	NA	NA	NA	0.000285848	0	0	0	0	0	0	0	0	0	0	0	0	0	0	0	0	0
Bacteria	NA	NA	NA	NA	NA	NA	0.000259862	0	0	0	0	0	0	0	0	0	0	0	0	0	0	0	0	0
Bacteria	Patescibacteria	Parcubacteria	Candidatus Nomurabacteria	uncultured bacterium	uncultured bacterium	uncultured bacterium	0	0	0	0	0.00112561	0	0	0	0	0	0	0	0	0	0	0	0	0
Bacteria	Patescibacteria	Parcubacteria	NA	NA	NA	NA	0	0	0	0	0	0	0	0	0	0	0	0	0	0	0	6.51983e-05	0	0
Bacteria	Patescibacteria	Parcubacteria	NA	NA	NA	NA	0	0	0	0	0	0	0	0	0	0	0	0	0.000126072	0	0	0	0	0
Bacteria	Patescibacteria	Parcubacteria	Candidatus Nomurabacteria	NA	NA	NA	0	0	0	0	0	0	0.000103198	0	0	0	0	0	0	0	0	0	0	0
Bacteria	Patescibacteria	Parcubacteria	Candidatus Nomurabacteria	uncultured bacterium	uncultured bacterium	uncultured bacterium	0	0	0	0	0	0	2.9485e-05	0	0	0	0	0	0	0	0	0	0	0
Bacteria	Patescibacteria	Parcubacteria	uncultured Parcubacteria group bacterium	uncultured Parcubacteria group bacterium	uncultured Parcubacteria group bacterium	uncultured Parcubacteria group bacterium	0	0	0	0	0	0	0	0	0	0	0	0	0	0	0	0	3.7874e-05	0
Bacteria	NA	NA	NA	NA	NA	NA	0	0	9.29303e-05	0	0	0	0	0	0	0	0	0	0	0	0	0	0	0
Bacteria	NA	NA	NA	NA	NA	NA	0	0	0	0	0	0	0	0	0	0	0	0	0	0	0	3.25991e-05	0	0
Bacteria	NA	NA	NA	NA	NA	NA	0	0	0	0	0	0	0	0	0	0	0	0	0	0	0	4.34655e-05	0	0
Bacteria	Patescibacteria	Parcubacteria	NA	NA	NA	NA	0	0	0	0	0	0	0	0	0	0	0	0	0	0	0	0	2.52493e-05	0
Bacteria	Patescibacteria	Parcubacteria	Candidatus Azambacteria	uncultured bacterium	uncultured bacterium	uncultured bacterium	0	0	0	0	0	0	0	0	0	0	0	0	0	0	0	6.51983e-05	0	0
Bacteria	Patescibacteria	Parcubacteria	NA	NA	NA	NA	0	0	0	0	0	0	0	0	0	0	0	0	0	0	0	5.43319e-05	0	0
Bacteria	Patescibacteria	Parcubacteria	NA	NA	NA	NA	0.000233876	0	0	0	0	0	0	0	0	0	0	0	0	0	0	0	0	0
Bacteria	Patescibacteria	Parcubacteria	Candidatus Nomurabacteria	uncultured bacterium	uncultured bacterium	uncultured bacterium	0	0	0	0	0	0	0.000162168	0	0	0	0	0	0	0	0	0	0	0
Bacteria	Patescibacteria	Parcubacteria	NA	NA	NA	NA	0	0	0	0	0	0	0	0	0	0	6.95555e-05	0	0	0	0	0	0	0
Bacteria	Patescibacteria	Parcubacteria	NA	NA	NA	NA	0	0	0	0	0	0	0	0	0	0	0	0	0.000448255	0	0	0	0	0
Bacteria	Patescibacteria	Parcubacteria	Candidatus Jorgensenbacteria	NA	NA	NA	0	0	0	0	0	0	0	0	0	0	0	0	0	0	0	0	2.52493e-05	0
Bacteria	NA	NA	NA	NA	NA	NA	0	0	0	0	0.000432925	0	0	0	0	0	0	0	0	0	0	0	0	0
Bacteria	Patescibacteria	Gracilibacteria	Candidatus Peregrinibacteria	metagenome	metagenome	metagenome	0	0	0	0	0	0	0	0	0	0	0	0	0	0	0	0	3.7874e-05	0
Bacteria	Patescibacteria	Gracilibacteria	Candidatus Peregrinibacteria	uncultured bacterium	uncultured bacterium	uncultured bacterium	0	0	0	0	0	0	0.000368563	0	0	0	0	0	0	0	0	0	0	0
Bacteria	Nitrospinae	P9X2b3D02	NA	NA	NA	NA	0	0	0	0	0	0	0	0	0.00362617	0	0	0	0	0	0	0	0	0
Bacteria	Firmicutes	Clostridia	Clostridiales	Peptococcaceae	uncultured	uncultured Peptococcaceae bacterium	0	0	0	0	0	0	0	0	0	0	0	0	0	0	0	0	0	0
Bacteria	Rokubacteria	NC10	Methylomirabilales	Methylomirabilaceae	Sh765B-TzT-35	uncultured bacterium	0	0	0	0	0	0	0	0	0	0	0.000301407	0	0	0	0	0	0	0
Bacteria	Rokubacteria	NC10	Methylomirabilales	Methylomirabilaceae	Sh765B-TzT-35	uncultured bacterium	0	0	0	0	8.65851e-05	0	0	0	0	0	0	0	0	0	0	0	0	0
Bacteria	Proteobacteria	Alphaproteobacteria	Elsterales	uncultured	NA	NA	0.000415779	0	0	0	0	0	0	0	0	0	0	0	0	0	0	0	0	0
Bacteria	Proteobacteria	Alphaproteobacteria	Elsterales	uncultured	NA	NA	0	0	0	0	0	0	0	0	0.00247239	0	0	0	0	0	0	0	0	0
Bacteria	Proteobacteria	Alphaproteobacteria	Elsterales	uncultured	NA	NA	0	0	0	0	0	0	0	0	0	0	0.000370963	0	0	0	0	0	0	0
Bacteria	Proteobacteria	Alphaproteobacteria	Elsterales	uncultured	NA	NA	0.000675641	0	0	0	0	0	0	0	0	0	0	0	0	0	0	0	0	0
Bacteria	Proteobacteria	Alphaproteobacteria	Elsterales	uncultured	NA	NA	0	0	0	0	0.000865851	0	0	0	0	0	0	0	0	0	0	0	0	0
Bacteria	Proteobacteria	Alphaproteobacteria	Elsterales	Elsteraceae	uncultured	uncultured bacterium	0	0	0	0	0	0	0	0	0	0	0.000197074	0	0	0	0	0	0	0
Bacteria	Proteobacteria	Alphaproteobacteria	Acetobacterales	Acetobacteraceae	Craurococcus	uncultured bacterium	0	0	0.000464652	0	0	0	0	0	0	0	0	0	0	0	0	0	0	0
Bacteria	Proteobacteria	Alphaproteobacteria	Acetobacterales	Acetobacteraceae	NA	NA	0	0	0.00130102	0	0	0	0	2.99099e-05	0	0	0	0	0	0	0	0.00199941	0.00106047	0
Bacteria	Proteobacteria	Alphaproteobacteria	Acetobacterales	Acetobacteraceae	NA	NA	0	0	0	0	0.00204918	0	0.000825581	0	0	0	0	0	0.0014008	0	0	0.0036511	0.00159071	0.000775451
Bacteria	Proteobacteria	Alphaproteobacteria	Acetobacterales	Acetobacteraceae	uncultured	uncultured bacterium	0.000571696	0	0	0	0	0	0	0	0	0	0	0	0	0	0	0	0	0
Bacteria	Proteobacteria	Alphaproteobacteria	Acetobacterales	Acetobacteraceae	Endobacter	uncultured bacterium	0	0	0	0	0.000634957	0	0	0	0	0	0	0	0	0	0	0	0	0
Bacteria	Proteobacteria	Alphaproteobacteria	Acetobacterales	Acetobacteraceae	Endobacter	uncultured bacterium	0	0	0	0	0	0	0.000619186	0	0	0	0	0	0	0	0	0	0	0
Bacteria	Proteobacteria	Alphaproteobacteria	Acetobacterales	Acetobacteraceae	uncultured	NA	0	0	0	0	0	0	0	0	0	0	0	0	0	0	0	0.00114097	0.00100997	0.000775451
Bacteria	Proteobacteria	Alphaproteobacteria	Acetobacterales	Acetobacteraceae	uncultured	metagenome	0.000779585	0	0	0	0	0	0	0	0	0	0	0	0	0	0	0	0	0
Bacteria	Proteobacteria	Alphaproteobacteria	Acetobacterales	Acetobacteraceae	uncultured	metagenome	0	0	0	0	0	0	0	0	0	0	0	0	0.000336191	0	0	0.000260793	0.000201995	0
Bacteria	Proteobacteria	Alphaproteobacteria	Acetobacterales	Acetobacteraceae	uncultured	metagenome	0	0	0.000604047	0	0	0	0	0	0	0	0	0	0	0	0	0	0	0
Bacteria	Proteobacteria	Alphaproteobacteria	Acetobacterales	Acetobacteraceae	uncultured	uncultured bacterium	0	0	0	0	0	0	0	0	0	0	0	0	0.00127472	0	0	0	0	0
Bacteria	Proteobacteria	Alphaproteobacteria	Acetobacterales	Acetobacteraceae	uncultured	NA	0	0	0	0	0	0	0	0	0	0.000115768	0	0	0	0	0	0	0	0
Bacteria	Proteobacteria	Alphaproteobacteria	Acetobacterales	Acetobacteraceae	NA	NA	0.000571696	0	0	0	0	0	0	0	0.00857096	0	0	0	0	0	0	0	0	0
Bacteria	Proteobacteria	Alphaproteobacteria	Acetobacterales	Acetobacteraceae	Acidocella	uncultured bacterium	0	0	0	0	0	0	0	0	0.00131861	0	0	0	0	0	0	0	0	0
Bacteria	Proteobacteria	Alphaproteobacteria	Acetobacterales	Acetobacteraceae	uncultured	metagenome	0	0	0.000487884	0	0	0	0	0	0	0	0	0	0	0	0	0	0	0
Bacteria	Proteobacteria	Alphaproteobacteria	Acetobacterales	Acetobacteraceae	uncultured	metagenome	0	0	0	0	0	0	0.000515988	0	0	0	0	0	0	0	0	0	0	0
Bacteria	Proteobacteria	Alphaproteobacteria	Acetobacterales	Acetobacteraceae	uncultured	metagenome	0	0	0	0	0	0	0	0	0	0	0	0	0	0	0	0.000554185	0.000277743	0
Bacteria	Proteobacteria	Alphaproteobacteria	Acetobacterales	Acetobacteraceae	uncultured	metagenome	0	0	0	0	0.0021069	0	0	0	0	0	0	0	0	0	0	0	0	0
Bacteria	Proteobacteria	Alphaproteobacteria	Acetobacterales	Acetobacteraceae	Acidiphilium	uncultured bacterium	0	0	0	0	0	0	0	0	0	0	0.000220259	0	0	0	0	0	0	0
Bacteria	Proteobacteria	Alphaproteobacteria	Acetobacterales	Acetobacteraceae	NA	NA	0	0	0	0	0	0	0	0	0	0	0.000301407	0	0	0	0	0	0	0
Bacteria	Proteobacteria	Alphaproteobacteria	Acetobacterales	Acetobacteraceae	Acidiphilium	uncultured bacterium	0	0	0	0	0.000202032	0	0	0	0	0	0	0	0	0	0	0	0	0
Bacteria	Proteobacteria	Alphaproteobacteria	Acetobacterales	Acetobacteraceae	Acidiphilium	uncultured bacterium	0	0	0	0	0	0	0.000501246	0	0	0	0	0	0	0	0	0	0	0
Bacteria	Proteobacteria	Alphaproteobacteria	Acetobacterales	Acetobacteraceae	Acidiphilium	uncultured bacterium	0.00054571	0	0	0	0	0	0	0	0	0	0	0	0	0	0	0	0	0
Bacteria	Proteobacteria	Alphaproteobacteria	Acetobacterales	Acetobacteraceae	Acidiphilium	uncultured bacterium	0	0	0	0	0.00245324	0	0	0	0	0	0	0	0	0	0	0	0	0
Bacteria	Proteobacteria	Alphaproteobacteria	Acetobacterales	Acetobacteraceae	Acidiphilium	uncultured bacterium	0	0	0	0	0	0	0	0	0	0	0.00057963	0	0	0	0	0	0	0
Bacteria	Proteobacteria	Alphaproteobacteria	Acetobacterales	Acetobacteraceae	uncultured	uncultured bacterium	0	0	0	0	0.000808127	0	0.000855066	0	0	0	0	0	0	0	0	0.00164082	0.00138871	0.000812378
Bacteria	Proteobacteria	Alphaproteobacteria	Acetobacterales	Acetobacteraceae	NA	NA	0	0	0	0	0	0	0	0	0	0	0.000544852	0	0	0	0	0	0	0
Bacteria	Proteobacteria	Alphaproteobacteria	Acetobacterales	Acetobacteraceae	uncultured	NA	0	0	0	0	0	0	0.000191653	0	0	0	0	0	0	0	0	0	0	0
Bacteria	Proteobacteria	Alphaproteobacteria	Acetobacterales	Acetobacteraceae	Acidiphilium	uncultured bacterium	0	0	0	0	0	0	0	0	0	0	0.000834666	0	0	0	0	0	0	0
Bacteria	Proteobacteria	Alphaproteobacteria	Acetobacterales	Acetobacteraceae	Acidiphilium	uncultured bacterium	0	0	0	0	0	0	0	0	0	0	0.000904222	0	0	0	0	0	0	0
Bacteria	Proteobacteria	Alphaproteobacteria	Acetobacterales	Acetobacteraceae	Acidiphilium	uncultured bacterium	0	0	0.000348489	0	0	0	0	0	0	0	0	0	0	0	0	0	0	0
Bacteria	Proteobacteria	Alphaproteobacteria	Acetobacterales	Acetobacteraceae	uncultured	NA	0	0	0	0	0.00106788	0	0	0	0	0	0	0	0	0	0	0	0	0
Bacteria	Proteobacteria	Alphaproteobacteria	Acetobacterales	Acetobacteraceae	Rhodovastum	metagenome	0	0	0	0	0	0	0	0	0	0	0.000799889	0	0	0	0	0	0	0
Bacteria	Proteobacteria	Alphaproteobacteria	Acetobacterales	Acetobacteraceae	NA	NA	0	0	0	0	0.000288617	0	0.00023588	0	0	0	0	0	0	0	0	0	0	0
Bacteria	Proteobacteria	Alphaproteobacteria	Acetobacterales	Acetobacteraceae	NA	NA	0.000363806	0	0	0	0	0	0	0	0	0	0	0	0	0	0	0	0	0
Bacteria	Proteobacteria	Alphaproteobacteria	Acetobacterales	Acetobacteraceae	NA	NA	0	0	0	0	0.000808127	0	0	0	0	0	0	0	0	0	0	0	0	0
Bacteria	Proteobacteria	Alphaproteobacteria	Acetobacterales	Acetobacteraceae	uncultured	NA	0.00166312	0	0	0	0.000634957	0	0	0	0.00642822	0	0.000568037	0	0	0	0	0.000488987	0.000643858	0
Bacteria	Proteobacteria	Alphaproteobacteria	Acetobacterales	Acetobacteraceae	uncultured	metagenome	0.0054571	0	0	0	0	0	0	0	0	0	0.000452111	0	0	0	0	0	0	0
Bacteria	Proteobacteria	Alphaproteobacteria	Acetobacterales	Acetobacteraceae	uncultured	NA	0	0	0	0	0.000750404	0	0	0	0	0	0	0	0	0	0	0	0	0
Bacteria	Proteobacteria	Alphaproteobacteria	Acetobacterales	Acetobacteraceae	uncultured	uncultured bacterium	0	0	0	0	0.000432925	0	0	0	0	0	0	0	0	0	0	0	0	0
Bacteria	Proteobacteria	Alphaproteobacteria	Acetobacterales	Acetobacteraceae	NA	NA	0	0	0	0	0	0	0.000619186	0	0	0	0	0	0	0	0	0.000738914	0.000340866	0.000480041
Bacteria	Proteobacteria	Alphaproteobacteria	Acetobacterales	Acetobacteraceae	Roseococcus	uncultured bacterium	0	0	0	0	0	0	0	0	0	0	0.000185481	0	0	0	0	0	0	0
Bacteria	Proteobacteria	Alphaproteobacteria	Acetobacterales	Acetobacteraceae	Roseomonas	NA	0	0	0	0	0	0	0	0	0	0	0.000370963	0	0	0	0	0	0	0
Bacteria	Proteobacteria	Alphaproteobacteria	Acetobacterales	Acetobacteraceae	NA	NA	0	0	0	0	0	0	0.000339078	0	0	0	0	0	0	0	0	0	0	0
Bacteria	Proteobacteria	Alphaproteobacteria	Acetobacterales	Acetobacteraceae	Roseomonas	uncultured bacterium	0	0	0	0	0	0	0	0	0	0	0.000115926	0	0	0	0	0	0	0
Bacteria	Proteobacteria	Alphaproteobacteria	Acetobacterales	Acetobacteraceae	Roseomonas	uncultured bacterium	0	0	0	0	0	0	0.000265365	0	0	0	0	0	0	0	0	0	0	0
Bacteria	Proteobacteria	Alphaproteobacteria	Acetobacterales	Acetobacteraceae	Roseomonas	uncultured bacterium	0	0	0	0	0	0	0	0	0	0	0.000127518	0	0	0	0	0	0	0
Bacteria	Proteobacteria	Alphaproteobacteria	Acetobacterales	Acetobacteraceae	Roseomonas	uncultured bacterium	0	0	0	0	0	0	0	0	0	0	0	0	0.000336191	0	0	0	0	0
Bacteria	Proteobacteria	Alphaproteobacteria	Acetobacterales	Acetobacteraceae	Roseomonas	uncultured bacterium	0.000597682	0	0	0	0.00121219	0	0.000442276	0	0	0	0	0	0	0	0	0	0	0
Bacteria	Proteobacteria	Alphaproteobacteria	Acetobacterales	Acetobacteraceae	Roseomonas	NA	0.000571696	0	0	0	0	0	0	0	0	0	0	0	0	0	0	0	0	0
Bacteria	Proteobacteria	Alphaproteobacteria	Acetobacterales	Acetobacteraceae	Roseomonas	uncultured bacterium	0	0	0.000487884	0	0	0	0	0	0	0	0	0	0.000952541	0	0	0	0	0
Bacteria	Proteobacteria	Alphaproteobacteria	NA	NA	NA	NA	0	0	0	0	0	0	0	0	0	0	0	0	0	0	0	0.000380323	0	0
Bacteria	Proteobacteria	Alphaproteobacteria	Azospirillales	Inquilinaceae	Inquilinus	uncultured bacterium	0	0	0	0	0.000490649	0	0	0	0	0	0	0	0	0	0	0	0	0
Bacteria	Proteobacteria	Alphaproteobacteria	Azospirillales	Inquilinaceae	Inquilinus	uncultured bacterium	0	0	0	0	0.0017317	0	0	0	0	0	0	0	0	0	0	0	0	0
Bacteria	Proteobacteria	Alphaproteobacteria	Azospirillales	Inquilinaceae	Inquilinus	uncultured bacterium	0	0	0	0	0	0	0.000353821	0	0	0	0	0	0.000112064	0	0	0.000434655	0.000403989	0
Bacteria	Proteobacteria	Alphaproteobacteria	Micavibrionales	Micavibrionaceae	uncultured	uncultured bacterium	0.000363806	0	0	0	0	0	0	0	0	0	0	0	0	0	0	0	0	0
Bacteria	Proteobacteria	Alphaproteobacteria	Rhodospirillales	uncultured	uncultured bacterium	uncultured bacterium	0	0	0	0	0	0	0	0	0	0	0	0	0	0	0	0.000162996	0	0
Bacteria	Proteobacteria	Alphaproteobacteria	Rhodospirillales	uncultured	NA	NA	0.000207889	0	0	0	0	0	0	0	0	0	0	0	0	0	0	0	0	0
Bacteria	Proteobacteria	Alphaproteobacteria	Rhodospirillales	uncultured	uncultured bacterium	uncultured bacterium	0	0	0	0	0.000115447	0	0	0	0	0	0	0	0	0	0	0	0	0
Bacteria	Proteobacteria	Alphaproteobacteria	Dongiales	Dongiaceae	Dongia	metagenome	0	0	0.000209093	0	0	0	0	0	0	0	0	0	0	0	0	0	0	0
Bacteria	Proteobacteria	Alphaproteobacteria	Dongiales	Dongiaceae	Dongia	NA	0.000129931	0	0	0	0	0	0	0	0	0	0	0	0	0	0	0	0	0
Bacteria	Proteobacteria	Alphaproteobacteria	Azospirillales	Azospirillaceae	Azospirillum	NA	0	0	0	0	0	0	0	0	0	0	0.000382555	0	0	0	0	0	0	0
Bacteria	Proteobacteria	Alphaproteobacteria	Azospirillales	Azospirillaceae	Azospirillum	NA	0	0	0	0	0	0	0	0	0	0	0	0	0	0	0	0.000162996	0	0
Bacteria	Proteobacteria	Alphaproteobacteria	uncultured	NA	NA	NA	0.000311834	0	0	0	0	0	0	0	0	0	0	0	0	0	0	0	0	0
Bacteria	Proteobacteria	Alphaproteobacteria	uncultured	NA	NA	NA	0	0	0	0	0	0	0	0	0.00280204	0	0.000255037	0	0	0	0	0	0	0
Bacteria	Proteobacteria	Alphaproteobacteria	Azospirillales	Azospirillaceae	Azospirillum	uncultured Azospirillum sp.	0	0	0	0	0	0	0	0	0	0	0	0	0	0	0	0	0.000100997	0
Bacteria	Proteobacteria	Alphaproteobacteria	Micropepsales	Micropepsaceae	uncultured	uncultured bacterium	0	0	0	0	0.000923574	0	0	0	0	0	0	0	0	0	0	0	0	0
Bacteria	Proteobacteria	Alphaproteobacteria	Micropepsales	Micropepsaceae	uncultured	NA	0.000389793	0	0	0	0	0	0	0	0	0	0	0	0	0	0	0	0	0
Bacteria	Proteobacteria	Alphaproteobacteria	Micropepsales	Micropepsaceae	uncultured	NA	0.000779585	0	0	0	0	0	0	0	0	0	0	0	0.000322183	0	0	0	0	0
Bacteria	Proteobacteria	Alphaproteobacteria	Micropepsales	Micropepsaceae	uncultured	metagenome	0	0	0	0	0.000779266	0	0	0	0	0	0	0	0	0	0	0	0	0
Bacteria	Proteobacteria	Alphaproteobacteria	Micropepsales	Micropepsaceae	uncultured	metagenome	0	0	0.000278791	0	0	0	0	0	0	0	0	0	0	0	0	0	0	0
Bacteria	Proteobacteria	Alphaproteobacteria	Rhizobiales	KF-JG30-B3	uncultured bacterium	uncultured bacterium	0.000233876	0	0	0	0	0	0	0	0	0	0	0	0	0	0	0	0	0
Bacteria	Proteobacteria	Alphaproteobacteria	Rhizobiales	A0839	uncultured bacterium	uncultured bacterium	0	0	0	0	0	0	0	0	0	0	0.000127518	0	0	0	0	0	0	0
Bacteria	Proteobacteria	Alphaproteobacteria	Rhizobiales	A0839	uncultured bacterium	uncultured bacterium	0.00174107	0	0	0	0.00126991	0	0.000486503	0	0.00181309	0	0.000185481	0	0	0	0	0.000597651	0.000416614	0
Bacteria	Proteobacteria	Alphaproteobacteria	Rhizobiales	A0839	uncultured bacterium	uncultured bacterium	0	0	0	0	0.000606096	0	0	0	0	0	0	0	0	0	0	0	0	0
Bacteria	Proteobacteria	Alphaproteobacteria	NA	NA	NA	NA	0	0	0.000348489	0	0	0	0	0	0	0	0	0	0	0	0	0.000271659	0	0
Bacteria	Proteobacteria	Alphaproteobacteria	Caulobacterales	Caulobacteraceae	Phenylobacterium	uncultured bacterium	0	0	0	0	0	0	0	0	0.00725235	0	0	0	0	0	0	0	0	0
Bacteria	Proteobacteria	Alphaproteobacteria	Caulobacterales	Caulobacteraceae	NA	NA	0	0	0	0	0	0	0	0	0	0	0	0	0.00061635	0	0	0.000575918	0.000517611	0
Bacteria	Proteobacteria	Alphaproteobacteria	Caulobacterales	Caulobacteraceae	PMMR1	uncultured bacterium	0	0	0	0	0.00562803	0	0	0	0	0	0	0	0	0	0	0	0	0
Bacteria	Proteobacteria	Alphaproteobacteria	Caulobacterales	Caulobacteraceae	PMMR1	uncultured bacterium	0.000493737	0	0	0	0.00975525	0	0	0	0	0	0	0	0	0	0	0	0	0
Bacteria	Proteobacteria	Alphaproteobacteria	Caulobacterales	Caulobacteraceae	uncultured	uncultured Caulobacteraceae bacterium	0	0	0	0	0	0	0	0	0	0	0.000150704	0	0	0	0	0	0	0
Bacteria	Proteobacteria	Alphaproteobacteria	Caulobacterales	Caulobacteraceae	NA	NA	0.000831558	0	0.000302024	0	0	0	0	0	0	0	0	0	0	0	0	0.000543319	0.000833228	0.000923156
Bacteria	Proteobacteria	Alphaproteobacteria	Caulobacterales	Caulobacteraceae	uncultured	uncultured bacterium	0	0	0	0	0.000634957	0	0	0	0	0	0	0	0	0	0	0	0	0
Bacteria	Proteobacteria	Alphaproteobacteria	Caulobacterales	Caulobacteraceae	Brevundimonas	NA	0	0	0	0	0	0	0	0	0	0	0.000417333	0	0	0	0	0	0	0
Bacteria	Proteobacteria	Alphaproteobacteria	Caulobacterales	Caulobacteraceae	Brevundimonas	Brevundimonas diminuta	0	0	0	0	0	0	0	0	0	0	0.00212144	0	0	0	0	0	0	0
Bacteria	Proteobacteria	Alphaproteobacteria	Caulobacterales	Caulobacteraceae	Brevundimonas	Brevundimonas diminuta	0	0	0	0	0	0	0	0	0	0	0.000347778	0	0	0	0	0	0	0
Bacteria	Proteobacteria	Alphaproteobacteria	Caulobacterales	Caulobacteraceae	Brevundimonas	NA	0.00155917	0	0.000441419	0	0.00228007	0	0.000515988	0	0	0	0.000939	0	0.000420239	0	0	0	0	0
Bacteria	Proteobacteria	Alphaproteobacteria	Caulobacterales	Caulobacteraceae	Brevundimonas	NA	0	0	0.000511117	0	0	0	0	0	0	0	0	0	0	0	0	0	0	0
Bacteria	Proteobacteria	Alphaproteobacteria	Caulobacterales	Caulobacteraceae	Brevundimonas	NA	0	0	0	0	0	0	0.000353821	0	0	0	0.000521667	0	0.00243738	0	0	0	0	0
Bacteria	Proteobacteria	Alphaproteobacteria	Caulobacterales	Caulobacteraceae	Brevundimonas	NA	0	0	0	0	0	0	0	0	0	0	0.00057963	0	0	0	0	0	0	0
Bacteria	Proteobacteria	Alphaproteobacteria	Caulobacterales	Caulobacteraceae	Brevundimonas	uncultured bacterium	0	0	0	0	0	0	0	0	0	0	0.180392	0.000591221	0.00313778	0	0	0	0	0
Bacteria	Proteobacteria	Alphaproteobacteria	Caulobacterales	Caulobacteraceae	Brevundimonas	NA	0	0	0	0	0	0	0	0	0	0	0.00169252	0	0	0	0	0	0	0
Bacteria	Proteobacteria	Alphaproteobacteria	Caulobacterales	Caulobacteraceae	Brevundimonas	uncultured bacterium	0	0	0	0	0	0	0	0	0	0	0	0	0.000476271	0	0	0	0	0
Bacteria	Proteobacteria	Alphaproteobacteria	Caulobacterales	Caulobacteraceae	uncultured	metagenome	0	0	0	0	0	0	0	0	0	0	0	0	0	0	0	0.000173862	0.000176745	0
Bacteria	Proteobacteria	Alphaproteobacteria	Caulobacterales	Caulobacteraceae	uncultured	NA	0.000415779	0	0	0	0	0	0	0	0	0	0	0	0	0	0	0	0	0
Bacteria	Proteobacteria	Alphaproteobacteria	Caulobacterales	Caulobacteraceae	NA	NA	0	0	0	0	0	0	0	0	0	0	9.27407e-05	0	0	0	0	0	0	0
Bacteria	Proteobacteria	Alphaproteobacteria	Caulobacterales	Caulobacteraceae	Asticcacaulis	uncultured bacterium	0	0	0	0	0.00147195	0	0	0	0	0	0	0	0	0	0	0	0	0
Bacteria	Proteobacteria	Alphaproteobacteria	Caulobacterales	Caulobacteraceae	uncultured	uncultured bacterium	0	0	0	0	0.00216463	0	0	0	0	0	0	0	0	0	0	0	0	0
Bacteria	Proteobacteria	Alphaproteobacteria	Caulobacterales	Caulobacteraceae	uncultured	uncultured bacterium	0.00142924	0	0	0	0	0	0	0	0	0	0	0	0	0	0	0.00354244	0.00229769	0.00199402
Bacteria	Proteobacteria	Alphaproteobacteria	Caulobacterales	Caulobacteraceae	Caulobacter	NA	0	0	0	0	0.00034634	0	0	0	0	0	0	0	0	0	0	0	0	0
Bacteria	Proteobacteria	Alphaproteobacteria	Caulobacterales	Caulobacteraceae	Caulobacter	NA	0	0	0	0	0	0	0	0	0	0	0	0	0.000266151	0	0	0	0	0
Bacteria	Proteobacteria	Alphaproteobacteria	Caulobacterales	Caulobacteraceae	uncultured	uncultured bacterium	0	0	0	0	0	0	0.000663413	0	0	0	0	0	0	0	0	0	0	0
Bacteria	Proteobacteria	Alphaproteobacteria	Caulobacterales	Caulobacteraceae	Caulobacter	NA	0	0	0	0	0.000779266	0	0	0	0	0	0	0	0	0	0	0	0	0
Bacteria	Proteobacteria	Alphaproteobacteria	Caulobacterales	Caulobacteraceae	Caulobacter	NA	0	0	0.000418186	0	0	0	0	0	0	0	0	0	0.00119068	0	0	0.000793245	0.000403989	0.00059082
Bacteria	Proteobacteria	Alphaproteobacteria	Caulobacterales	Caulobacteraceae	Caulobacter	metagenome	0	0	0	0	0	0	0	0	0	0	0	0	0	0	0	0.00141263	0.0010731	0.000443115
Bacteria	Proteobacteria	Alphaproteobacteria	Caulobacterales	Caulobacteraceae	Caulobacter	NA	0.000233876	0	0	0	0	0	0	0	0	0	0.00264311	0	0	0	0	0	0	0
Bacteria	Proteobacteria	Alphaproteobacteria	Caulobacterales	Caulobacteraceae	Caulobacter	uncultured bacterium	0	0	0	0	0.00245324	0	0.000221138	0	0	0	0.002191	0	0	0	0	0	0	0
Bacteria	Proteobacteria	Alphaproteobacteria	Caulobacterales	Caulobacteraceae	Caulobacter	uncultured bacterium	0	0	0	0	0	0	0	0	0	0	0.00175048	0	0	0	0	0	0	0
Bacteria	Proteobacteria	Alphaproteobacteria	Caulobacterales	Caulobacteraceae	uncultured	NA	0	0	0	0	0.00219349	0	0	0	0	0	0	0	0	0	0	0	0	0
Bacteria	Proteobacteria	Alphaproteobacteria	Caulobacterales	Caulobacteraceae	uncultured	uncultured bacterium	0	0	0	0	0	0	0	0	0	0	0	0	0.000490278	0	0	0	0	0
Bacteria	Proteobacteria	Alphaproteobacteria	Caulobacterales	Caulobacteraceae	uncultured	uncultured bacterium	0	0	0	0	0	0	0	0	0	0	0	0	0.00121869	0	0	0	0	0
Bacteria	Proteobacteria	Alphaproteobacteria	Caulobacterales	Caulobacteraceae	NA	NA	0	0	0	0	0	0	0.000147425	0	0	0	0	0	0	0	0	0	0	0
Bacteria	Proteobacteria	Alphaproteobacteria	Caulobacterales	Caulobacteraceae	Phenylobacterium	uncultured bacterium	0	0	0	0	0	0	0	0	0	0	0	0	0.000588334	0	0	0	0	0
Bacteria	Proteobacteria	Alphaproteobacteria	Caulobacterales	Caulobacteraceae	Phenylobacterium	uncultured bacterium	0	0	0	0	0	0	0.000324335	0	0	0	0	0	0	0	0	0	0	0
Bacteria	Proteobacteria	Alphaproteobacteria	Rhizobiales	Rhizobiaceae	Allorhizobium-Neorhizobium-Pararhizobium-Rhizobium	uncultured bacterium	0	0	0	0	0	0	0	0	0	0	0.000707148	0	0	0	0	0	0	0
Bacteria	Proteobacteria	Alphaproteobacteria	Rhizobiales	Rhizobiaceae	Allorhizobium-Neorhizobium-Pararhizobium-Rhizobium	NA	0	0	0	0	0	0	0	0	0	0	0.00177367	0	0	0	0	0	0	0
Bacteria	Proteobacteria	Alphaproteobacteria	Rhizobiales	Rhizobiaceae	Ochrobactrum	NA	0	0	0	0	0	0	0	0	0	0	0.000440518	0	0	0	0	0	0	0
Bacteria	Proteobacteria	Alphaproteobacteria	Rhizobiales	Rhizobiaceae	Allorhizobium-Neorhizobium-Pararhizobium-Rhizobium	NA	0	0	0	0	0	0	0	0	0	0	0.000823074	0	0	0	0	0	0	0
Bacteria	Proteobacteria	Alphaproteobacteria	Rhizobiales	Rhizobiaceae	Allorhizobium-Neorhizobium-Pararhizobium-Rhizobium	NA	0	0	0	0	0.000721542	0	0	0	0	0	0	0	0	0	0	0	0	0
Bacteria	Proteobacteria	Alphaproteobacteria	Rhizobiales	Rhizobiaceae	Shinella	uncultured bacterium	0	0	0	0	0	0	0	0	0	0	0.000208667	0	0	0	0	0	0	0
Bacteria	Proteobacteria	Alphaproteobacteria	Rhizobiales	Rhizobiaceae	Shinella	uncultured bacterium	0	0	0	0	0	0	0	0	0	0	0.000857852	0	0	0	0	0	0	0
Bacteria	Proteobacteria	Alphaproteobacteria	Rhizobiales	Rhizobiaceae	Allorhizobium-Neorhizobium-Pararhizobium-Rhizobium	NA	0	0	0	0	0	0	0	0	0	0	0.000765111	0	0	0	0	0	0	0
Bacteria	Proteobacteria	Alphaproteobacteria	Rhizobiales	Rhizobiaceae	Allorhizobium-Neorhizobium-Pararhizobium-Rhizobium	Agrobacterium radiobacter	0.000519724	0	0.000859606	0	0.000750404	0	0	0	0	0	0.000231852	6.48901e-05	0.00117667	0	0	0	0	0
Bacteria	Proteobacteria	Alphaproteobacteria	NA	NA	NA	NA	0	0	0	0	0.000606096	0	0	0	0	0	0	0	0	0	0	0	0	0
Bacteria	Proteobacteria	Alphaproteobacteria	Rhizobiales	Rhizobiales Incertae Sedis	uncultured	uncultured bacterium	0.000389793	0	0	0	0	0	0	0	0	0	0	0	0	0	0	0	0	0
Bacteria	Proteobacteria	Alphaproteobacteria	Rhizobiales	Rhizobiales Incertae Sedis	uncultured	uncultured bacterium	0	0	0	0	0	0	0	0	0.0031317	0	0	0	0	0	0	0	0.000290367	0
Bacteria	Proteobacteria	Alphaproteobacteria	Rhizobiales	Xanthobacteraceae	NA	NA	0.00103945	0	0	0	0	0	0	0	0	0	0	0	0	0	0	0	0	0
Bacteria	Proteobacteria	Alphaproteobacteria	Rhizobiales	Xanthobacteraceae	Rhodoplanes	NA	0	0	0	0	0	0	0	0	0	0	0.00163456	0	0	0	0	0	0	0
Bacteria	Proteobacteria	Alphaproteobacteria	Rhizobiales	Xanthobacteraceae	Rhodoplanes	uncultured bacterium	0	0	0	0	0.000779266	0	0	0	0	0	0	0	0	0	0	0	0	0
Bacteria	Proteobacteria	Alphaproteobacteria	Rhizobiales	Xanthobacteraceae	Rhodoplanes	uncultured bacterium	0	0	0	0	0	0	0	0	0	0	0	0	0.000434247	0	0	0	0	0
Bacteria	Proteobacteria	Alphaproteobacteria	Rhizobiales	Xanthobacteraceae	Rhodoplanes	NA	0	0	0	0	0	0	0.000206395	0	0	0	0	0	0	0	0	0	0	0
Bacteria	Proteobacteria	Alphaproteobacteria	Rhizobiales	Xanthobacteraceae	NA	NA	0	0	0	0	0	0	0	0	0	0	0	0	0.000812461	0	0	0	0	0
Bacteria	Proteobacteria	Alphaproteobacteria	Rhizobiales	Xanthobacteraceae	uncultured	uncultured bacterium	0	0	0	0	0	0	0	0	0	0	0	0	0	0	0	0.000695448	0.0011236	0.00199402
Bacteria	Proteobacteria	Alphaproteobacteria	Rhizobiales	Xanthobacteraceae	uncultured	uncultured bacterium	0	0	0	0	0	0	0	0	0	0	0.000336185	0	0	0	0	0	0	0
Bacteria	Proteobacteria	Alphaproteobacteria	Rhizobiales	Xanthobacteraceae	Pseudolabrys	NA	0	0	0	0	0.000779266	0	0	0	0	0	0	0	0.00155488	0	0	0.000412922	0	0
Bacteria	Proteobacteria	Alphaproteobacteria	Rhizobiales	Xanthobacteraceae	uncultured	uncultured bacterium	0	0	0	0	0	0	0	0	0	0	0.000463704	0	0	0	0	0	0	0
Bacteria	Proteobacteria	Alphaproteobacteria	Rhizobiales	Xanthobacteraceae	uncultured	NA	0	0	0	0	0	0	0	0	0.00560409	0	0	0	0	0	0	0	0	0
Bacteria	Proteobacteria	Alphaproteobacteria	Rhizobiales	Xanthobacteraceae	uncultured	NA	0.00184502	0	0	0	0	0	0	0	0	0	0	0	0	0	0	0	0	0
Bacteria	Proteobacteria	Alphaproteobacteria	Rhizobiales	Xanthobacteraceae	uncultured	uncultured forest soil bacterium	0	0	0	0	0.000981298	0	0	0	0	0	0	0	0	0	0	0	0	0
Bacteria	Proteobacteria	Alphaproteobacteria	Rhizobiales	Xanthobacteraceae	uncultured	NA	0	0	0	0	0	0	0.000265365	0	0	0	0	0	0	0	0	0	0	0
Bacteria	Proteobacteria	Alphaproteobacteria	Rhizobiales	Xanthobacteraceae	Pseudolabrys	uncultured bacterium	0.000857544	0	0	0	0	0	0	0	0	0	0	0	0	0	0	0	0	0
Bacteria	Proteobacteria	Alphaproteobacteria	Rhizobiales	Xanthobacteraceae	Pseudolabrys	uncultured bacterium	0.0015072	0	0	0	0	0	0	0	0	0	0	0	0	0	0	0	0	0
Bacteria	Proteobacteria	Alphaproteobacteria	Rhizobiales	Xanthobacteraceae	Pseudolabrys	NA	0	0	0	0	0	0	0.000589701	0	0	0	0	0	0	0	0	0	0	0
Bacteria	Proteobacteria	Alphaproteobacteria	Rhizobiales	Xanthobacteraceae	Pseudolabrys	NA	0.000805571	0	0	0	0	0	0	0	0	0	0.000382555	0	0	0	0	0	0	0
Bacteria	Proteobacteria	Alphaproteobacteria	Rhizobiales	Xanthobacteraceae	uncultured	NA	0	0	0	0	0	0	0	0	0	0	0.00067237	0	0	0	0	0	0	0
Bacteria	Proteobacteria	Alphaproteobacteria	Rhizobiales	Xanthobacteraceae	uncultured	metagenome	0	0	0	0	0	0	0	0	0	0	0.000231852	0	0	0	0	0	0	0
Bacteria	Proteobacteria	Alphaproteobacteria	Rhizobiales	Xanthobacteraceae	uncultured	NA	0	0	0	0	0.00106788	0	0	0	0	0	0	0	0	0	0	0	0	0
Bacteria	Proteobacteria	Alphaproteobacteria	Rhizobiales	NA	NA	NA	0.00101346	0	0	0	0	0	0	0	0	0	0	0	0	0	0	0.000130397	0	0
Bacteria	Proteobacteria	Alphaproteobacteria	Rhizobiales	Beijerinckiaceae	NA	NA	0	0	0	0	0	0	0	0	0	0	0	0	0	0	0	0.000488987	0.000403989	0
Bacteria	Proteobacteria	Alphaproteobacteria	Rhizobiales	Beijerinckiaceae	NA	NA	0	0	0	0	0	0	0	0	0	0	0	0	0	0	0	0.00360764	0.00223457	0.00125549
Bacteria	Proteobacteria	Alphaproteobacteria	Rhizobiales	Devosiaceae	Devosia	NA	0	0	0	0	0	0	0	0	0	0	0.000301407	0	0	0	0	0	0	0
Bacteria	Proteobacteria	Alphaproteobacteria	Rhizobiales	Devosiaceae	Devosia	NA	0	0	0.000302024	0	0	0	0	0	0	0	0	0	0	0	0	0	0	0
Bacteria	Proteobacteria	Alphaproteobacteria	Rhizobiales	Devosiaceae	Devosia	uncultured bacterium	0	0	0	0	0	0	0	0	0	0	0.00026663	0	0	0	0	0	0	0
Bacteria	Proteobacteria	Alphaproteobacteria	Rhizobiales	Rhizobiaceae	NA	NA	0	0	0	0	0	0	0	0	0	0	0.000857852	0	0.000168095	0	0	0	0	0
Bacteria	Proteobacteria	Alphaproteobacteria	Rhizobiales	Rhizobiales Incertae Sedis	uncultured	uncultured bacterium	0.00166312	0	0	0	0	0	0	0	0.000824131	0	0.000730333	0	0	0	0	0	0	0
Bacteria	Proteobacteria	Alphaproteobacteria	Rhizobiales	Rhizobiaceae	Pseudahrensia	uncultured bacterium	0	0	0	0	0	0	0	0	0	0	0.00275904	0	0	0	0	0	0	0
Bacteria	Proteobacteria	Alphaproteobacteria	NA	NA	NA	NA	0	0	0.000185861	0	0	0	0	0	0	0	0	0	0	0	0	0	0	0
Bacteria	Proteobacteria	Alphaproteobacteria	Rhizobiales	Rhizobiaceae	Mesorhizobium	Mesorhizobium ciceri	0	0	0	0	0	0	0	0	0	0	0.00142589	0	0	0	0	0	0	0
Bacteria	Proteobacteria	Alphaproteobacteria	Rhizobiales	Rhizobiaceae	Phyllobacterium	uncultured bacterium	0.0249727	0	0.0721139	0	0.0580409	0.000376621	0.0292344	0.000104685	0	0.000231537	0.000881037	0	0.084426	0	0	0	0	0
Bacteria	Proteobacteria	Alphaproteobacteria	Rhodobacterales	Rhodobacteraceae	Rhodobacter	NA	0	0	0	0	0.00305934	0	0	0	0	0	0	0	0	0	0	0	0	0
Bacteria	Proteobacteria	Alphaproteobacteria	Rhodobacterales	Rhodobacteraceae	Rhodobacter	NA	0	0	0	0	0.000750404	0	0	0	0.00214274	0	0.000370963	0	0	0	0	0.000380323	0.000492362	0
Bacteria	Proteobacteria	Alphaproteobacteria	Rhodobacterales	Rhodobacteraceae	Gemmobacter	uncultured bacterium	0	0	0	0	0	0	0	0	0	0	0.00142589	0	0	0	0	0	0	0
Bacteria	Proteobacteria	Alphaproteobacteria	Rhodobacterales	Rhodobacteraceae	NA	NA	0	0	0	0	0.00106788	0	0	0	0	0	0	0	0	0	0	0	0	0
Bacteria	Proteobacteria	Alphaproteobacteria	Rhodobacterales	Rhodobacteraceae	Paracoccus	NA	0	0	0	0	0	0	0	0	0	0	0.000382555	0	0	0	0	0	0	0
Bacteria	Proteobacteria	Alphaproteobacteria	Rhodobacterales	Rhodobacteraceae	Paracoccus	NA	0	0	0	0	0	0	0.000515988	0	0	0	0	0	0	0	0	0	0	0
Bacteria	Proteobacteria	Alphaproteobacteria	Rhodobacterales	Rhodobacteraceae	NA	NA	0	0	0	0	0	0	0	0	0	0	0	0	0	0	0	0	0	0
Bacteria	Proteobacteria	Alphaproteobacteria	Caulobacterales	Hyphomonadaceae	Hirschia	NA	0.000909516	0	0	0	0	0	0	0	0	0	0	0	0	0	0	0	0	0
Bacteria	Proteobacteria	Alphaproteobacteria	Caulobacterales	Hyphomonadaceae	Hirschia	uncultured bacterium	0	0	0	0	0	0	0	0	0	0	0.00035937	0	0	0	0	0	0	0
Bacteria	Proteobacteria	Alphaproteobacteria	Caulobacterales	Hyphomonadaceae	Hirschia	metagenome	0	0	0	0	0	0	0	0	0.00164826	0	0	0	0	0	0	0	0	0
Bacteria	Proteobacteria	Alphaproteobacteria	Caulobacterales	Hyphomonadaceae	uncultured	uncultured bacterium	0.00124734	0	0	0	0	0	0	0	0	0	0	0	0	0	0	0	0	0
Bacteria	Proteobacteria	Alphaproteobacteria	Caulobacterales	Hyphomonadaceae	SWB02	uncultured bacterium	0.00122135	0	0	0	0	0	0	0	0	0	0.000428926	0	0	0	0	0	0	0
Bacteria	Proteobacteria	Alphaproteobacteria	Caulobacterales	Hyphomonadaceae	SWB02	uncultured bacterium	0	0	0.00104547	0	0	0	0	0	0	0	0	0	0	0	0	0	0	0
Bacteria	Proteobacteria	Alphaproteobacteria	Caulobacterales	Hyphomonadaceae	SWB02	uncultured bacterium	0	0	0	0	0	0	0	0	0.00230757	0	0	0	0	0	0	0	0	0
Bacteria	Proteobacteria	Alphaproteobacteria	Sphingomonadales	Sphingomonadaceae	Porphyrobacter	uncultured bacterium	0	0	0.000116163	0	0	0	0	0	0	0	0	0	0	0	0	0	0	0
Bacteria	Proteobacteria	Alphaproteobacteria	Sphingomonadales	Sphingomonadaceae	NA	NA	0	0	0	0	0	0	0.00418688	0	0	0	0	0	0.00425842	0	0	0	0	0
Bacteria	Proteobacteria	Alphaproteobacteria	Sphingomonadales	Sphingomonadaceae	Novosphingobium	uncultured bacterium	0	0	0	0	0	0	0	0	0	0	0.000220259	0	0	0	0	0	0	0
Bacteria	Proteobacteria	Alphaproteobacteria	Sphingomonadales	Sphingomonadaceae	Rhizorhapis	uncultured bacterium	0	0	0	0	0.00112561	0	0	0	0	0	0.000440518	0	0	0	0	0	0	0
Bacteria	Proteobacteria	Alphaproteobacteria	Sphingomonadales	Sphingomonadaceae	Rhizorhapis	uncultured bacterium	0.00184502	0	0	0	0	0	0	0	0	0	0	0	0	0	0	0	0	0
Bacteria	Proteobacteria	Alphaproteobacteria	Sphingomonadales	Sphingomonadaceae	Novosphingobium	NA	0	0	0	0	0	0	0	0	0	0	0	0	0.000574326	0	0	0	0	0
Bacteria	Proteobacteria	Alphaproteobacteria	Sphingomonadales	Sphingomonadaceae	Novosphingobium	uncultured bacterium	0	0	0	0	0	0	0	0	0	0	0	0	0.000910517	0	0	0	0	0
Bacteria	Proteobacteria	Alphaproteobacteria	Sphingomonadales	Sphingomonadaceae	Novosphingobium	uncultured bacterium	0	0	0	0	0.000606096	0	0	0	0	0	0	0	0	0	0	0	0	0
Bacteria	Proteobacteria	Alphaproteobacteria	Sphingomonadales	Sphingomonadaceae	Novosphingobium	uncultured bacterium	0	0	0	0	0.000606096	0	0	0	0	0	0	0	0	0	0	0	0	0
Bacteria	Proteobacteria	Alphaproteobacteria	Sphingomonadales	Sphingomonadaceae	Novosphingobium	NA	0.000389793	0	0	0	0	0	0	0	0	0	0	0	0	0	0	0	0	0
Bacteria	Proteobacteria	Alphaproteobacteria	Sphingomonadales	Sphingomonadaceae	Novosphingobium	uncultured bacterium	0	0	0	0	0	0	0	0	0	0	0	0	0	0	0	0.000315125	0	0
Bacteria	Proteobacteria	Alphaproteobacteria	Sphingomonadales	Sphingomonadaceae	Novosphingobium	NA	0	0	0	0	0	0	0	0	0	0	0	0	0.00170897	0	0	0	0	0
Bacteria	Proteobacteria	Alphaproteobacteria	Sphingomonadales	Sphingomonadaceae	Novosphingobium	NA	0	0	0.000371721	0	0	0	0	0	0	0	0	0	0	0	0	0	0	0
Bacteria	Proteobacteria	Alphaproteobacteria	Sphingomonadales	Sphingomonadaceae	Novosphingobium	uncultured alpha proteobacterium	0	0	0	0	0.00103902	0	0	0	0	0	0	0	0	0	0	0	0	0
Bacteria	Proteobacteria	Alphaproteobacteria	Sphingomonadales	Sphingomonadaceae	Novosphingobium	uncultured alpha proteobacterium	0	0	0	0	0	0	0	0	0	0	0.000452111	0	0	0	0	0	0	0
Bacteria	Proteobacteria	Alphaproteobacteria	Sphingomonadales	Sphingomonadaceae	Novosphingobium	uncultured alpha proteobacterium	0.000415779	0	0	0	0	0	0	0	0	0	0	0	0	0	0	0.000532452	0	0
Bacteria	Proteobacteria	Alphaproteobacteria	Sphingomonadales	Sphingomonadaceae	Novosphingobium	NA	0	0	0	0	0	0	0	0	0	0	0	0	0	0	0	0.000141263	0	0
Bacteria	Proteobacteria	Alphaproteobacteria	Sphingomonadales	Sphingomonadaceae	Novosphingobium	NA	0	0	0	0	0	0	0	0	0	0	0.00057963	0	0	0	0	0	0	0
Bacteria	Proteobacteria	Alphaproteobacteria	Sphingomonadales	Sphingomonadaceae	Sphingobium	uncultured bacterium	0	0	0	0	0	0	0	0	0	0	0.000243444	0	0	0	0	0	0	0
Bacteria	Proteobacteria	Alphaproteobacteria	Sphingomonadales	Sphingomonadaceae	NA	NA	0	0	0.000836373	0	0	0	0	0	0	0	0	0	0	0	0	0	0	0
Bacteria	Proteobacteria	Alphaproteobacteria	Sphingomonadales	Sphingomonadaceae	Sphingobium	NA	0	0	0	0	0	0	0	0	0	0	0.000162296	0	0	0	0	0	0	0
Bacteria	Proteobacteria	Alphaproteobacteria	Sphingomonadales	Sphingomonadaceae	Polymorphobacter	uncultured bacterium	0	0	0	0	0	0	0	0	0	0	0.000231852	0	0	0	0	0	0	0
Bacteria	Proteobacteria	Alphaproteobacteria	Sphingomonadales	Sphingomonadaceae	NA	NA	0	0	0	0	0	0	0	0	0	0	0.000115926	0	0	0	0	0	0	0
Bacteria	Proteobacteria	Alphaproteobacteria	Sphingomonadales	Sphingomonadaceae	NA	NA	0	0	0	0	0	0	0	0	0	0	0.000683963	0	0	0	0	0	0	0
Bacteria	Proteobacteria	Alphaproteobacteria	Sphingomonadales	Sphingomonadaceae	NA	NA	0	0	0	0	0	0	0	0	0	0	0	0	0	0	0	6.51983e-05	0	0
Bacteria	Proteobacteria	Alphaproteobacteria	Sphingomonadales	Sphingomonadaceae	Rhizorhapis	uncultured bacterium	0	0	0	0	0	0	0	0	0	0	0.000857852	0	0	0	0	0	0	0
Bacteria	Proteobacteria	Alphaproteobacteria	Sphingomonadales	Sphingomonadaceae	Sphingoaurantiacus	uncultured bacterium	0	0	0	0	0	0	0.000309593	0	0	0	0	0	0	0	0	0	0	0
Bacteria	Proteobacteria	Alphaproteobacteria	Sphingomonadales	Sphingomonadaceae	Sphingomonas	NA	0	0	0	0	0	0	0.000442276	0	0	0	0	0	0	0	0	0	0	0
Bacteria	Proteobacteria	Alphaproteobacteria	Sphingomonadales	Sphingomonadaceae	Sphingomonas	NA	0	0	0	0	0	0	0	0	0	0	0.000370963	0	0	0	0	0	0	0
Bacteria	Proteobacteria	Alphaproteobacteria	Sphingomonadales	Sphingomonadaceae	Sphingomonas	uncultured bacterium	0	0	0	0	0	0	0.000530731	0	0	0	0.00258515	0	0.00224127	0	0	0	0	0
Bacteria	Proteobacteria	Alphaproteobacteria	Sphingomonadales	Sphingomonadaceae	Sphingomonas	NA	0	0	0.000441419	0	0	0	0	0	0	0	0	0	0	0	0	0	0	0
Bacteria	Proteobacteria	Alphaproteobacteria	Sphingomonadales	Sphingomonadaceae	Sphingomonas	NA	0	0	0	0	0	0	0	0	0	0	0	0	0.000392223	0	0	0	0	0
Bacteria	Proteobacteria	Alphaproteobacteria	Sphingomonadales	Sphingomonadaceae	Sphingomonas	NA	0.000467751	0	0	0	0.000779266	0	0	0	0	0	0	0	0	0	0	0	0	0
Bacteria	Proteobacteria	Alphaproteobacteria	Sphingomonadales	Sphingomonadaceae	NA	NA	0.000233876	0	0	0	0	0	0	0	0	0	0	0	0	0	0	0	0	0
Bacteria	Proteobacteria	Alphaproteobacteria	Sphingomonadales	Sphingomonadaceae	Sphingomonas	NA	0	0	0	0	0.00034634	0	0	0	0	0	0	0	0	0	0	0	0	0
Bacteria	Proteobacteria	Alphaproteobacteria	Sphingomonadales	Sphingomonadaceae	Sphingomonas	NA	0	0	0	0	0	0	0.000280108	0	0	0	0	0	0	0	0	0	0	0
Bacteria	Proteobacteria	Alphaproteobacteria	Sphingomonadales	Sphingomonadaceae	Sphingomonas	NA	0	0	0.000278791	0	0	0	0	0	0	0	0	0	0	0	0	0	0	0
Bacteria	Proteobacteria	Alphaproteobacteria	Sphingomonadales	Sphingomonadaceae	Sphingomonas	NA	0	0	0	0	0.000981298	0	0.000678156	0	0	0	0.00144907	0	0	0	0	0	0	0
Bacteria	Proteobacteria	Alphaproteobacteria	Sphingomonadales	Sphingomonadaceae	Sphingomonas	NA	0	0	0	0	0	0	0	0	0	0	0.000486889	0	0	0	0	0	0	0
Bacteria	Proteobacteria	Alphaproteobacteria	Sphingomonadales	Sphingomonadaceae	Sphingomonas	NA	0	0	0.000534349	0	0	0	0	0	0	0	0	0	0	0	0	0	0	0
Bacteria	Proteobacteria	Alphaproteobacteria	Sphingomonadales	Sphingomonadaceae	Sphingomonas	NA	0	0	0	0	0	0	0	0	0	0	0.000324593	0	0	0	0	0	0	0
Bacteria	Proteobacteria	Alphaproteobacteria	Sphingomonadales	Sphingomonadaceae	Sphingomonas	NA	0	0	0	0	0	0	0	0	0	0	0.000776704	0	0	0	0	0	0	0
Bacteria	Proteobacteria	Alphaproteobacteria	Sphingomonadales	Sphingomonadaceae	Sphingomonas	NA	0	0	0.000743443	0	0.00034634	0	0	0	0	0	0.0029677	0	0	0	0	0	0	0
Bacteria	Proteobacteria	Alphaproteobacteria	Sphingomonadales	Sphingomonadaceae	Sphingomonas	NA	0	0	0	0	0	0	0	0	0	0	0	0	0.00182103	0	0	0	0	0
Bacteria	Proteobacteria	Alphaproteobacteria	Sphingomonadales	Sphingomonadaceae	Sphingomonas	NA	0	0	0.000302024	0	0	0	0	0	0	0	0	0	0	0	0	0	0	0
Bacteria	Proteobacteria	Alphaproteobacteria	Sphingomonadales	Sphingomonadaceae	Sphingomonas	NA	0	0	0	0	0	0	0.00112043	0	0	0	0	0	0	0	0	0	0	0
Bacteria	Proteobacteria	Alphaproteobacteria	Sphingomonadales	Sphingomonadaceae	Sphingomonas	NA	0	0	0	0	0	0	0	0	0	0	0	0	0.00172298	0	0	0	0	0
Bacteria	Proteobacteria	Alphaproteobacteria	Sphingomonadales	Sphingomonadaceae	Sphingomonas	NA	0	0	0	0	0	0	0.000722384	0	0	0	0	0	0	0	0	0	0	0
Bacteria	Proteobacteria	Alphaproteobacteria	Sphingomonadales	Sphingomonadaceae	Sphingomonas	NA	0	0	0	0	0	0	0	0	0	0	0.000765111	0	0	0	0	0	0	0
Bacteria	Proteobacteria	Alphaproteobacteria	Sphingomonadales	Sphingomonadaceae	Sphingomonas	NA	0.000649654	0	0.00123133	0	0.00274186	0	0.00184282	0	0	0	0.00730333	0	0	0	0	0	0	0
Bacteria	Proteobacteria	Alphaproteobacteria	Sphingomonadales	Sphingomonadaceae	Sphingomonas	metagenome	0	0	0	0	0	0	0	0	0	0	0.000278222	0	0	0	0	0	0	0
Bacteria	Proteobacteria	Alphaproteobacteria	Sphingomonadales	Sphingomonadaceae	Sphingomonas	NA	0	0	0	0	0	0	0	0	0	0	6.95555e-05	0	0	0	0	0	0	0
Bacteria	Proteobacteria	Alphaproteobacteria	Sphingomonadales	Sphingomonadaceae	Sphingomonas	NA	0	0	0	0	0	0	0	0	0	0	0	0	0.00203115	0	0	0	0	0
Bacteria	Proteobacteria	Alphaproteobacteria	Sphingomonadales	Sphingomonadaceae	Sphingomonas	metagenome	0	0	0	0	0	0	0	0	0	0	0.000834666	0	0	0	0	0	0	0
Bacteria	Proteobacteria	Alphaproteobacteria	Sphingomonadales	Sphingomonadaceae	Sphingomonas	NA	0	0	0	0	0	0	0.000368563	0	0	0	0	0	0	0	0	0	0	0
Bacteria	Proteobacteria	Alphaproteobacteria	Sphingomonadales	Sphingomonadaceae	Sphingomonas	NA	0	0	0	0	0.000779266	0	0	0	0	0	0.000197074	0	0	0	0	0	0	0
Bacteria	Proteobacteria	Alphaproteobacteria	Sphingomonadales	Sphingomonadaceae	Sphingobium	uncultured bacterium	0	0	0	0	0	0	0.000206395	0	0	0	0	0	0	0	0	0	0	0
Bacteria	Proteobacteria	Alphaproteobacteria	Rhodospirillales	Magnetospirillaceae	Telmatospirillum	uncultured bacterium	0.000259862	0	0	0	0	0	0	0	0	0	0	0	0	0	0	0	0	0
Bacteria	Proteobacteria	Alphaproteobacteria	Rhodospirillales	Magnetospirillaceae	uncultured	uncultured bacterium	0	0	0	0	0	0	0	0	0	0	0	0	0.000224127	0	0	0	0	0
Bacteria	Proteobacteria	Alphaproteobacteria	Rhizobiales	Beijerinckiaceae	alphaI cluster	uncultured bacterium	0	0	0	0	0	0	0	0	0	0	0	0	0.000854485	0	0	0	0	0
Bacteria	Proteobacteria	Alphaproteobacteria	Rhizobiales	Beijerinckiaceae	Bosea	uncultured bacterium	0	0	0	0	0	0	0	0	0	0	0.00162296	0	0	0	0	0	0	0
Bacteria	Proteobacteria	Alphaproteobacteria	Rhizobiales	Beijerinckiaceae	Bosea	uncultured bacterium	0	0	0	0	0	0	0.000383306	0	0	0	0	0	0	0	0	0	0	0
Bacteria	Proteobacteria	Alphaproteobacteria	Rhizobiales	Beijerinckiaceae	Bosea	uncultured bacterium	0	0	0	0	0	0	0	0	0	0	0.00098537	0	0	0	0	0	0	0
Bacteria	Proteobacteria	Alphaproteobacteria	Rhizobiales	Beijerinckiaceae	Methylobacterium	NA	0	0	0	0	0	0	0	0	0	0	0.000915815	0	0	0	0	0	0	0
Bacteria	Proteobacteria	Alphaproteobacteria	Rhizobiales	Beijerinckiaceae	Methylobacterium	uncultured bacterium	0	0	0	0	0	0	0	0	0	0	0.000347778	0	0.00221326	0	0	0	0	0
Bacteria	Proteobacteria	Alphaproteobacteria	Rhizobiales	Beijerinckiaceae	Methylobacterium	uncultured bacterium	0	0	0	0	0	0	0	0	0	0	0.000208667	0	0	0	0	0	0	0
Bacteria	Proteobacteria	Alphaproteobacteria	Rhizobiales	Beijerinckiaceae	Methylobacterium	uncultured bacterium	0	0	0	0	0	0	0	0	0	0	0.000394148	0	0	0	0	0	0	0
Bacteria	Proteobacteria	Alphaproteobacteria	Rhizobiales	Beijerinckiaceae	Methylobacterium	Methylobacterium radiotolerans	0	0	0	0	0	0	0	0	0	0	0	0	0.00121869	0	0	0	0	0
Bacteria	Proteobacteria	Alphaproteobacteria	Rhizobiales	Beijerinckiaceae	Methylobacterium	Methylobacterium radiotolerans	0	0	0	0	0	0	0.00141528	0	0	0	0.000950592	0	0.000994565	0	0	0	8.83727e-05	0
Bacteria	Proteobacteria	Alphaproteobacteria	Rhizobiales	Beijerinckiaceae	Methylobacterium	NA	0	0	0	0	0.000288617	0	0	0	0	0	0	0	0	0	0	0	0	0
Bacteria	Proteobacteria	Alphaproteobacteria	Rhizobiales	Beijerinckiaceae	Methylobacterium	uncultured bacterium	0.000597682	0	0.00255558	0	0.000404064	0	0.000574958	0	0	0	0	0	0	0	0	0	0	0
Bacteria	Proteobacteria	Alphaproteobacteria	Rhizobiales	Rhizobiales Incertae Sedis	Phreatobacter	uncultured bacterium	0	0	0.000511117	0	0	0	0	0	0	0	0	0	0	0	0	0	0	0
Bacteria	Proteobacteria	Alphaproteobacteria	Rhizobiales	Rhizobiales Incertae Sedis	Phreatobacter	uncultured bacterium	0	0	0	0	0	0	0	0	0	0	0	0	0.00014008	0	0	4.34655e-05	0	0
Bacteria	Proteobacteria	Alphaproteobacteria	Rhizobiales	Beijerinckiaceae	FukuN57	uncultured bacterium	0.000415779	0	0	0	0	0	0	0	0	0	0	0	0	0	0	0	0	0
Bacteria	Proteobacteria	Alphaproteobacteria	Rhizobiales	Beijerinckiaceae	Microvirga	uncultured bacterium	0	0	0	0	0	0	0	0	0	0	0.000255037	0	0	0	0	0	0	0
Bacteria	Proteobacteria	Alphaproteobacteria	Rhizobiales	Beijerinckiaceae	Methylobacterium	NA	0.0117458	0	0.0283205	0	0.019828	0.000213758	0.0119414	4.48648e-05	0	8.26918e-05	0.000510074	0	0.0345016	0	0	0	0	0
Bacteria	Proteobacteria	Alphaproteobacteria	Rhizobiales	Beijerinckiaceae	Methylobacterium	NA	0	0	0	0	0	0	0	0	0	0	0.000533259	0	0	0	0	0	0	0
Bacteria	Proteobacteria	Alphaproteobacteria	Rhizobiales	Beijerinckiaceae	Methylobacterium	Methylobacterium aquaticum	0	0	0	0	0	0	0.000427533	0	0	0	0	0	0	0	0	0	0	0
Bacteria	Proteobacteria	Alphaproteobacteria	Rhizobiales	Beijerinckiaceae	Methylobacterium	Methylobacterium aquaticum	0	0	0.000511117	0	0	0	0	0	0	0	0	0	0	0	0	0	0	0
Bacteria	Proteobacteria	Alphaproteobacteria	Rhizobiales	Beijerinckiaceae	Methylobacterium	Methylobacterium aquaticum	0	0	0	0	0	0	0	0	0	0	0.00198233	0	0	0	0	0	0	0
Bacteria	Proteobacteria	Alphaproteobacteria	Rhizobiales	Beijerinckiaceae	Psychroglaciecola	uncultured bacterium	0	0	0	0	0	0	0.000339078	0	0	0	0	0	0	0	0	0	0	0
Bacteria	Proteobacteria	Alphaproteobacteria	Rhizobiales	Beijerinckiaceae	Psychroglaciecola	uncultured bacterium	0	0	0	0	0	0	0.000663413	0	0	0	0	0	0	0	0	0	0	0
Bacteria	Proteobacteria	Alphaproteobacteria	Rhizobiales	Beijerinckiaceae	Camelimonas	uncultured bacterium	0	0	0	0	0	0	0	0	0	0	0.000695555	0	0	0	0	0	0	0
Bacteria	Proteobacteria	Alphaproteobacteria	Rhizobiales	Beijerinckiaceae	Pseudochelatococcus	uncultured bacterium	0	0	0	0	0	0	0	0	0	0	0.00113607	0	0	0	0	0	0	0
Bacteria	Proteobacteria	Alphaproteobacteria	Rhizobiales	Xanthobacteraceae	Afipia	NA	0	0	0	0	0	0	0	0	0	0	0	0	0	0	0	0.000184728	0	0
Bacteria	Proteobacteria	Alphaproteobacteria	Rhizobiales	Xanthobacteraceae	Afipia	metagenome	0	0	0	0	0	0	0	0	0	0	0.000197074	0	0	0	0	0	0	0
Bacteria	Proteobacteria	Alphaproteobacteria	Rhizobiales	Xanthobacteraceae	Bradyrhizobium	NA	0.00904319	0	0.0246265	0	0.0126126	0	0.00712064	0	0	0.000115768	0.00199393	0	0.029907	0	0	0	0	0
Bacteria	Proteobacteria	Alphaproteobacteria	Rhizobiales	Xanthobacteraceae	Bradyrhizobium	NA	0.00314433	0	0	0	0.00392519	0	0	0	0.00923026	0	0.00585426	0	0.00445453	0	0	0	0	0
Bacteria	Proteobacteria	Alphaproteobacteria	Rhizobiales	Xanthobacteraceae	Bradyrhizobium	uncultured bacterium	0	0	0	0	0	0	0	0	0	0	0	0	0.000630358	0	0	0	0	0
Bacteria	Proteobacteria	Alphaproteobacteria	Rhizobiales	Xanthobacteraceae	Bradyrhizobium	NA	0.00361208	0	0	0	0	0	0	0	0	0	0.00067237	0	0	0	0	0	0	0
Bacteria	Proteobacteria	Alphaproteobacteria	Rhizobiales	Xanthobacteraceae	NA	NA	0.00306637	0	0.00501824	0	0.00331909	0	0.00227035	0	0	0	0	0	0.00331989	0	0	0	0	0
Bacteria	Proteobacteria	Alphaproteobacteria	Rhizobiales	Xanthobacteraceae	Bradyrhizobium	NA	0	0	0.000511117	0	0	0	0.000398048	0	0	0	0	0	0.00331989	0	0	0	0	0
Bacteria	Proteobacteria	Alphaproteobacteria	Rhizobiales	Xanthobacteraceae	NA	NA	0.000987475	0	0.000325256	0	0	0	0	0	0	0	0	0	0.00252143	0	0	0	0	0
Bacteria	Proteobacteria	Alphaproteobacteria	Rhizobiales	Beijerinckiaceae	1174-901-12	uncultured bacterium	0	0	0	0	0	0	0	0	0	0	0.000289815	0	0	0	0	0	0	0
Bacteria	Proteobacteria	Alphaproteobacteria	Rhizobiales	Beijerinckiaceae	Methylocystis	uncultured bacterium	0	0	0	0	0	0	0	0	0	0	0.000336185	0	0	0	0	0	0	0
Bacteria	Proteobacteria	Alphaproteobacteria	Rhizobiales	Beijerinckiaceae	Methylocella	uncultured bacterium	0	0	0	0	0.00164512	0	0	0	0	0	0	0	0	0	0	0	0	0
Bacteria	Proteobacteria	Alphaproteobacteria	Rhizobiales	Beijerinckiaceae	NA	NA	0	0	0	0	0	0	0	0	0	0	0	0	0	0	0	0.000467254	0.000265118	0
Bacteria	Proteobacteria	Alphaproteobacteria	Rhizobiales	Beijerinckiaceae	NA	NA	0	0	0	0	0	0	0	0	0	0	0	0	0	0	0	0.00169515	0	0
Bacteria	Proteobacteria	Alphaproteobacteria	Rhizobiales	Beijerinckiaceae	alphaI cluster	uncultured bacterium	0	0	0.000604047	0	0	0	0.000280108	0	0	0	0	0	0.0012327	0	0	0.00463994	0.00289105	0
Bacteria	Proteobacteria	Alphaproteobacteria	Rhizobiales	Beijerinckiaceae	Methylocystis	uncultured bacterium	0	0	0	0	0	0	0.000309593	0	0	0	0	0	0	0	0	0	0	0
Bacteria	Proteobacteria	Alphaproteobacteria	Rhizobiales	Beijerinckiaceae	NA	NA	0	0	0	0	0	0	0	0	0.00346135	0	0.000730333	0	0	0	0	0.000184728	0	0
Bacteria	Proteobacteria	Alphaproteobacteria	Rhizobiales	Beijerinckiaceae	alphaI cluster	metagenome	0	0	0	0	0	0	0.00171013	0	0	0	0	0	0.00184905	0	0	0.00339031	0.00146446	0
Bacteria	Proteobacteria	Alphaproteobacteria	Rhizobiales	Beijerinckiaceae	alphaI cluster	metagenome	0.000181903	0	0	0	0	0	0	0	0	0	0	0	0	0	0	0.000434655	0.000239869	0.000701599
Bacteria	Proteobacteria	Alphaproteobacteria	Rhizobiales	Beijerinckiaceae	FukuN57	uncultured alpha proteobacterium	0.00103945	0	0.001998	0	0.00349227	0	0.00178385	2.99099e-05	0.00230757	0	0	0	0.00582731	0	0	0.0170928	0.0114758	0.00635132
Bacteria	Proteobacteria	Alphaproteobacteria	Rhizobiales	Labraceae	Labrys	NA	0	0	0	0	0	0	0	0	0	0	5.7963e-05	0	0	0	0	0	0	0
Bacteria	Proteobacteria	Alphaproteobacteria	Rhizobiales	Labraceae	Labrys	NA	0	0	0	0	0	0	0	0	0	0	0	0	0	0	0	0	0.000126247	0
Bacteria	Proteobacteria	Alphaproteobacteria	Rhizobiales	Beijerinckiaceae	alphaI cluster	NA	0	0	0	0	0	0	0	0	0.00214274	0	0.000753518	0	0	0	0	0	0	0
Bacteria	Proteobacteria	Alphaproteobacteria	Rhizobiales	Beijerinckiaceae	alphaI cluster	NA	0.00109142	0	0	0	0	0	0	0	0	0	0	0	0	0	0	0	0	0
Bacteria	Proteobacteria	Alphaproteobacteria	Rhizobiales	Beijerinckiaceae	alphaI cluster	NA	0.000493737	0	0	0	0	0	0	0	0	0	0.000278222	0	0	0	0	0	0	0
Bacteria	Proteobacteria	Alphaproteobacteria	Rhizobiales	Beijerinckiaceae	alphaI cluster	uncultured bacterium	0	0	0.00204447	0	0.00112561	0	0.00163642	0	0	0	0	0	0	0	0	0.00457474	0.00329504	0.00243713
Bacteria	Proteobacteria	Alphaproteobacteria	Rhizobiales	Beijerinckiaceae	alphaI cluster	NA	0.00132529	0	0.000580815	0	0	0	0	0	0	0	0.000173889	0	0	0	0	0.00367284	0.00305517	0.0036557
Bacteria	Proteobacteria	Alphaproteobacteria	Rhizobiales	Beijerinckiaceae	NA	NA	0.000233876	0	0	0	0	0	0	0	0	0	0	0	0	0	0	0	0	0
Bacteria	Proteobacteria	Alphaproteobacteria	Rhizobiales	Beijerinckiaceae	Roseiarcus	uncultured bacterium	0	0	0	0	0	0	0	0	0	0	0.00067237	0	0	0	0	0	0	0
Bacteria	Proteobacteria	Alphaproteobacteria	Rhizobiales	Beijerinckiaceae	Roseiarcus	uncultured bacterium	0.000675641	0	0	0	0	0	0	0	0	0	0	0	0	0	0	0	0	0
Bacteria	Proteobacteria	Alphaproteobacteria	Rhizobiales	Beijerinckiaceae	Roseiarcus	uncultured bacterium	0	0	0	0	0.00118333	0	0	0	0	0	0	0	0	0	0	0	0	0
Bacteria	Proteobacteria	Alphaproteobacteria	Rhizobiales	Kaistiaceae	Kaistia	uncultured bacterium	0	0	0	0	0	0	0.000265365	0	0	0	0.000730333	0	0	0	0	0	0	0
Bacteria	Proteobacteria	Alphaproteobacteria	Rhizobiales	Beijerinckiaceae	1174-901-12	uncultured bacterium	0	0	0	0	0	0	0	0	0	0	0.000463704	0	0	0	0	0	0	0
Bacteria	Proteobacteria	Alphaproteobacteria	Rhizobiales	Beijerinckiaceae	1174-901-12	uncultured bacterium	0	0	0	0	0.00256869	0	0	0	0	0	0	0	0	0	0	0	0	0
Bacteria	Proteobacteria	Alphaproteobacteria	Rhizobiales	Beijerinckiaceae	1174-901-12	uncultured bacterium	0	0	0	0	0	0	0	0	0	0	0.000197074	0	0	0	0	0	0	0
Bacteria	Proteobacteria	Alphaproteobacteria	Rhizobiales	Beijerinckiaceae	1174-901-12	uncultured bacterium	0	0	0	0	0	0	0.00029485	0	0	0	0	0	0	0	0	0	0	0
Bacteria	Proteobacteria	Alphaproteobacteria	Rhizobiales	Beijerinckiaceae	1174-901-12	uncultured bacterium	0	0	0	0	0.00144308	0	0	0	0	0	0	0	0	0	0	0	0	0
Bacteria	Proteobacteria	Alphaproteobacteria	Rhizobiales	Beijerinckiaceae	1174-901-12	uncultured bacterium	0	0	0	0	0.00591665	0	0	0	0	0	0	0	0	0	0	0	0	0
Bacteria	Proteobacteria	Alphaproteobacteria	Rhizobiales	Beijerinckiaceae	1174-901-12	uncultured bacterium	0	0	0	0	0.00940891	0	0	0	0	0	0	0	0	0	0	0	0	0
Bacteria	Proteobacteria	Alphaproteobacteria	Rhizobiales	Beijerinckiaceae	1174-901-12	uncultured bacterium	0	0	0.000511117	0	0	0	0	0	0	0	0	0	0	0	0	0	0	0
Bacteria	Proteobacteria	Alphaproteobacteria	Rhizobiales	Beijerinckiaceae	1174-901-12	uncultured bacterium	0	0	0	0	0.00170284	0	0	0	0	0	0	0	0	0	0	0	0	0
Bacteria	Proteobacteria	Alphaproteobacteria	Rhizobiales	Beijerinckiaceae	Methylocella	uncultured bacterium	0	0	0	0	0.000606096	0	0	0	0	0	0	0	0	0	0	0	0	0
Bacteria	Proteobacteria	Alphaproteobacteria	Rhizobiales	Beijerinckiaceae	NA	NA	0	0	0	0	0	0	0	0	0	0	0	0	0.00110663	0	0	0	0	0
Bacteria	Proteobacteria	Alphaproteobacteria	Rhizobiales	Hyphomicrobiaceae	Hyphomicrobium	NA	0.000909516	0	0	0	0	0	0	0	0	0	0	0	0	0	0	0	0.000201995	0
Bacteria	Proteobacteria	Alphaproteobacteria	Rhizobiales	Hyphomicrobiaceae	Hyphomicrobium	metagenome	0.00210488	0	0	0	0	0	0	0	0	0	0.000370963	0	0	0	0	0	0	0
Bacteria	Proteobacteria	Alphaproteobacteria	Rhizobiales	Hyphomicrobiaceae	Hyphomicrobium	NA	0.00137727	0	0	0	0	0	0	0	0	0	0.000289815	0	0	0	0	0	0	0
Bacteria	Proteobacteria	Alphaproteobacteria	Rhizobiales	Hyphomicrobiaceae	Pedomicrobium	NA	0	0	0	0	0.000317479	0	0	0	0	0	0	0	0	0	0	0	0	0
Bacteria	Proteobacteria	Alphaproteobacteria	Rhizobiales	Hyphomicrobiaceae	Pedomicrobium	NA	0.000259862	0	0	0	0	0	0	0	0	0	0	0	0	0	0	0	0	0
Bacteria	Proteobacteria	Alphaproteobacteria	Rhizobiales	Hyphomicrobiaceae	Pedomicrobium	NA	0.00194896	0	0	0	0	0	0	0	0	0	0	0	0	0	0	0	0	0
Bacteria	Proteobacteria	Alphaproteobacteria	Rhizobiales	Hyphomicrobiaceae	Pedomicrobium	metagenome	0	0	0	0	0.000288617	0	0	0	0	0	0	0	0	0	0	0	0	0
Bacteria	Proteobacteria	Alphaproteobacteria	Rhizobiales	Hyphomicrobiaceae	Hyphomicrobium	NA	0.000207889	0	0	0	0	0	0	0	0	0	0	0	0	0	0	0	0	0
Bacteria	Proteobacteria	Alphaproteobacteria	Rhizobiales	Hyphomicrobiaceae	Hyphomicrobium	NA	0.000805571	0	0	0	0	0	0	0	0	0	0.00057963	0	0	0	0	0	0	0
Bacteria	Proteobacteria	Alphaproteobacteria	Rhizobiales	Hyphomicrobiaceae	Hyphomicrobium	uncultured bacterium	0.000675641	0	0	0	0	0	0	0	0	0	0	0	0	0	0	0	0	0
Bacteria	Proteobacteria	Alphaproteobacteria	Rhizobiales	Hyphomicrobiaceae	Hyphomicrobium	NA	0	0	0	0	0	0	0	0	0	0	0.000197074	0	0	0	0	0	0	0
Bacteria	Proteobacteria	Alphaproteobacteria	Rhizobiales	Hyphomicrobiaceae	Hyphomicrobium	NA	0	0	0.00072021	0	0.000404064	0	0	0	0.00263722	0	0.000637592	0	0	0	0	0	0	0
Bacteria	Proteobacteria	Alphaproteobacteria	Rhizobiales	Hyphomicrobiaceae	Hyphomicrobium	uncultured bacterium	0.000597682	0	0	0	0	0	0.000339078	0	0	0	0	0	0	0	0	0	0	0
Bacteria	Proteobacteria	Alphaproteobacteria	Rhizobiales	Hyphomicrobiaceae	Hyphomicrobium	NA	0	0	0	0	0	0	0	0	0	0	0	0	0	0	0	0	0	0
Bacteria	Proteobacteria	Alphaproteobacteria	Rhizobiales	Hyphomicrobiaceae	uncultured	uncultured bacterium	0	0	0	0	0	0	0	0	0	0	0.000313	0	0	0	0	0	0	0
Bacteria	Proteobacteria	Alphaproteobacteria	Rhizobiales	Hyphomicrobiaceae	uncultured	uncultured bacterium	0.00142924	0	0	0	0	0	0	0	0	0	0	0	0	0	0	0	0	0
Bacteria	Proteobacteria	Alphaproteobacteria	Rhizobiales	Hyphomicrobiaceae	NA	NA	0.000961488	0	0	0	0	0	0	0	0	0	0	0	0	0	0	0	0	0
Bacteria	Proteobacteria	Alphaproteobacteria	NA	NA	NA	NA	0.000155917	0	0	0	0	0	0	0	0.000659304	0	0	0	0	0	0	0	0	0
Bacteria	Proteobacteria	Alphaproteobacteria	Micavibrionales	uncultured	uncultured bacterium	uncultured bacterium	0	0	0	0	0.000952436	0	0	0	0	0	0	0	0	0	0	0	0	0
Bacteria	Proteobacteria	Alphaproteobacteria	Micavibrionales	uncultured	uncultured bacterium	uncultured bacterium	0.000571696	0	0	0	0	0	0	0	0	0	0	0	0	0	0	0	0	0
Bacteria	Proteobacteria	NA	NA	NA	NA	NA	0	0	0	0	0.000981298	0	0	0	0	0	0	0	0	0	0	0	0	0
Bacteria	Proteobacteria	Deltaproteobacteria	Oligoflexales	053A03-B-DI-P58	uncultured bacterium	uncultured bacterium	0	0	0	0	0	0	0.000206395	0	0	0	0	0	0	0	0	0.000760646	0.000972099	0.000849304
Bacteria	Proteobacteria	Alphaproteobacteria	Rhodospirillales	uncultured	gut metagenome	gut metagenome	0	0	0	0	0	0	0	0	0	0	0	0	0	0	0	0	0	0
Bacteria	Proteobacteria	Alphaproteobacteria	Rhodospirillales	uncultured	gut metagenome	gut metagenome	0.00106543	0	0	0	0	0	0	0	0	0	0	0	0	0	0	0	0	0
Bacteria	Proteobacteria	Alphaproteobacteria	Rhodospirillales	uncultured	uncultured organism	uncultured organism	0	0	0	0	0	0	0	0	0	0	0	0	0	0	0	0	0	0
Bacteria	Proteobacteria	Alphaproteobacteria	Rhodospirillales	uncultured	gut metagenome	gut metagenome	0	0	0	0	0	0	0	0	0	0	0	0	0	0	0	0	0	0
Bacteria	Proteobacteria	Alphaproteobacteria	Rhodospirillales	uncultured	gut metagenome	gut metagenome	0	0	0	0	0	0	0	0	0	0	0	0	0	0	0	0	0	0
Bacteria	Proteobacteria	Alphaproteobacteria	Rhodospirillales	uncultured	gut metagenome	gut metagenome	0	0	0	0	0	0	0	0	0	0	0	0	0	0	0	0	0	0
Bacteria	Proteobacteria	Alphaproteobacteria	Rhodospirillales	uncultured	gut metagenome	gut metagenome	0	0	0	0	0	0	0	0	0	0	0	0	0	0	0	0	0	0
Bacteria	Proteobacteria	NA	NA	NA	NA	NA	0	0	0	0	0	0	0.000353821	0	0	0	0	0	0	0	0	0	0	0
Bacteria	Proteobacteria	NA	NA	NA	NA	NA	0.000103945	0	0	0	0	0	0	0	0	0	0	0	0	0	0	0.00011953	0.000126247	7.38525e-05
Bacteria	Proteobacteria	Alphaproteobacteria	Rhodospirillales	uncultured	NA	NA	0	0	0	0	0	0	0.00029485	0	0	0	0	0	0	0	0	0	0	0
Bacteria	Proteobacteria	Alphaproteobacteria	Rhodospirillales	uncultured	metagenome	metagenome	0	0	0	0	0	0	0.000132683	0	0	0	0	0	0	0	0	0	0	0
Bacteria	Proteobacteria	Alphaproteobacteria	Rhodospirillales	uncultured	metagenome	metagenome	0	0	0	0	0	0	0	0	0	0	0	0	0	0	0	0	0	0.00029541
Bacteria	Proteobacteria	Alphaproteobacteria	Rhodospirillales	uncultured	metagenome	metagenome	0	0	0	0	0	0	0	0	0	0	0	0	0	0	0	0	7.5748e-05	0
Bacteria	Proteobacteria	Alphaproteobacteria	Reyranellales	Reyranellaceae	Reyranella	NA	0	0	0	0	0	0	0	0	0.00296687	0	0	0	0	0	0	0	0	0
Bacteria	Proteobacteria	Alphaproteobacteria	Reyranellales	Reyranellaceae	Reyranella	NA	0	0	0	0	0	0	0	0	0	0	0.000185481	0	0	0	0	0	0	0
Bacteria	Proteobacteria	Alphaproteobacteria	Reyranellales	Reyranellaceae	Reyranella	NA	0	0	0	0	0	0	0	0	0	0	0	0	0	0	0	0	7.5748e-05	0
Bacteria	Chloroflexi	Ktedonobacteria	C0119	uncultured bacterium	uncultured bacterium	uncultured bacterium	0	0	0	0	8.65851e-05	0	0	0	0	0	0	0	0	0	0	0	0	0
Bacteria	Armatimonadetes	Chthonomonadetes	Chthonomonadales	Chthonomonadaceae	Chthonomonas	uncultured bacterium	0	0	0	0	0.00132764	0	0	0	0	0	0	0	0	0	0	0	0	0
Bacteria	Armatimonadetes	Chthonomonadetes	Chthonomonadales	Chthonomonadaceae	Chthonomonas	uncultured bacterium	0.000129931	0	0	0	0	0	0	0	0	0	0	0	0	0	0	0	0	0
Bacteria	Firmicutes	Clostridia	NA	NA	NA	NA	0	0	0	0	0	0	0	0	0	0	0	0	0	0	0	0.00228194	0.00252493	0.00624054
Bacteria	WPS-2	uncultured bacterium	uncultured bacterium	uncultured bacterium	uncultured bacterium	uncultured bacterium	0	0	0	0	0	0	0	0	0	0	0.000162296	0	0	0	0	0	0	0
Bacteria	WPS-2	uncultured bacterium	uncultured bacterium	uncultured bacterium	uncultured bacterium	uncultured bacterium	0	0	0	0	0	0	0	0	0	0	0.000115926	0	0	0	0	0	0	0
Bacteria	WPS-2	NA	NA	NA	NA	NA	0.000259862	0	0	0	0	0	0	0	0	0	0	0	0	0	0	0	0	0
Bacteria	Chloroflexi	Anaerolineae	SJA-15	uncultured bacterium	uncultured bacterium	uncultured bacterium	0	0	0	0	0.000548372	0	0	0	0	0	0	0	0	0	0	0	0	0
Bacteria	Chloroflexi	Anaerolineae	uncultured Bellilinea sp.	uncultured Bellilinea sp.	uncultured Bellilinea sp.	uncultured Bellilinea sp.	0.000233876	0	0	0	0	0	0	0	0	0	0	0	0	0	0	0	0	0
Bacteria	Chloroflexi	Anaerolineae	SBR1031	uncultured bacterium	uncultured bacterium	uncultured bacterium	0	0	0	0	0	0	0	0	0	0	0.000591222	0	0	0	0	0	0	0
Bacteria	Chloroflexi	Ktedonobacteria	Ktedonobacterales	Ktedonobacteraceae	HSB OF53-F07	uncultured bacterium	0	0	0	0	0.000663819	0	0	0	0	0	0	0	0	0	0	0	0	0
Bacteria	Chloroflexi	Ktedonobacteria	Ktedonobacterales	Ktedonobacteraceae	NA	NA	0	0	0	0	0	0	0	0	0.000659304	0	0	0	0	0	0	0	0	0
Bacteria	Chloroflexi	Chloroflexia	Chloroflexales	Roseiflexaceae	uncultured	uncultured soil bacterium	0	0	0	0	0	0	0	0	0.000824131	0	0	0	0	0	0	0	0	0
Bacteria	Chloroflexi	Chloroflexia	Chloroflexales	Roseiflexaceae	uncultured	uncultured Chloroflexi bacterium	0.00033782	0	0	0	0	0	0	0	0	0	0	0	0	0	0	0	0	0
Bacteria	Chloroflexi	Chloroflexia	Chloroflexales	Roseiflexaceae	uncultured	uncultured Chloroflexi bacterium	0	0	0	0	0	0	0	0	0.000824131	0	3.47778e-05	0	0	0	0	0	0	0
Bacteria	Chloroflexi	Chloroflexia	Chloroflexales	Roseiflexaceae	uncultured	freshwater metagenome	0	0	0	0	0	0	0	0	0	0	0	0	0.000728414	0	0	0	0.000113622	0.00029541
Bacteria	NA	NA	NA	NA	NA	NA	0	0	0	0	0	0	0	0	0	0	2.31852e-05	0	0	0	0	0	0	0
Bacteria	Chloroflexi	Anaerolineae	Caldilineales	Caldilineaceae	uncultured	metagenome	0	0	0	0	0	0	0	0	0.00329652	0	0	0	0	0	0	0	0	0
Bacteria	Chloroflexi	Anaerolineae	RBG-13-54-9	NA	NA	NA	0	0	0	0	0	0	0	0	0	0	4.63704e-05	0	0	0	0	0	0	0
Bacteria	Chloroflexi	Anaerolineae	RBG-13-54-9	metagenome	metagenome	metagenome	0.000467751	0	0	0	0	0	0	0	0	0	0	0	0	0	0	0	0	0
Bacteria	Chloroflexi	Anaerolineae	Anaerolineales	Anaerolineaceae	uncultured	NA	0.000909516	0	0	0	0	0	0	0	0	0	0.000231852	0	0	0	0	0	0	0
Bacteria	Chloroflexi	Anaerolineae	Anaerolineales	Anaerolineaceae	uncultured	NA	0	0	0	0	0	0	0	0	0	0	5.7963e-05	0	0	0	0	0	0	0
Bacteria	Chloroflexi	Anaerolineae	Anaerolineales	Anaerolineaceae	uncultured	metagenome	0.000389793	0	0	0	0	0	0	0	0	0	0	0	0	0	0	0	0	0
Bacteria	Chloroflexi	Anaerolineae	RBG-13-54-9	metagenome	metagenome	metagenome	0.00033782	0	0	0	0	0	0	0	0	0	0	0	0	0	0	0	0	0
Bacteria	Chloroflexi	Anaerolineae	RBG-13-54-9	metagenome	metagenome	metagenome	0.000233876	0	0	0	0	0	0	0	0	0	0	0	0	0	0	0	0	0
Bacteria	Chloroflexi	Anaerolineae	RBG-13-54-9	NA	NA	NA	0.000753599	0	0	0	0	0	0	0	0	0	0.000197074	0	0	0	0	0	0	0
Bacteria	Chloroflexi	Anaerolineae	RBG-13-54-9	uncultured Anaerolineaceae bacterium	uncultured Anaerolineaceae bacterium	uncultured Anaerolineaceae bacterium	0.000727613	0	0	0	0	0	0	0	0	0	0	0	0	0	0	0	0	0
Bacteria	Chloroflexi	Anaerolineae	Anaerolineales	Anaerolineaceae	NA	NA	0	0	0	0	0	0	0	0	0	0	8.11481e-05	0	0	0	0	0	0	0
Bacteria	Chloroflexi	Anaerolineae	Anaerolineales	Anaerolineaceae	Anaerolinea	metagenome	0.00054571	0	0	0	0	0	0	0	0	0	0	0	0	0	0	0	0	0
Bacteria	Chloroflexi	Anaerolineae	Anaerolineales	Anaerolineaceae	Anaerolinea	metagenome	0.000259862	0	0	0	0	0	0	0	0	0	0	0	0	0	0	0	0	0
Bacteria	Chloroflexi	Anaerolineae	Anaerolineales	Anaerolineaceae	Anaerolinea	metagenome	0	0	0	0	0	0	0	0	0	0	0.000127518	0	0	0	0	0	0	0
Bacteria	Chloroflexi	Anaerolineae	RBG-13-54-9	NA	NA	NA	0	0	0	0	0	0	0	0	0.00181309	0	0	0	0	0	0	0	0	0
Bacteria	Chloroflexi	Anaerolineae	RBG-13-54-9	uncultured bacterium	uncultured bacterium	uncultured bacterium	0.00129931	0	0	0	0	0	0	0	0	0	0	0	0	0	0	0	0	0
Bacteria	NA	NA	NA	NA	NA	NA	0	0	0	0	0	0	0	0	0.000494478	0	0	0	0	0	0	0	0	0
Bacteria	NA	NA	NA	NA	NA	NA	0.000259862	0	0	0	0	0	0	0	0	0	0	0	0	0	0	0	0	0
Bacteria	NA	NA	NA	NA	NA	NA	0	0	0	0	0	0	0	0	0.00214274	0	0	0	0	0	0	0	0	0
Bacteria	Chloroflexi	Anaerolineae	SBR1031	uncultured bacterium	uncultured bacterium	uncultured bacterium	0.000155917	0	0	0	0	0	0	0	0	0	0	0	0	0	0	0	0	0
Bacteria	Chloroflexi	Anaerolineae	SBR1031	NA	NA	NA	0.000155917	0	0	0	0	0	0	0	0	0	0	0	0	0	0	0	0	0
Bacteria	NA	NA	NA	NA	NA	NA	0	0	0	0	0	0	0	0	0	0	0	0	0	0	0	0	2.52493e-05	0
Bacteria	Chloroflexi	Anaerolineae	SBR1031	NA	NA	NA	0.000155917	0	0	0	0	0	0	0	0	0	0	0	0	0	0	0	0	0
Bacteria	Chloroflexi	Anaerolineae	Anaerolineales	Anaerolineaceae	uncultured	uncultured soil bacterium	0	0	0	0	0	0	0	0	0.00181309	0	0	0	0	0	0	0	0	0
Bacteria	Chloroflexi	Anaerolineae	Anaerolineales	Anaerolineaceae	uncultured	uncultured soil bacterium	0.000389793	0	0	0	0	0	0	0	0	0	0	0	0	0	0	0	0	0
Bacteria	Chloroflexi	TK10	uncultured bacterium	uncultured bacterium	uncultured bacterium	uncultured bacterium	0.000207889	0	0	0	0	0	0	0	0	0	0	0	0	0	0	0	0	0
Bacteria	Chloroflexi	JG30-KF-CM66	uncultured Chloroflexi bacterium	uncultured Chloroflexi bacterium	uncultured Chloroflexi bacterium	uncultured Chloroflexi bacterium	0	0	0	0	0	0	0.000191653	0	0	0	0	0	0	0	0	0	0	0
Bacteria	BRC1	uncultured organism	uncultured organism	uncultured organism	uncultured organism	uncultured organism	0	0	0	0	0	0	0	0	0	0	8.11481e-05	0	0	0	0	0	0	0
Bacteria	Chloroflexi	NA	NA	NA	NA	NA	0	0	0.000116163	0	0	0	0	0	0	0	0	0	0	0	0	0	0	0
Bacteria	Chloroflexi	Anaerolineae	SBR1031	A4b	metagenome	metagenome	0	0	0	0	0	0	0	0	0.00181309	0	0	0	0	0	0	0	0	0
Bacteria	Chloroflexi	Anaerolineae	SBR1031	A4b	NA	NA	0.000675641	0	0	0	0	0	0	0	0	0	0	0	0	0	0	0	0	0
Bacteria	Chloroflexi	Ktedonobacteria	C0119	uncultured Chloroflexi bacterium	uncultured Chloroflexi bacterium	uncultured Chloroflexi bacterium	0.000493737	0	0	0	0	0	0	0	0	0	0	0	0	0	0	0	0	0
Bacteria	Chloroflexi	KD4-96	NA	NA	NA	NA	0.000519724	0	0	0	0	0	0	0	0	0	0.000382555	0	0	0	0	0	0	0
Bacteria	Chloroflexi	KD4-96	NA	NA	NA	NA	0	0	0	0	0.000606096	0	0	0	0	0	0	0	0	0	0	0	0	0
Bacteria	Chloroflexi	KD4-96	uncultured bacterium	uncultured bacterium	uncultured bacterium	uncultured bacterium	0.000207889	0	0	0	0	0	0	0	0	0	0	0	0	0	0	0	0	0
Bacteria	Chloroflexi	KD4-96	uncultured bacterium	uncultured bacterium	uncultured bacterium	uncultured bacterium	0	0	0	0	0	0	0	0	0	0	0.000521667	0	0	0	0	0	0	0
Bacteria	Chloroflexi	Anaerolineae	RBG-13-54-9	uncultured Chloroflexi bacterium	uncultured Chloroflexi bacterium	uncultured Chloroflexi bacterium	0.000311834	0	0	0	0	0	0	0	0	0	0	0	0	0	0	0	0	0
Bacteria	NA	NA	NA	NA	NA	NA	0	0	0	0	0	0	0	0	0	0	5.7963e-05	0	0	0	0	0	0	0
Bacteria	Chloroflexi	Ktedonobacteria	Ktedonobacterales	JG30-KF-AS9	uncultured bacterium	uncultured bacterium	0	0	0	0	0.000808127	0	0	0	0	0	0	0	0	0	0	0	0	0
Bacteria	Chloroflexi	Chloroflexia	Kallotenuales	AKIW781	uncultured bacterium	uncultured bacterium	0	0	0.000185861	0	0	0	0	0	0	0	0	0	0	0	0	0	0	0
Bacteria	Chloroflexi	Chloroflexia	Thermomicrobiales	AKYG1722	uncultured bacterium	uncultured bacterium	0	0	0	0	0	0	0	0	0	0	0	0	0	0	0	0	0	0
Bacteria	Chloroflexi	Chloroflexia	Chloroflexales	Chloroflexaceae	Candidatus Chloroploca	NA	0	0	0	0	0	0	0	0	0.000659304	0	0	0	0	0	0	0	0	0
Bacteria	NA	NA	NA	NA	NA	NA	0	0	0.000139395	0	0	0	0.000162168	0	0	0	0	0	0	0	0	0	0	0
Bacteria	Firmicutes	Clostridia	Clostridiales	Family XVII	Thermaerobacter	uncultured compost bacterium	0	0	0.000116163	0	0	0	0	0	0	0	0	0	0	0	0	0	0	0
Bacteria	Deinococcus-Thermus	Deinococci	Thermales	Thermaceae	Thermus	NA	0	0	0.000325256	0	0	0	0	0	0	0	0	0	0	0	0	0	0	0
Bacteria	Deinococcus-Thermus	Deinococci	Thermales	Thermaceae	Meiothermus	NA	0.000493737	0	0.00137072	0	0	0	0	0	0	0	0	0	9.80557e-05	0	0	0	0	0
Bacteria	Deinococcus-Thermus	Deinococci	Thermales	Thermaceae	Meiothermus	bacterium S119	0	0	0	0	0.000519511	0	0	0	0	0	0	0	0	0	0	0	0	0
Bacteria	Deinococcus-Thermus	Deinococci	Deinococcales	Deinococcaceae	uncultured	uncultured bacterium	0.000727613	0	0	0	0	0	0	0	0	0	9.27407e-05	0	0	0	0	0	0	0
Bacteria	Deinococcus-Thermus	Deinococci	Deinococcales	Deinococcaceae	Deinococcus	uncultured bacterium	0	0	0	0	0	0	0.000147425	0	0	0	0	0	0	0	0	0	0	0
Bacteria	Deinococcus-Thermus	Deinococci	Deinococcales	Deinococcaceae	Deinococcus	uncultured bacterium	0	0	0.000162628	0	0	0	0	0	0	0	0	0	0	0	0	0	0	0
Bacteria	Deinococcus-Thermus	Deinococci	Deinococcales	Deinococcaceae	Deinococcus	NA	0	0	0	0	0	0	0.000574958	0	0.000329652	0	0	0	0	0	0	0	0	0
Bacteria	Deinococcus-Thermus	Deinococci	Deinococcales	Deinococcaceae	Deinococcus	unidentified	0	0	0	0	0	0	0	0	0	0	0	0	0	0	0	0	0.000353491	0
Bacteria	Deinococcus-Thermus	Deinococci	Deinococcales	Deinococcaceae	Deinococcus	uncultured bacterium	0	0	0	0	0	0	0	0	0	0	0.000301407	0	0	0	0	0	0	0
Bacteria	Deinococcus-Thermus	Deinococci	Deinococcales	Deinococcaceae	Deinococcus	uncultured bacterium	0	0	0	0	0	0	0	0	0	0	5.7963e-05	0	0	0	0	0	0	0
Bacteria	Deinococcus-Thermus	Deinococci	Deinococcales	Deinococcaceae	Deinococcus	Deinococcus sp.	0	0	0	0	0	0	8.84551e-05	0	0	0	0	0	0	0	0	0	0	0
Bacteria	Deinococcus-Thermus	Deinococci	Deinococcales	Deinococcaceae	Deinococcus	uncultured bacterium	0	0	0	0	0	0	0.000265365	0	0	0	0	0	0	0	0	0	0	0
Bacteria	Nitrospirae	Nitrospira	Nitrospirales	Nitrospiraceae	Nitrospira	uncultured bacterium	0	0	0	0	0	0	0	0	0.00181309	0	0.000336185	0	0	0	0	0	0	0
Bacteria	Nitrospirae	Nitrospira	Nitrospirales	Nitrospiraceae	Nitrospira	uncultured bacterium	0.00148121	0	0	0	0	0	0	0	0	0	0	0	0	0	0	0	0	0
Bacteria	Gemmatimonadetes	Gemmatimonadetes	Gemmatimonadales	Gemmatimonadaceae	uncultured	uncultured bacterium	0	0	0	0	0.00034634	0	0	0	0	0	0	0	0	0	0	0	0	0
Bacteria	Gemmatimonadetes	Gemmatimonadetes	Gemmatimonadales	Gemmatimonadaceae	Gemmatimonas	uncultured bacterium	0	0	0	0	0.000375202	0	0	0	0	0	0	0	0	0	0	0	0	0
Bacteria	Gemmatimonadetes	Gemmatimonadetes	Gemmatimonadales	Gemmatimonadaceae	Gemmatimonas	NA	0	0	0	0	0	0	0	0	0.00164826	0	0	0	0	0	0	0	0	0
Bacteria	Gemmatimonadetes	Gemmatimonadetes	Gemmatimonadales	Gemmatimonadaceae	Gemmatimonas	NA	0	0	0	0	0.000894713	0	0	0	0	0	0	0	0	0	0	0	0	0
Bacteria	Gemmatimonadetes	Gemmatimonadetes	Gemmatimonadales	Gemmatimonadaceae	uncultured	uncultured bacterium	0	0	0	0	0	0	0	0	0	0	6.95555e-05	0	0	0	0	0	0	0
Bacteria	Gemmatimonadetes	Gemmatimonadetes	Gemmatimonadales	Gemmatimonadaceae	Gemmatimonas	NA	0.000571696	0	0	0	0	0	0	0	0	0	0	0	0	0	0	0	0	0
Bacteria	Gemmatimonadetes	Gemmatimonadetes	Gemmatimonadales	Gemmatimonadaceae	Gemmatimonas	NA	0	0	0	0	0	0	0	0	0	0	0.000370963	0	0	0	0	0	0	0
Bacteria	Gemmatimonadetes	Gemmatimonadetes	Gemmatimonadales	Gemmatimonadaceae	uncultured	NA	0	0	0	0	0	0	0	2.24324e-05	0	0	0	0	0	0	0	0	0	0
Bacteria	Gemmatimonadetes	Gemmatimonadetes	Gemmatimonadales	Gemmatimonadaceae	uncultured	NA	0	0	0	0	0	0	0	0	0	0	0	0	0.000728414	0	0	0	0	0
Bacteria	Gemmatimonadetes	Gemmatimonadetes	Gemmatimonadales	Gemmatimonadaceae	Gemmatimonas	NA	0	0	0	0	0	0	0	0	0	0	0.000289815	0	0	0	0	0	0	0
Bacteria	Gemmatimonadetes	Gemmatimonadetes	Gemmatimonadales	Gemmatimonadaceae	Gemmatimonas	NA	0	0	0	0	0	0	0.000132683	0	0	0	0	0	0	0	0	0	0	0
Bacteria	Gemmatimonadetes	Gemmatimonadetes	Gemmatimonadales	Gemmatimonadaceae	uncultured	uncultured Gemmatimonadetes bacterium	0.000285848	0	0	0	0	0	0	0	0	0	0	0	0	0	0	0	0	0
Bacteria	Gemmatimonadetes	Gemmatimonadetes	Gemmatimonadales	Gemmatimonadaceae	uncultured	uncultured soil bacterium	0.000415779	0	0	0	0	0	0	0	0	0	8.11481e-05	0	0	0	0	0	0	0
Bacteria	Gemmatimonadetes	Gemmatimonadetes	Gemmatimonadales	Gemmatimonadaceae	Gemmatirosa	uncultured bacterium	0	0	0	0	0	0	0	0	0	0	0.000626	0	0	0	0	0	0	0
Bacteria	Gemmatimonadetes	Gemmatimonadetes	Gemmatimonadales	Gemmatimonadaceae	Gemmatimonas	uncultured bacterium	0	0	0	0	0	0	0	0	0	0	0	0	0.000196111	0	0	0	0	0
Bacteria	Gemmatimonadetes	Gemmatimonadetes	Gemmatimonadales	Gemmatimonadaceae	uncultured	NA	0.000311834	0	0	0	0	0	0	0	0	0	0.000289815	0	0	0	0	0	0	0
Bacteria	Gemmatimonadetes	Gemmatimonadetes	Gemmatimonadales	Gemmatimonadaceae	uncultured	metagenome	0	0	0	0	0	0	0	0	0	0	0.000173889	0	0	0	0	0	0	0
Bacteria	Gemmatimonadetes	Gemmatimonadetes	Gemmatimonadales	Gemmatimonadaceae	uncultured	metagenome	0.00200094	0	0	0	0	0	0	0	0	0	0	0	0	0	0	0	0	0
Bacteria	Gemmatimonadetes	Gemmatimonadetes	Gemmatimonadales	Gemmatimonadaceae	uncultured	metagenome	0	0	0	0	0	0	0	0	0	0	0.000139111	0	0	0	0	0	0	0
Bacteria	Gemmatimonadetes	Gemmatimonadetes	Gemmatimonadales	Gemmatimonadaceae	uncultured	metagenome	0	0	0	0	0	0	0	0	0.00164826	0	0	0	0	0	0	0	0	0
Bacteria	Gemmatimonadetes	Gemmatimonadetes	Gemmatimonadales	Gemmatimonadaceae	uncultured	metagenome	0	0	0	0	0	0	0	0	0	0	0.000197074	0	0	0	0	0	0	0
Bacteria	Gemmatimonadetes	Gemmatimonadetes	Gemmatimonadales	Gemmatimonadaceae	uncultured	NA	0	0	0	0	0	0	0	0	0.00230757	0	0	0	0	0	0	0	0	0
Bacteria	Gemmatimonadetes	Longimicrobia	Longimicrobiales	Longimicrobiaceae	uncultured bacterium	uncultured bacterium	0	0	0.000185861	0	0	0	0	0	0	0	0	0	0	0	0	0	0	0
Bacteria	Fibrobacteres	Fibrobacteria	Fibrobacterales	Fibrobacteraceae	uncultured	NA	0	0	0	0	0.00017317	0	0	0	0	0	0	0	0	0	0	0	0	0
Bacteria	Chloroflexi	SL56 marine group	uncultured bacterium	uncultured bacterium	uncultured bacterium	uncultured bacterium	0	0	0	0	0	0	0	0	0	0	0	0	0	0	0	6.51983e-05	0	0
Bacteria	Chloroflexi	SL56 marine group	uncultured bacterium	uncultured bacterium	uncultured bacterium	uncultured bacterium	0	0	0	0	0	0	7.37126e-05	0	0	0	0	0	0	0	0	0	0	0
Bacteria	Proteobacteria	Deltaproteobacteria	Deltaproteobacteria Incertae Sedis	Syntrophorhabdaceae	Syntrophorhabdus	uncultured bacterium	0.000129931	0	0	0	0	0	0	0	0	0	0	0	0	0	0	0	0	0
Bacteria	Proteobacteria	Deltaproteobacteria	Deltaproteobacteria Incertae Sedis	Syntrophorhabdaceae	Syntrophorhabdus	uncultured bacterium	0	0	0	0	0	0	0	0	0	0	0.000231852	0	0	0	0	0	0	0
Bacteria	FCPU426	uncultured bacterium	uncultured bacterium	uncultured bacterium	uncultured bacterium	uncultured bacterium	0	0	0	0	0	0	0	0	0.000494478	0	0	0	0	0	0	0	0	0
Bacteria	NA	NA	NA	NA	NA	NA	0	0	0	0	0	0	0	0	0.000659304	0	0	0	0	0	0	0	0	0
Bacteria	NA	NA	NA	NA	NA	NA	0	0	0	0	0	0	0	0	0	0	0.000104333	0	0	0	0	0	0	0
Bacteria	Acidobacteria	Blastocatellia (Subgroup 4)	2019-11-24	uncultured Acidobacteria bacterium	uncultured Acidobacteria bacterium	uncultured Acidobacteria bacterium	0.000285848	0	0	0	0	0	0	0	0	0	0	0	0	0	0	0	0	0
Bacteria	NA	NA	NA	NA	NA	NA	0	0	0	0	0	0	0	0	0	0	6.95555e-05	0	0	0	0	0	0	0
Bacteria	Dependentiae	Babeliae	Babeliales	uncultured bacterium	uncultured bacterium	uncultured bacterium	0	0	0	0	0	0	0	0	0	0	0	0	0	0	0	7.60646e-05	0	0
Bacteria	Dependentiae	Babeliae	Babeliales	uncultured bacterium	uncultured bacterium	uncultured bacterium	0.000597682	0	0	0	0	0	0	0	0	0	0	0	0	0	0	0	0	0
Bacteria	Dependentiae	Babeliae	Babeliales	uncultured bacterium	uncultured bacterium	uncultured bacterium	0	0	9.29303e-05	0	0	0	0	0	0	0	0	0	0	0	0	0	0	0
Bacteria	Dependentiae	Babeliae	Babeliales	Vermiphilaceae	NA	NA	0	0	0	0	0	0	0	0	0	0	0	1.442e-05	0	0	0	0	0	0
Bacteria	Dependentiae	Babeliae	Babeliales	UBA12409	uncultured bacterium	uncultured bacterium	0	0	0	0	0	0	0	0	0	0	0.000115926	0	0	0	0	0	0	0
Bacteria	Dependentiae	Babeliae	Babeliales	Vermiphilaceae	uncultured bacterium	uncultured bacterium	0	0	0	0	0	0	0	0	0	0	0	0	9.80557e-05	0	0	0	0	0
Bacteria	Dependentiae	Babeliae	Babeliales	Babeliaceae	uncultured bacterium	uncultured bacterium	0	0	0	0	0	0	0.000427533	0	0	0	0	0	0	0	0	0.000162996	0.00018937	0.000332336
Bacteria	Dependentiae	Babeliae	Babeliales	Vermiphilaceae	uncultured bacterium	uncultured bacterium	0	0	0	0	0	0	0.000737126	0	0	0	0	0	0	0	0	0	0	0
Bacteria	Dependentiae	Babeliae	Babeliales	Vermiphilaceae	uncultured bacterium	uncultured bacterium	0	0	0	0	0	0	0.000353821	0	0	0	0	0	0	0	0	0	0	0
Bacteria	Dependentiae	Babeliae	Babeliales	NA	NA	NA	0	0	0.000116163	0	0	0	0	0	0	0	0	0	0	0	0	9.77974e-05	0	0
Bacteria	Dependentiae	Babeliae	Babeliales	Vermiphilaceae	metagenome	metagenome	0	0	0	0	0	0	0	0	0	0	0.000173889	0	0	0	0	0	0	0
Bacteria	Dependentiae	Babeliae	Babeliales	Vermiphilaceae	metagenome	metagenome	0	0	0	0	0	0	0	0	0	0	0	0	0	0	0	0	0	0.000110779
Bacteria	Dependentiae	Babeliae	Babeliales	NA	NA	NA	0	0	0	0	0	0	0	0	0	0	0	0	0	0	0	0	0.000164121	0.000184631
Bacteria	Dependentiae	Babeliae	Babeliales	metagenome	metagenome	metagenome	0	0	0	0	0	0	0.00611815	0	0	0	0	0	0	0	0	0	0	0
Bacteria	Dependentiae	Babeliae	Babeliales	metagenome	metagenome	metagenome	0.0579752	0	0	0	0	0	0.236043	0	0	0	0	0	0	0	0	0	0	0
Bacteria	Dependentiae	Babeliae	Babeliales	metagenome	metagenome	metagenome	0	0	0	0	0	0	0	0	0	0	0	0	0.00232532	0	0	0	0	0
Bacteria	Acidobacteria	Blastocatellia (Subgroup 4)	NA	NA	NA	NA	0	0	0.00072021	0	0.000259755	0	0	0	0	0	0	0	0	0	0	0	0	0
Bacteria	Acidobacteria	Blastocatellia (Subgroup 4)	2019-11-24	uncultured bacterium	uncultured bacterium	uncultured bacterium	0.000441765	0	0	0	0	0	0	0	0	0	0	0	0	0	0	0	0	0
Bacteria	Acidobacteria	Blastocatellia (Subgroup 4)	2019-11-24	uncultured bacterium	uncultured bacterium	uncultured bacterium	0	0	0	0	0	0	0	0	0	0	0.000150704	0	0	0	0	0	0	0
Bacteria	Acidobacteria	Blastocatellia (Subgroup 4)	Pyrinomonadales	Pyrinomonadaceae	RB41	uncultured bacterium	0	0	0	0	0.000144308	0	0	0	0	0	0	0	0	0	0	0	0	0
Bacteria	Acidobacteria	Blastocatellia (Subgroup 4)	Blastocatellales	Blastocatellaceae	uncultured	uncultured bacterium	0	0	0	0	0	0	0	0	0	0	0.000811481	0	0	0	0	0	0	0
Bacteria	Acidobacteria	Blastocatellia (Subgroup 4)	Blastocatellales	Blastocatellaceae	uncultured	uncultured bacterium	0	0	0	0	0	0	0	0	0	0	0.000139111	0	0	0	0	0	0	0
Bacteria	Acidobacteria	Blastocatellia (Subgroup 4)	Blastocatellales	Blastocatellaceae	Blastocatella	NA	0	0	0	0	0	0	0	0	0	0	0.000150704	0	0	0	0	0	0	0
Bacteria	Acidobacteria	Blastocatellia (Subgroup 4)	Blastocatellales	Blastocatellaceae	JGI 0001001-H03	NA	0	0	0	0	0	0	0	0	0	0	0	0	0	0	0	0	0	0
Bacteria	Acidobacteria	Blastocatellia (Subgroup 4)	Blastocatellales	Blastocatellaceae	NA	NA	0.000675641	0	0	0	0	0	0	0	0.00263722	0	0.000336185	0	0	0	0	0	0	0
Bacteria	Acidobacteria	Blastocatellia (Subgroup 4)	Blastocatellales	Blastocatellaceae	JGI 0001001-H03	NA	0	0	0	0	0	0	0	0	0	0	0.000428926	0	0	0	0	0	0	0
Bacteria	Acidobacteria	Blastocatellia (Subgroup 4)	Blastocatellales	Blastocatellaceae	JGI 0001001-H03	NA	0	0	0	0	0	0	0	0	0	3.30767e-05	0	0	0	0	0	0	0	0
Bacteria	Acidobacteria	Blastocatellia (Subgroup 4)	Blastocatellales	Blastocatellaceae	NA	NA	0	0	0	0	0	0	0	0	0	0	0.00150704	0	0	0	0	0	0	0
Bacteria	Acidobacteria	Blastocatellia (Subgroup 4)	Blastocatellales	Blastocatellaceae	JGI 0001001-H03	uncultured bacterium	0	0	0	0	0	0	0	0	0.00197791	0	0	0	0	0	0	0	6.31233e-05	0
Bacteria	Acidobacteria	Blastocatellia (Subgroup 4)	Blastocatellales	Blastocatellaceae	JGI 0001001-H03	NA	0	0	0	0	0	0	0	0	0	0	0	0	0	0	0	6.51983e-05	0	0
Bacteria	Acidobacteria	Blastocatellia (Subgroup 4)	Blastocatellales	Blastocatellaceae	NA	NA	0	0	0	0	0	0	0	0	0	0	0.000324593	0	0	0	0	0	0	0
Bacteria	NA	NA	NA	NA	NA	NA	0.000285848	0	0	0	0	0	0	0	0	0	0	0	0	0	0	0	0	0
Bacteria	Proteobacteria	Alphaproteobacteria	Rhodospirillales	uncultured	NA	NA	0.000467751	0	0	0	0	0	0	0	0	0	0	0	0	0	0	0	0	0
Bacteria	NA	NA	NA	NA	NA	NA	0	0	0	0	0	0	0	0	0.000329652	0	0	0	0	0	0	0	0	0
Bacteria	NA	NA	NA	NA	NA	NA	0.00114339	0	0.00885161	0	0	0	0	0	0	0	0	0	0	0	0	0	0	0
Bacteria	NA	NA	NA	NA	NA	NA	0	0	0	0	0	0	0	0	0	0	0	0	0	0	0	0	3.7874e-05	0
Bacteria	Omnitrophicaeota	Omnitrophia	Omnitrophales	Omnitrophaceae	Candidatus Omnitrophus	uncultured bacterium	0	0	0.000209093	0	0	0	0	0	0	0	0	0	0	0	0	0	0	0
Bacteria	Omnitrophicaeota	Omnitrophia	Omnitrophales	Omnitrophaceae	Candidatus Omnitrophus	uncultured bacterium	0	0	0	0	0	0	0	0	0	0	0	0	0	0	0	0.000195595	0	0
Bacteria	Chlamydiae	Chlamydiae	Chlamydiales	cvE6	uncultured Chlamydia sp.	uncultured Chlamydia sp.	0	0	0	0	0	0	0	0	0	0	0	0	0	0	0	5.43319e-05	0	0
Bacteria	Chlamydiae	Chlamydiae	Chlamydiales	cvE6	NA	NA	0	0	0	0	0	0	0	0	0	0	0.000115926	0	0	0	0	0	0	0
Bacteria	Chlamydiae	Chlamydiae	Chlamydiales	cvE6	NA	NA	0	0	0	0	0	0	0	0	0.000329652	0	0	0	0	0	0	0	0	0
Bacteria	Chlamydiae	Chlamydiae	Chlamydiales	cvE6	NA	NA	7.79585e-05	0	0	0	0	0	0	0	0	0	0	0	0	0	0	0	0	0
Bacteria	Chlamydiae	Chlamydiae	Chlamydiales	cvE6	uncultured bacterium	uncultured bacterium	0	0	0	0	0	0	0	0	0	0	0	0	0.000532302	0	0	0	0	0
Bacteria	Chlamydiae	Chlamydiae	Chlamydiales	cvE6	uncultured bacterium	uncultured bacterium	0	0	0	0	0.000692681	0	0	0	0	0	0	0	0	0	0	0	0	0
Bacteria	NA	NA	NA	NA	NA	NA	0	0	0	0	0	0	0	0	0.000329652	0	0	0	0	0	0	0	0	0
Bacteria	Chlamydiae	Chlamydiae	Chlamydiales	Parachlamydiaceae	NA	NA	0	0	0	0	0	0	0	0	0	0	0	0	0.000252143	0	0	0	0	0
Bacteria	Chlamydiae	Chlamydiae	Chlamydiales	Parachlamydiaceae	Neochlamydia	metagenome	0	0	0.000371721	0	0	0	0	0	0	0	0	0	0	0	0	0.000141263	0	0
Bacteria	Chlamydiae	Chlamydiae	Chlamydiales	Parachlamydiaceae	NA	NA	0.000207889	0	0	0	0	0	0	0	0	0	0	0	0	0	0	0	0	0
Bacteria	Chlamydiae	Chlamydiae	Chlamydiales	Parachlamydiaceae	NA	NA	0	0	0	0	0	0	0.000383306	0	0	0	0	0	0	0	0	0	0	0
Bacteria	Chlamydiae	Chlamydiae	Chlamydiales	Simkaniaceae	uncultured	NA	0.000233876	0	0	0	0	0	0	0	0	0	0	0	0	0	0	0	0	0
Bacteria	Chlamydiae	Chlamydiae	Chlamydiales	Simkaniaceae	uncultured	NA	0	0	0	0	0	0	0.000162168	0	0	0	0	0	0	0	0	0	0	0
Bacteria	Chlamydiae	Chlamydiae	Chlamydiales	Simkaniaceae	uncultured	NA	0	0	0	0	0.000259755	0	0	0	0	0	0	0	0	0	0	0	0.000239869	0
Bacteria	Chlamydiae	Chlamydiae	Chlamydiales	Simkaniaceae	uncultured	NA	0	0	0	0	0	0	0	0	0	0	0	0	0.000336191	0	0	0	0	0
Bacteria	Chlamydiae	Chlamydiae	Chlamydiales	Simkaniaceae	uncultured	NA	0	0	0	0	0	0	0	0	0	0	0	0	0.000868493	0	0	0.000184728	0	0
Bacteria	NA	NA	NA	NA	NA	NA	0	0	0	0	0	0	0	0	0	0	0.000150704	0	0	0	0	0	0	0
Bacteria	Chlamydiae	Chlamydiae	Chlamydiales	Simkaniaceae	uncultured	NA	0	0	0	0	0	0	0.000147425	0	0	0	0	0	0	0	0	0.000130397	0	0
Bacteria	Chlamydiae	Chlamydiae	Chlamydiales	Simkaniaceae	Candidatus Rhabdochlamydia	Candidatus Rhabdochlamydia porcellionis	0	0	0	0	0.000750404	0	0	0	0	0	0	0	0	0	0	0	0	0
Bacteria	Chlamydiae	Chlamydiae	Chlamydiales	Simkaniaceae	uncultured	NA	0	0	0	0	0	0	0.000132683	0	0	0	0	0	0	0	0	0	0	0.000258484
Bacteria	Chlamydiae	Chlamydiae	Chlamydiales	Simkaniaceae	uncultured	NA	0	0	0	0	0	0	0.000560216	0	0	0	0	0	0	0	0	0	0	0
Bacteria	Chlamydiae	Chlamydiae	Chlamydiales	Simkaniaceae	uncultured	uncultured bacterium	0	0	0.000185861	0	0	0	0	0	0	0	0	0	0	0	0	0	0	0
Bacteria	Chlamydiae	Chlamydiae	Chlamydiales	Simkaniaceae	uncultured	NA	0.000181903	0	0	0	0	0	0	0	0	0	0	0	0	0	0	0	0	0
Bacteria	NA	NA	NA	NA	NA	NA	0	0	0	0	0	0	0	0	0	0	0	0	0	0	0	0	6.31233e-05	0
Bacteria	Chlamydiae	Chlamydiae	Chlamydiales	Simkaniaceae	NA	NA	0	0	0	0	0	0	0	0	0	0	0.000115926	0	0	0	0	0	0	0
Bacteria	Acidobacteria	Aminicenantia	Aminicenantales	uncultured Aminicenantes bacterium	uncultured Aminicenantes bacterium	uncultured Aminicenantes bacterium	0	0	0	0	0.000490649	0	0	0	0	0	0	0	0	0	0	0	0	0
Bacteria	Acidobacteria	Acidobacteriia	Subgroup 2	NA	NA	NA	0.000389793	0	0	0	0	0	0	0	0	0	0	0	0	0	0	0	0	0
Bacteria	Acidobacteria	Acidobacteriia	Subgroup 2	NA	NA	NA	0	0	0	0	0	0	0	0	0	0	0.000255037	0	0	0	0	0	0	0
Bacteria	Acidobacteria	Acidobacteriia	Subgroup 2	NA	NA	NA	0.000233876	0	0	0	0	0	0	0	0.00164826	0	0	0	0	0	0	0	0	0
Bacteria	Acidobacteria	Acidobacteriia	Subgroup 2	uncultured Acidobacteria bacterium	uncultured Acidobacteria bacterium	uncultured Acidobacteria bacterium	0.000311834	0	0	0	0	0	0	0	0	0	0	0	0	0	0	0	0	0
Bacteria	Acidobacteria	Acidobacteriia	Subgroup 2	uncultured Acidobacteria bacterium	uncultured Acidobacteria bacterium	uncultured Acidobacteria bacterium	0	0	0	0	0.000317479	0	0	0	0	0	0	0	0	0	0	0	0	0
Bacteria	Acidobacteria	Acidobacteriia	Subgroup 2	NA	NA	NA	0.00166312	0	0	0	0	0	0	0	0	0	0	0	0	0	0	0	0	0
Bacteria	Acidobacteria	Acidobacteriia	Subgroup 2	uncultured Acidobacteria bacterium	uncultured Acidobacteria bacterium	uncultured Acidobacteria bacterium	0	0	0	0	0	0	0	0	0.0044503	0	0	0	0	0	0	0	0	0
Bacteria	Acidobacteria	Acidobacteriia	Subgroup 2	uncultured Acidobacteria bacterium	uncultured Acidobacteria bacterium	uncultured Acidobacteria bacterium	0	0	0	0	0.00118333	0	0	0	0	0	0.000197074	0	0	0	0	0	0	0
Bacteria	Acidobacteria	Acidobacteriia	Subgroup 2	uncultured forest soil bacterium	uncultured forest soil bacterium	uncultured forest soil bacterium	0	0	0	0	0	0	0	0	0	0	5.7963e-05	0	0	0	0	0	0	0
Bacteria	Acidobacteria	Acidobacteriia	Subgroup 2	uncultured forest soil bacterium	uncultured forest soil bacterium	uncultured forest soil bacterium	0	0	0	0	0.00103902	0	0	0	0	0	0	0	0	0	0	0	0	0
Bacteria	Acidobacteria	Acidobacteriia	Subgroup 2	uncultured forest soil bacterium	uncultured forest soil bacterium	uncultured forest soil bacterium	0	0	0	0	0	0	0	0	0.00230757	0	0	0	0	0	0	0	0	0
Bacteria	Acidobacteria	Acidobacteriia	Subgroup 2	NA	NA	NA	0.000363806	0	0	0	0	0	0	0	0	0	0	0	0	0	0	0	0	0
Bacteria	Acidobacteria	Acidobacteriia	Acidobacteriales	Acidobacteriaceae (Subgroup 1)	Acidipila	NA	0	0	0	0	0.00161625	0	0	0	0	0	0	0	0	0	0	0	0	0
Bacteria	Acidobacteria	Acidobacteriia	Acidobacteriales	Acidobacteriaceae (Subgroup 1)	Acidipila	uncultured bacterium	0	0	0	0	0.00141422	0	0	0	0	0	0	0	0	0	0	0	0	0
Bacteria	Acidobacteria	Acidobacteriia	Acidobacteriales	Acidobacteriaceae (Subgroup 1)	Acidipila	uncultured bacterium	0	0	0	0	0.00184715	0	0	0	0	0	0	0	0	0	0	0	0	0
Bacteria	Acidobacteria	Acidobacteriia	Acidobacteriales	Acidobacteriaceae (Subgroup 1)	Acidipila	NA	0	0	0	0	0.000519511	0	0	0	0	0	0	0	0	0	0	0	0	0
Bacteria	Acidobacteria	Acidobacteriia	Acidobacteriales	Acidobacteriaceae (Subgroup 1)	Granulicella	NA	0	0	0	0	0.000432925	0	0	0	0	0	0	0	0	0	0	0	0	0
Bacteria	Acidobacteria	Acidobacteriia	Acidobacteriales	Acidobacteriaceae (Subgroup 1)	Granulicella	NA	0	0	0	0	0.00126991	0	0	0	0	0	0	0	0	0	0	0	0	0
Bacteria	Acidobacteria	Acidobacteriia	Acidobacteriales	Acidobacteriaceae (Subgroup 1)	Bryocella	uncultured bacterium	0	0	0	0	0	0	0.000545473	0	0	0	0	0	0	0	0	0	0	0
Bacteria	Acidobacteria	Acidobacteriia	Acidobacteriales	Acidobacteriaceae (Subgroup 1)	Bryocella	uncultured bacterium	0	0	0	0	0.00354999	0	0	0	0	0	0	0	0	0	0	0	0	0
Bacteria	Acidobacteria	Acidobacteriia	Acidobacteriales	Acidobacteriaceae (Subgroup 1)	Bryocella	uncultured bacterium	0	0	0	0	0.000894713	0	0	0	0	0	0	0	0	0	0	0	0	0
Bacteria	Acidobacteria	Acidobacteriia	Acidobacteriales	Acidobacteriaceae (Subgroup 1)	Bryocella	uncultured bacterium	0	0	0	0	0.00450242	0	0	0	0	0	0	0	0	0	0	0	0	0
Bacteria	Acidobacteria	Acidobacteriia	Acidobacteriales	Acidobacteriaceae (Subgroup 1)	Bryocella	uncultured bacterium	0	0	0.000511117	0	0	0	0	0	0	0	0	0	0	0	0	0	0	0
[truncated: 3,743 more rows]
